# Supplementary material for: Transcriptomic evidence for visual adaptation during the aquatic to terrestrial metamorphosis in leopard frogs
Source: BMC Biol. 2022 Jun 28;20:138. doi: 10.1186/s12915-022-01341-z (PMC9238225; doi:10.1186/s12915-022-01341-z)
Supplement: Supplementary file 2 — Additional file 2. Results of BUSCO analyses on each of the three de novo transcriptome assemblies. [file 12915_2022_1341_MOESM2_ESM.xlsx]

## Sheet: Full Transcriptome (12 samples)
Additional File 2: Results of BUSCO analyses on each of the three de novo transcriptome assemblies
Transcriptomic and spectral visual adaptation in southern leopard frogs during the ontogenetic transition from aquatic to terrestrial light environments
Ryan K Schott, Rayna C Bell, Ellis R Loew, Kate N Thomas, David J Gower, Jeffrey W Streicher, Matthew K Fujita
BUSCO Tetrapoda Analysis of Full Transcriptome (12 samples)
Complete BUSCOs (C)	3501	0.886
Complete and single-copy BUSCOs (S)	1479	0.374
Complete and duplicated BUSCOs (D)	2022	0.512
Fragmented BUSCOs (F)	164	0.042
Missing BUSCOs (M)	285	0.072
Total BUSCO groups searched	3950

## Sheet: Outlier Removed
BUSCO Tetrapoda Analysis of Transcriptome After Outlier Removed (11 samples)
Complete BUSCOs (C)	3452	0.874
Complete and single-copy BUSCOs (S)	1475	0.373
Complete and duplicated BUSCOs (D)	1977	0.501
Fragmented BUSCOs (F)	193	0.049
Missing BUSCOs (M)	305	0.077
Total BUSCO groups searched	3950

## Sheet: Reduced Trascript Set
BUSCO Tetrapoda Analysis of Reduced Transcriptome After Outlier Removed (11 samples)
Complete BUSCOs (C)	3441	0.871
Complete and single-copy BUSCOs (S)	3169	0.802
Complete and duplicated BUSCOs (D)	272	0.069
Fragmented BUSCOs (F)	183	0.046
Missing BUSCOs (M)	326	0.083
Total BUSCO groups searched	3950
