# Supplementary material for: Transcriptomic evidence for visual adaptation during the aquatic to terrestrial metamorphosis in leopard frogs
Source: BMC Biol. 2022 Jun 28;20:138. doi: 10.1186/s12915-022-01341-z (PMC9238225; doi:10.1186/s12915-022-01341-z)
Supplement: Supplementary file 3 — Additional file 3. Results of DESeq2 analyses on the reduced transcriptome. [file 12915_2022_1341_MOESM3_ESM.xlsx]

## Sheet: DESeq2_Treatment+Age
Additional File 3: Results of DESeq2 Analyses on the reduced transcriptome
Transcriptomic and spectral visual adaptation in southern leopard frogs during the ontogenetic transition from aquatic to terrestrial light environments
Ryan K Schott, Rayna C Bell, Ellis R Loew, Kate N Thomas, David J Gower, Jeffrey W Streicher, Matthew K Fujita
TranscriptID_Gene_Annotation	baseMean	log2FoldChange	lfcSE	stat	pvalue	padj
TRINITY_DN116_c1_g3_i2_BT081557.1_Rana_catesbeiana_clone_rcat-evr-514-020_Hemoglobin_subunit_beta-3_putative_mRNA,_complete_cds	63868.6	9.27001	0.348221	26.6211	3.87e-156	8.83e-152
TRINITY_DN4969_c0_g1_i3_XM_018570783.1_PREDICTED:_Nanorana_parkeri_hemoglobin_subunit_alpha-5-like_(LOC108798981),_mRNA	25809.9	9.33984	0.35181	26.5479	2.71e-155	3.09e-151
TRINITY_DN156881_c0_g1_i1_AB035501.2_Rana_rugosa_ftz-f1_gene_for_FTZ-F1,_partial_cds	555.54	-7.9158	0.313628	-25.2395	1.48e-140	1.12e-136
TRINITY_DN1116_c0_g2_i1_KU193793.1_Rana_sylvatica_pop_variant_Alaska_glycogen_phosphorylase_(PYGL)_mRNA,_complete_cds	1718.98	-3.50652	0.151499	-23.1454	1.62e-118	9.22e-115
TRINITY_DN200_c0_g1_i1_XM_018565502.1_PREDICTED:_Nanorana_parkeri_eukaryotic_translation_elongation_factor_1_gamma_(EEF1G),_mRNA	12357.4	2.05629	0.096614	21.2836	1.61e-100	7.35e-97
TRINITY_DN11542_c0_g1_i5_XM_018566147.1_PREDICTED:_Nanorana_parkeri_ribosomal_protein_S25_(RPS25),_transcript_variant_X1,_mRNA	12400.4	1.80832	0.0890745	20.3012	1.25e-91	4.77e-88
TRINITY_DN3450_c3_g1_i1_AF460177.1_Rana_ridibunda_7B2_granin_protein_mRNA,_complete_cds	2324.31	1.6741	0.0835747	20.0312	2.94e-89	9.59e-86
TRINITY_DN1691_c0_g1_i13_XM_018556024.1_PREDICTED:_Nanorana_parkeri_cone-rod_homeobox_(CRX),_mRNA	7026.06	1.49363	0.0761266	19.6203	1.04e-85	2.96e-82
TRINITY_DN5379_c0_g2_i2_AJ002554.1_Rana_perezi_mRNA_for_class_IV-like_alcohol_dehydrogenase	250.416	-4.05992	0.207701	-19.547	4.38e-85	1.11e-81
TRINITY_DN1973_c0_g1_i7_XM_018564897.1_PREDICTED:_Nanorana_parkeri_mucin-5AC-like_(LOC108793936),_mRNA	952.309	-7.83712	0.410946	-19.0709	4.41e-81	1.01e-77
TRINITY_DN548_c0_g1_i10_XM_018569605.1_PREDICTED:_Nanorana_parkeri_nascent_polypeptide-associated_complex_alpha_subunit_(NACA),_transcript_variant_X3,_mRNA	9783.86	2.47248	0.131218	18.8425	3.39e-79	7.02e-76
TRINITY_DN35864_c0_g1_i2_XM_018568274.1_PREDICTED:_Nanorana_parkeri_hemoglobin_heart_muscle_subunit_alpha-type-like_(LOC108796756),_mRNA	20037.3	8.05114	0.429818	18.7315	2.74e-78	5.21e-75
TRINITY_DN5611_c1_g1_i1_BC059771.1_Xenopus_tropicalis_40S_ribosomal_protein_S4,_mRNA_(cDNA_clone_MGC:76320_IMAGE:5380284),_complete_cds	16746.6	1.88923	0.103181	18.3098	6.91e-75	1.21e-71
TRINITY_DN11231_c1_g1_i1_XM_018566063.1_PREDICTED:_Nanorana_parkeri_Kruppel_like_factor_5_(KLF5),_mRNA	137.217	-5.44278	0.302788	-17.9756	3.03e-72	4.93e-69
TRINITY_DN3365_c1_g1_i9_AF536222.1_Rana_sylvatica_liver_mitochondrial_inorganic_phosphate_carrier_mRNA,_complete_cds;_nuclear_gene_for_mitochondrial_product	7378.49	1.50707	0.0844418	17.8474	3.03e-71	4.6e-68
TRINITY_DN48_c0_g1_i1_XM_018570911.1_PREDICTED:_Nanorana_parkeri_ribosomal_protein_L5_(RPL5),_mRNA	21701.2	2.09652	0.117506	17.8417	3.35e-71	4.78e-68
TRINITY_DN1624_c0_g1_i1_XM_018567547.1_PREDICTED:_Nanorana_parkeri_eukaryotic_translation_initiation_factor_3_subunit_L_(EIF3L),_transcript_variant_X2,_mRNA	2131.29	1.79237	0.101442	17.6689	7.28e-70	9.77e-67
TRINITY_DN12326_c0_g1_i2_BT081881.1_Rana_catesbeiana_clone_rcat-evr-538-245_Elongation_factor_1-beta_putative_mRNA,_complete_cds	7019.03	2.06939	0.118839	17.4134	6.53e-68	8.27e-65
TRINITY_DN1019_c0_g1_i8_XM_018554081.1_PREDICTED:_Nanorana_parkeri_HLF,_PAR_bZIP_transcription_factor_(HLF),_transcript_variant_X1,_mRNA	188.739	-2.51785	0.144705	-17.3999	8.26e-68	9.92e-65
TRINITY_DN1130_c0_g1_i4_XR_001941437.1_PREDICTED:_Nanorana_parkeri_uncharacterized_LOC108790229_(LOC108790229),_ncRNA	1827.64	-5.40082	0.310785	-17.378	1.21e-67	1.38e-64
TRINITY_DN14497_c1_g1_i2_XM_018567217.1_PREDICTED:_Nanorana_parkeri_proteasome_26S_subunit,_non-ATPase_13_(PSMD13),_transcript_variant_X1,_mRNA	922.695	1.8845	0.108905	17.3041	4.38e-67	4.76e-64
TRINITY_DN12180_c0_g1_i1_XM_018565126.1_PREDICTED:_Nanorana_parkeri_transcription_factor_HES-5-like_(LOC108794134),_mRNA	194.907	3.32093	0.193712	17.1437	7.01e-66	7.18e-63
TRINITY_DN2033_c1_g1_i3_No_Hit	442.365	-4.63776	0.270553	-17.1418	7.24e-66	7.18e-63
TRINITY_DN10907_c0_g1_i3_XM_018234908.1_PREDICTED:_Xenopus_laevis_brefeldin_A-inhibited_guanine_nucleotide-exchange_protein_2-like_(LOC108700881),_mRNA	157.052	-3.32553	0.194442	-17.1029	1.41e-65	1.34e-62
TRINITY_DN189_c0_g1_i1_XM_018562790.1_PREDICTED:_Nanorana_parkeri_orthodenticle_homeobox_2_(OTX2),_transcript_variant_X2,_mRNA	1121.65	1.78327	0.10495	16.9917	9.47e-65	8.64e-62
TRINITY_DN4736_c2_g1_i1_BT081783.1_Rana_catesbeiana_clone_rcat-evr-511-258_Stathmin-1-A_putative_mRNA,_complete_cds	2476.56	2.4445	0.145434	16.8083	2.12e-63	1.86e-60
TRINITY_DN1291_c0_g1_i1_XM_018568785.1_PREDICTED:_Nanorana_parkeri_aquaporin-3-like_(LOC108797211),_mRNA	1125.83	-5.64967	0.336599	-16.7846	3.16e-63	2.67e-60
TRINITY_DN1194_c0_g1_i4_XM_018572326.1_PREDICTED:_Nanorana_parkeri_amyloid_beta_precursor_like_protein_2_(APLP2),_transcript_variant_X1,_mRNA	2552.51	-2.23719	0.134511	-16.6321	4.08e-62	3.33e-59
TRINITY_DN11266_c0_g1_i1_XM_018566728.1_PREDICTED:_Nanorana_parkeri_ER_membrane_protein_complex_subunit_10_(EMC10),_transcript_variant_X1,_mRNA	801.166	1.5407	0.09318	16.5346	2.07e-61	1.63e-58
TRINITY_DN15601_c0_g1_i2_XM_018569711.1_PREDICTED:_Nanorana_parkeri_ribosomal_protein_L6_(RPL6),_mRNA	22713.2	1.6432	0.100026	16.4278	1.21e-60	9.21e-58
TRINITY_DN3940_c0_g1_i1_XM_018554913.1_PREDICTED:_Nanorana_parkeri_SPEG_complex_locus_(SPEG),_mRNA	589.907	-1.94148	0.118434	-16.3929	2.15e-60	1.58e-57
TRINITY_DN15867_c1_g1_i2_XM_018560384.1_PREDICTED:_Nanorana_parkeri_gamma-crystallin_1-like_(LOC108790174),_mRNA	9586.77	-5.99588	0.368389	-16.2759	1.46e-59	1.04e-56
TRINITY_DN1499_c0_g1_i7_XM_031894975.1_PREDICTED:_Xenopus_tropicalis_protein_unc-13_homolog_B_(LOC100489443),_transcript_variant_X6,_mRNA	461.872	-2.01564	0.123894	-16.269	1.64e-59	1.13e-56
TRINITY_DN12001_c0_g1_i1_AY787781.1_Rana_catesbeiana_cardiac_troponin_I_(TnIc)_gene,_promoter_region,_5'_UTR,_and_exon_1	604.822	-6.161	0.379395	-16.239	2.67e-59	1.79e-56
TRINITY_DN2054_c0_g1_i2_BT081772.1_Rana_catesbeiana_clone_rcat-evr-502-374_60S_ribosomal_protein_L7_putative_mRNA,_complete_cds	21390.9	1.52177	0.0939713	16.194	5.56e-59	3.63e-56
TRINITY_DN4012_c0_g1_i3_XM_018557319.1_PREDICTED:_Nanorana_parkeri_cadherin-1-like_(LOC108787706),_mRNA	384.684	-6.63041	0.411339	-16.1191	1.87e-58	1.19e-55
TRINITY_DN13011_c0_g1_i1_XM_018562413.1_PREDICTED:_Nanorana_parkeri_deoxyribose-phosphate_aldolase_(DERA),_transcript_variant_X1,_mRNA	434.478	1.82851	0.114009	16.0383	6.9e-58	4.25e-55
TRINITY_DN112_c0_g1_i7_XM_018559093.1_PREDICTED:_Nanorana_parkeri_calcium_binding_protein_5_(CABP5),_mRNA	2262.38	1.8865	0.117972	15.9911	1.47e-57	8.84e-55
TRINITY_DN3604_c0_g1_i3_XM_018560404.1_PREDICTED:_Nanorana_parkeri_gamma-crystallin_B-like_(LOC108790193),_mRNA	2747.71	-7.35847	0.462466	-15.9114	5.28e-57	3.09e-54
TRINITY_DN3705_c0_g2_i1_XM_018562955.1_PREDICTED:_Nanorana_parkeri_engulfment_and_cell_motility_1_(ELMO1),_transcript_variant_X7,_mRNA	3851.51	1.5043	0.0946734	15.8894	7.51e-57	4.28e-54
TRINITY_DN10509_c0_g1_i1_XM_018553496.1_PREDICTED:_Nanorana_parkeri_villin_like_(VILL),_mRNA	217.698	-3.74384	0.235755	-15.8802	8.69e-57	4.83e-54
TRINITY_DN376_c1_g1_i1_XM_018560118.1_PREDICTED:_Nanorana_parkeri_proenkephalin_(PENK),_mRNA	1504.51	1.55748	0.0988714	15.7526	6.59e-56	3.58e-53
TRINITY_DN29480_c0_g1_i1_XM_018565380.1_PREDICTED:_Nanorana_parkeri_sciellin_(SCEL),_mRNA	191.562	-6.48754	0.412454	-15.7291	9.55e-56	5.07e-53
TRINITY_DN11956_c0_g1_i1_XM_018570879.1_PREDICTED:_Nanorana_parkeri_eukaryotic_translation_initiation_factor_3_subunit_E_(EIF3E),_transcript_variant_X3,_mRNA	3051.56	1.99598	0.128942	15.4797	4.76e-54	2.47e-51
TRINITY_DN17698_c0_g1_i1_XM_018558110.1_PREDICTED:_Nanorana_parkeri_beta-1,3-galactosyltransferase_4_(B3GALT4),_mRNA	670.56	1.3587	0.0889855	15.2688	1.23e-52	6.25e-50
TRINITY_DN101_c0_g2_i1_XM_018568936.1_PREDICTED:_Nanorana_parkeri_keratin,_type_II_cytoskeletal_5-like_(LOC108797349),_transcript_variant_X5,_mRNA	288.399	-8.3142	0.544876	-15.2589	1.44e-52	7.12e-50
TRINITY_DN2688_c0_g1_i4_No_Hit	1076.88	-6.76077	0.444019	-15.2263	2.37e-52	1.15e-49
TRINITY_DN101_c1_g1_i3_XM_018575871.1_PREDICTED:_Nanorana_parkeri_keratin,_type_II_cytoskeletal_3-like_(LOC108804109),_partial_mRNA	1773.2	-7.54438	0.496352	-15.1997	3.55e-52	1.69e-49
TRINITY_DN14288_c0_g1_i3_XM_018558255.1_PREDICTED:_Nanorana_parkeri_prune_homolog_2_(PRUNE2),_transcript_variant_X1,_mRNA	832.813	1.66473	0.109685	15.1774	4.99e-52	2.32e-49
TRINITY_DN11367_c0_g1_i1_XM_018553342.1_PREDICTED:_Nanorana_parkeri_mal,_T-cell_differentiation_protein_2_(MAL2),_mRNA	120.744	-5.83337	0.384512	-15.1709	5.51e-52	2.52e-49
TRINITY_DN17_c0_g1_i5_XM_018567900.1_PREDICTED:_Nanorana_parkeri_sushi,_nidogen_and_EGF_like_domains_1_(SNED1),_mRNA	376.14	-2.57985	0.170576	-15.1244	1.12e-51	5e-49
TRINITY_DN540_c0_g1_i1_LN591232.1_Cyprinus_carpio_genome_assembly_common_carp_genome_,scaffold_000029012	336.936	2.27425	0.150967	15.0646	2.77e-51	1.22e-48
TRINITY_DN4704_c0_g1_i2_XM_012966766.3_PREDICTED:_Xenopus_tropicalis_tweety_family_member_1_(ttyh1),_transcript_variant_X1,_mRNA	2229.11	1.69908	0.112821	15.0599	2.97e-51	1.28e-48
TRINITY_DN11112_c0_g1_i1_XM_018565149.1_PREDICTED:_Nanorana_parkeri_ribosomal_protein_S3A_(RPS3A),_mRNA	26294.9	1.92173	0.127788	15.0384	4.11e-51	1.74e-48
TRINITY_DN5044_c0_g1_i1_XM_018558796.1_PREDICTED:_Nanorana_parkeri_charged_multivesicular_body_protein_5_(CHMP5),_mRNA	1082.56	1.54962	0.103175	15.0194	5.48e-51	2.27e-48
TRINITY_DN2791_c0_g1_i5_XM_018574085.1_PREDICTED:_Nanorana_parkeri_suppression_of_tumorigenicity_7_(ST7),_transcript_variant_X1,_mRNA	346.711	1.64894	0.110691	14.8968	3.46e-50	1.41e-47
TRINITY_DN5100_c0_g1_i1_XM_018556866.1_PREDICTED:_Nanorana_parkeri_ribosomal_protein_S6_(RPS6),_mRNA	21913.4	2.08125	0.140116	14.8537	6.58e-50	2.63e-47
TRINITY_DN218_c1_g1_i13_XM_018553676.1_PREDICTED:_Nanorana_parkeri_dihydropyrimidinase_like_4_(DPYSL4),_transcript_variant_X3,_mRNA	328.667	-2.01741	0.136789	-14.7483	3.16e-49	1.24e-46
TRINITY_DN15595_c0_g1_i1_XM_018566829.1_PREDICTED:_Nanorana_parkeri_aminoacyl_tRNA_synthetase_complex_interacting_multifunctional_protein_2_(AIMP2),_transcript_variant_X1,_mRNA	299.837	1.6701	0.113363	14.7323	4e-49	1.55e-46
TRINITY_DN10561_c0_g1_i1_XM_018569602.1_PREDICTED:_Nanorana_parkeri_ATP_synthase,_H+_transporting,_mitochondrial_F1_complex,_beta_polypeptide_(ATP5B),_mRNA	10722.1	1.43967	0.0979707	14.6949	6.95e-49	2.64e-46
TRINITY_DN17975_c0_g1_i1_U26351.1_Rana_catesbeiana_arginase_mRNA,_complete_cds	91.8555	-5.69606	0.389747	-14.6147	2.26e-48	8.46e-46
TRINITY_DN11247_c0_g1_i11_XM_018565313.1_PREDICTED:_Nanorana_parkeri_epithelial_membrane_protein_1_(EMP1),_mRNA	295.103	-6.56758	0.449666	-14.6055	2.59e-48	9.53e-46
TRINITY_DN17799_c0_g1_i1_XM_018564792.1_PREDICTED:_Nanorana_parkeri_ribosomal_protein_L9_(RPL9),_mRNA	15711.6	1.84517	0.126479	14.5888	3.31e-48	1.2e-45
TRINITY_DN3050_c0_g1_i1_XM_018575788.1_PREDICTED:_Nanorana_parkeri_claudin-7-like_(LOC108804018),_mRNA	171.929	-7.24499	0.497314	-14.5682	4.47e-48	1.59e-45
TRINITY_DN4134_c0_g1_i2_XM_018559067.1_PREDICTED:_Nanorana_parkeri_dimethylaniline_monooxygenase_[N-oxide-forming]_5-like_(LOC108789130),_transcript_variant_X1,_mRNA	184.978	-8.17068	0.561783	-14.5442	6.36e-48	2.23e-45
TRINITY_DN3476_c0_g2_i1_No_Hit	223.68	-6.03742	0.416963	-14.4795	1.63e-47	5.64e-45
TRINITY_DN5153_c0_g1_i10_XM_018554834.1_PREDICTED:_Nanorana_parkeri_glypican_1_(GPC1),_mRNA	508.308	-1.48689	0.102795	-14.4646	2.03e-47	6.9e-45
TRINITY_DN1244_c0_g1_i1_XM_018574171.1_PREDICTED:_Nanorana_parkeri_3-hydroxyisobutyrate_dehydrogenase_(HIBADH),_mRNA	368.752	2.08938	0.145412	14.3687	8.14e-47	2.73e-44
TRINITY_DN3653_c0_g1_i2_XM_018571712.1_PREDICTED:_Nanorana_parkeri_aldehyde_dehydrogenase_7_family_member_A1_(ALDH7A1),_transcript_variant_X1,_mRNA	926.44	1.61784	0.113167	14.296	2.32e-46	7.66e-44
TRINITY_DN46676_c0_g1_i1_XM_018556202.1_PREDICTED:_Nanorana_parkeri_chromosome_unknown_C12orf10_homolog_(CUNH12orf10),_mRNA	350.078	1.33182	0.0932445	14.283	2.79e-46	9.1e-44
TRINITY_DN23157_c0_g1_i1_XM_018567981.1_PREDICTED:_Nanorana_parkeri_WD_repeat_domain_61_(WDR61),_mRNA	390.548	1.59127	0.111458	14.2769	3.05e-46	9.8e-44
TRINITY_DN16963_c0_g1_i14_XM_018569913.1_PREDICTED:_Nanorana_parkeri_retinitis_pigmentosa_1-like_1_(RP1L1),_mRNA	516.677	-2.36364	0.166217	-14.2202	6.87e-46	2.18e-43
TRINITY_DN32993_c0_g1_i1_XM_018558750.1_PREDICTED:_Nanorana_parkeri_transcription_factor_A,_mitochondrial_(TFAM),_mRNA	183.635	2.29311	0.161606	14.1895	1.06e-45	3.33e-43
TRINITY_DN2099_c0_g1_i1_XM_018565338.1_PREDICTED:_Nanorana_parkeri_proline_rich_coiled-coil_2B_(PRRC2B),_transcript_variant_X1,_mRNA	1303.42	-1.63624	0.115574	-14.1574	1.68e-45	5.18e-43
TRINITY_DN30521_c0_g1_i1_XM_018566214.1_PREDICTED:_Nanorana_parkeri_1-acylglycerol-3-phosphate_O-acyltransferase_4_(AGPAT4),_mRNA	181.362	2.25012	0.159945	14.0681	5.97e-45	1.82e-42
TRINITY_DN2149_c0_g2_i4_XM_018573362.1_PREDICTED:_Nanorana_parkeri_cornulin-like_(LOC108801481),_mRNA	201.332	-7.22797	0.514398	-14.0513	7.56e-45	2.27e-42
TRINITY_DN1144_c0_g1_i10_XM_018570764.1_PREDICTED:_Nanorana_parkeri_cold-inducible_RNA-binding_protein_B-like_(LOC108798956),_mRNA	17617.2	1.86517	0.133284	13.994	1.7e-44	5.03e-42
TRINITY_DN1144_c0_g1_i2_AB025351.1_Rana_catesbeiana_mRNA_for_BFCIRP,_complete_cds	11017.8	1.42453	0.102042	13.9603	2.72e-44	7.97e-42
TRINITY_DN3538_c0_g1_i1_XM_018561546.1_PREDICTED:_Nanorana_parkeri_integrin_subunit_beta_4_(ITGB4),_transcript_variant_X2,_mRNA	392.623	-4.28691	0.307324	-13.9492	3.18e-44	9.19e-42
TRINITY_DN4401_c3_g1_i3_XM_018573596.1_PREDICTED:_Nanorana_parkeri_PR/SET_domain_8_(PRDM8),_mRNA	921.229	1.31915	0.0946282	13.9403	3.6e-44	1.03e-41
TRINITY_DN4689_c0_g1_i10_XM_018572829.1_PREDICTED:_Nanorana_parkeri_nucleosome_assembly_protein_1_like_1_(NAP1L1),_transcript_variant_X1,_mRNA	6301.26	1.68414	0.12122	13.8933	6.96e-44	1.96e-41
TRINITY_DN17290_c0_g1_i1_XM_018556681.1_PREDICTED:_Nanorana_parkeri_nuclear_factor,_interleukin_3_regulated_(NFIL3),_mRNA	412.984	1.77606	0.128059	13.8691	9.75e-44	2.71e-41
TRINITY_DN28791_c0_g1_i1_XM_018559270.1_PREDICTED:_Nanorana_parkeri_InaF_motif_containing_2_(INAFM2),_mRNA	170.026	1.88531	0.135976	13.865	1.03e-43	2.84e-41
TRINITY_DN1959_c0_g1_i1_XM_018569441.1_PREDICTED:_Nanorana_parkeri_cytochrome_P450_2A6-like_(LOC108797785),_mRNA	422.094	4.86427	0.351156	13.8522	1.23e-43	3.35e-41
TRINITY_DN54_c0_g1_i5_XM_018576669.1_PREDICTED:_Nanorana_parkeri_ankyrin_3_(ANK3),_mRNA	1001.95	-1.79643	0.130382	-13.7782	3.45e-43	9.25e-41
TRINITY_DN5309_c0_g1_i4_AP017316.1_Xenopus_laevis_DNA,_Fosmid_clone:_XLFIC-003M19,_strain:_J	645.299	-3.37761	0.245495	-13.7584	4.54e-43	1.2e-40
TRINITY_DN504_c9_g1_i1_XM_018567298.1_PREDICTED:_Nanorana_parkeri_ATPase_H+_transporting_V1_subunit_H_(ATP6V1H),_transcript_variant_X1,_mRNA	945.008	1.61875	0.117926	13.7268	7.02e-43	1.84e-40
TRINITY_DN29287_c0_g1_i1_XM_018561452.1_PREDICTED:_Nanorana_parkeri_malate_dehydrogenase_2_(MDH2),_transcript_variant_X1,_mRNA	2285.97	1.50946	0.110088	13.7113	8.69e-43	2.25e-40
TRINITY_DN129_c0_g1_i1_XM_018560507.1_PREDICTED:_Nanorana_parkeri_ribosomal_protein_S7_(RPS7),_mRNA	13584.5	1.70026	0.124402	13.6675	1.59e-42	4.07e-40
TRINITY_DN1067_c3_g1_i1_XM_012961655.3_PREDICTED:_Xenopus_tropicalis_calcium_voltage-gated_channel_auxiliary_subunit_alpha2delta_2_(cacna2d2),_transcript_variant_X1,_mRNA	270.662	-2.96992	0.217454	-13.6577	1.82e-42	4.6e-40
TRINITY_DN1170_c0_g1_i1_BT081634.1_Rana_catesbeiana_clone_rcat-evr-505-120_Receptor-binding_cancer_antigen_expressed_on_SiSo_cells_putative_mRNA,_complete_cds	477.583	1.45241	0.106467	13.6419	2.26e-42	5.66e-40
TRINITY_DN5379_c0_g2_i1_AJ002554.1_Rana_perezi_mRNA_for_class_IV-like_alcohol_dehydrogenase	147.135	-7.7807	0.571186	-13.622	2.96e-42	7.35e-40
TRINITY_DN11073_c0_g1_i1_XM_018554468.1_PREDICTED:_Nanorana_parkeri_ribosomal_protein_L13a_(RPL13A),_partial_mRNA	16344.3	1.69865	0.124913	13.5986	4.08e-42	1e-39
TRINITY_DN10492_c0_g3_i3_XM_018572311.1_PREDICTED:_Nanorana_parkeri_histone_acetyltransferase_1_(HAT1),_mRNA	521.06	1.68949	0.124358	13.5857	4.87e-42	1.18e-39
TRINITY_DN1265_c0_g1_i1_XM_018555957.1_PREDICTED:_Nanorana_parkeri_UDP-glucose_pyrophosphorylase_2_(UGP2),_mRNA	1126.96	1.1113	0.0818342	13.5799	5.27e-42	1.27e-39
TRINITY_DN2604_c0_g1_i2_XM_018570175.1_PREDICTED:_Nanorana_parkeri_calsyntenin_1_(CLSTN1),_transcript_variant_X3,_mRNA	1082.65	-2.25822	0.16635	-13.5751	5.63e-42	1.34e-39
TRINITY_DN15136_c0_g1_i6_XM_018567041.1_PREDICTED:_Nanorana_parkeri_sorting_nexin_6_(SNX6),_mRNA	689.994	1.69064	0.124627	13.5656	6.41e-42	1.51e-39
TRINITY_DN4742_c1_g1_i1_XM_018556288.1_PREDICTED:_Nanorana_parkeri_proteasome_26S_subunit,_ATPase_3_(PSMC3),_transcript_variant_X1,_mRNA	976.385	1.8832	0.13902	13.5463	8.33e-42	1.94e-39
TRINITY_DN1758_c0_g2_i2_XM_018574219.1_PREDICTED:_Nanorana_parkeri_sodium/potassium-transporting_ATPase_subunit_alpha-1_(LOC108802354),_mRNA	7208.51	-1.34694	0.0999731	-13.473	2.26e-41	5.2e-39
TRINITY_DN1124_c0_g1_i1_XM_018576418.1_PREDICTED:_Nanorana_parkeri_WNK_lysine_deficient_protein_kinase_1_(WNK1),_mRNA	446.793	-1.90962	0.141848	-13.4624	2.6e-41	5.94e-39
TRINITY_DN2264_c3_g1_i1_XM_018566663.1_PREDICTED:_Nanorana_parkeri_serine_protease_HTRA1-like_(LOC108795417),_mRNA	83.9055	-5.00011	0.371894	-13.445	3.3e-41	7.44e-39
TRINITY_DN38427_c0_g1_i1_XM_018567274.1_PREDICTED:_Nanorana_parkeri_glutamate_ionotropic_receptor_NMDA_type_subunit_1_(GRIN1),_transcript_variant_X4,_mRNA	262.509	-1.79943	0.133885	-13.44	3.52e-41	7.88e-39
TRINITY_DN505_c0_g1_i10_BT081951.1_Rana_catesbeiana_clone_rcat-evr-506-313_Leukocyte_cysteine_proteinase_inhibitor_1_putative_mRNA,_complete_cds	382.993	-7.21806	0.537527	-13.4283	4.13e-41	9.15e-39
TRINITY_DN303_c0_g1_i5_XM_018559043.1_PREDICTED:_Nanorana_parkeri_solute_carrier_family_12_member_5_(SLC12A5),_mRNA	1565.56	-1.41475	0.105929	-13.3556	1.1e-40	2.41e-38
TRINITY_DN104_c3_g2_i1_XM_018566547.1_PREDICTED:_Nanorana_parkeri_eukaryotic_translation_initiation_factor_3_subunit_I_(EIF3I),_mRNA	1680.63	1.47325	0.110378	13.3473	1.23e-40	2.67e-38
TRINITY_DN13435_c0_g1_i1_XM_018570155.1_PREDICTED:_Nanorana_parkeri_family_with_sequence_similarity_126_member_B_(FAM126B),_mRNA	216.292	-2.56249	0.192043	-13.3433	1.3e-40	2.77e-38
TRINITY_DN4258_c0_g1_i1_XM_018568961.1_PREDICTED:_Nanorana_parkeri_anterior_gradient_protein_2-A-like_(LOC108797374),_mRNA	267.438	-7.84491	0.587941	-13.343	1.3e-40	2.77e-38
TRINITY_DN3928_c0_g1_i4_XM_018560720.1_PREDICTED:_Nanorana_parkeri_N(alpha)-acetyltransferase_10,_NatA_catalytic_subunit_(NAA10),_transcript_variant_X1,_mRNA	798.301	1.59896	0.120274	13.2944	2.5e-40	5.27e-38
TRINITY_DN15716_c0_g1_i1_XM_018565127.1_PREDICTED:_Nanorana_parkeri_transcription_factor_HES-5-like_(LOC108794136),_mRNA	154.585	3.66657	0.276102	13.2798	3.03e-40	6.35e-38
TRINITY_DN11386_c0_g1_i3_XM_012958002.3_PREDICTED:_Xenopus_tropicalis_SON_DNA_binding_protein_(son),_mRNA	242.567	-2.10556	0.159124	-13.2322	5.72e-40	1.19e-37
TRINITY_DN3476_c0_g3_i3_No_Hit	673.743	-7.27104	0.55	-13.2201	6.72e-40	1.38e-37
TRINITY_DN12857_c0_g3_i6_XM_018572020.1_PREDICTED:_Nanorana_parkeri_protein_arginine_methyltransferase_1_(PRMT1),_transcript_variant_X1,_mRNA	2375.87	1.93021	0.146119	13.2098	7.7e-40	1.57e-37
TRINITY_DN433_c0_g1_i10_XM_018553578.1_PREDICTED:_Nanorana_parkeri_solute_carrier_family_4_member_4_(SLC4A4),_mRNA	333.77	-2.28606	0.173084	-13.2078	7.92e-40	1.6e-37
TRINITY_DN2096_c0_g1_i2_XM_018562649.1_PREDICTED:_Nanorana_parkeri_reticulon_1_(RTN1),_transcript_variant_X2,_mRNA	3552.18	1.28708	0.0976528	13.1802	1.14e-39	2.28e-37
TRINITY_DN345_c0_g1_i1_BT081950.1_Rana_catesbeiana_clone_rcat-evr-519-185_Exosome_complex_exonuclease_RRP43_putative_mRNA,_complete_cds	186.133	1.7392	0.132088	13.1669	1.36e-39	2.7e-37
TRINITY_DN4901_c0_g1_i10_XM_018552745.1_PREDICTED:_Nanorana_parkeri_solute_carrier_family_25_member_39_(SLC25A39),_transcript_variant_X2,_mRNA	338.891	-2.85177	0.216705	-13.1597	1.5e-39	2.94e-37
TRINITY_DN1891_c0_g1_i1_BT081526.1_Rana_catesbeiana_clone_rcat-evr-525-147_U1_small_nuclear_ribonucleoprotein_A_putative_mRNA,_complete_cds	281.726	1.63635	0.124382	13.1558	1.58e-39	3.07e-37
TRINITY_DN14580_c1_g1_i3_AB297714.1_Rana_catesbeiana_fTRHR2_mRNA_forthyrotropin-releasing_hormone_receptor_subtype_2,_complete_cds	104.266	-3.67912	0.280047	-13.1375	2.01e-39	3.88e-37
TRINITY_DN27937_c0_g1_i1_BT081558.1_Rana_catesbeiana_clone_rcat-evr-526-218_COBW_domain-containing_protein_1_putative_mRNA,_complete_cds	187.452	2.00425	0.152776	13.1189	2.57e-39	4.92e-37
TRINITY_DN530_c0_g3_i1_XM_018568571.1_PREDICTED:_Nanorana_parkeri_brain-specific_homeobox/POU_domain_protein_3_(LOC108797004),_mRNA	395.663	1.96618	0.150256	13.0856	3.98e-39	7.57e-37
TRINITY_DN11479_c0_g1_i1_XM_018567095.1_PREDICTED:_Nanorana_parkeri_nucleolar_RNA_helicase_2-A-like_(LOC108795791),_mRNA	23309.9	2.26096	0.173762	13.0118	1.05e-38	1.98e-36
TRINITY_DN434_c0_g1_i10_BT081825.1_Rana_catesbeiana_clone_rcat-evr-529-323_Synaptosomal-associated_protein_25_putative_mRNA,_complete_cds	2609.84	1.47764	0.113593	13.0082	1.1e-38	2.06e-36
TRINITY_DN116_c0_g1_i3_XM_018566793.1_PREDICTED:_Nanorana_parkeri_hemoglobin_larval_subunit_beta-1-like_(LOC108795517),_mRNA	3483.75	8.84137	0.68057	12.9911	1.37e-38	2.55e-36
TRINITY_DN3339_c0_g1_i5_XM_018572535.1_PREDICTED:_Nanorana_parkeri_integrin_subunit_alpha_6_(ITGA6),_mRNA	455.754	-3.1055	0.239521	-12.9655	1.92e-38	3.53e-36
TRINITY_DN40815_c0_g1_i1_XM_018560652.1_PREDICTED:_Nanorana_parkeri_tubulin_beta_class_I_(TUBB),_mRNA	10149.3	1.89048	0.146107	12.939	2.71e-38	4.95e-36
TRINITY_DN1365_c0_g1_i1_XM_018568938.1_PREDICTED:_Nanorana_parkeri_keratin,_type_II_cytoskeletal_5-like_(LOC108797350),_mRNA	9948.19	-7.5082	0.580627	-12.9312	3e-38	5.43e-36
TRINITY_DN4385_c0_g2_i2_XM_018553489.1_PREDICTED:_Nanorana_parkeri_golgi_reassembly_stacking_protein_1_(GORASP1),_mRNA	81.6583	-3.01165	0.233342	-12.9066	4.13e-38	7.42e-36
TRINITY_DN3641_c0_g2_i1_XM_018572136.1_PREDICTED:_Nanorana_parkeri_PCTP-like_protein_(LOC108800181),_mRNA	94.3428	-3.50021	0.271403	-12.8967	4.7e-38	8.37e-36
TRINITY_DN41399_c0_g1_i1_XM_018555135.1_PREDICTED:_Nanorana_parkeri_polypeptide_N-acetylgalactosaminyltransferase_7_(GALNT7),_transcript_variant_X2,_mRNA	120.817	-3.54569	0.275006	-12.8931	4.92e-38	8.7e-36
TRINITY_DN4455_c0_g1_i1_XM_002936651.4_PREDICTED:_Xenopus_tropicalis_mitogen-activated_protein_kinase_kinase_kinase_12_(map3k12),_transcript_variant_X5,_mRNA	1165.13	1.06536	0.0826455	12.8907	5.08e-38	8.91e-36
TRINITY_DN3405_c0_g1_i2_XM_018553328.1_PREDICTED:_Nanorana_parkeri_family_with_sequence_similarity_129_member_B_(FAM129B),_mRNA	265.282	-2.07409	0.16092	-12.889	5.19e-38	9.04e-36
TRINITY_DN116_c0_g1_i1_XM_018566793.1_PREDICTED:_Nanorana_parkeri_hemoglobin_larval_subunit_beta-1-like_(LOC108795517),_mRNA	2081.04	9.04689	0.702197	12.8837	5.56e-38	9.61e-36
TRINITY_DN190_c5_g1_i2_AF176302.1_Rana_sylvatica_brain_acidic_ribosomal_phosphoprotein_P0_mRNA,_complete_cds	21925.1	1.22037	0.0947718	12.877	6.07e-38	1.04e-35
TRINITY_DN5385_c0_g1_i1_XM_018563262.1_PREDICTED:_Nanorana_parkeri_putative_all-trans-retinol_13,14-reductase_(LOC108792471),_mRNA	248.82	-2.55382	0.198987	-12.8341	1.06e-37	1.8e-35
TRINITY_DN24521_c0_g1_i2_BC160596.1_Xenopus_tropicalis_hypothetical_protein_LOC100145354,_mRNA_(cDNA_clone_IMAGE:7714803),_partial_cds	111.184	-4.26561	0.33302	-12.8089	1.46e-37	2.47e-35
TRINITY_DN1704_c0_g1_i1_XM_018555176.1_PREDICTED:_Nanorana_parkeri_DDB1_and_CUL4_associated_factor_7_(DCAF7),_transcript_variant_X2,_mRNA	2220.55	1.00235	0.0783042	12.8007	1.62e-37	2.72e-35
TRINITY_DN4892_c0_g1_i1_XM_018553962.1_PREDICTED:_Nanorana_parkeri_NMD3_ribosome_export_adaptor_(NMD3),_transcript_variant_X1,_mRNA	270.868	1.92179	0.150433	12.7751	2.26e-37	3.76e-35
TRINITY_DN362_c3_g1_i1_XM_018552435.1_PREDICTED:_Nanorana_parkeri_clathrin_light_chain_A_(CLTA),_transcript_variant_X1,_mRNA	1209.65	1.30836	0.102583	12.7542	2.95e-37	4.88e-35
TRINITY_DN10173_c0_g1_i2_XM_018558947.1_PREDICTED:_Nanorana_parkeri_complexin_3_(CPLX3),_mRNA	3505.27	1.72398	0.135546	12.7188	4.65e-37	7.63e-35
TRINITY_DN26193_c0_g1_i1_XM_018559606.1_PREDICTED:_Nanorana_parkeri_splicing_factor_3a_subunit_3_(SF3A3),_transcript_variant_X1,_mRNA	424.107	1.73365	0.136378	12.7121	5.06e-37	8.25e-35
TRINITY_DN50086_c1_g1_i2_XM_018553912.1_PREDICTED:_Nanorana_parkeri_ras-related_protein_Rab-5B-like_(LOC108784960),_mRNA	650.011	1.23963	0.0975717	12.7048	5.56e-37	9e-35
TRINITY_DN2579_c1_g1_i1_XM_018555692.1_PREDICTED:_Nanorana_parkeri_ras-related_protein_Rap-1b-like_(LOC108786401),_mRNA	496.328	1.80158	0.142351	12.6559	1.04e-36	1.67e-34
TRINITY_DN4727_c0_g1_i6_XM_018575649.1_PREDICTED:_Nanorana_parkeri_bassoon_presynaptic_cytomatrix_protein_(BSN),_partial_mRNA	549.135	-2.68455	0.212431	-12.6373	1.32e-36	2.1e-34
TRINITY_DN13124_c0_g1_i1_XM_018562806.1_PREDICTED:_Nanorana_parkeri_OCA2_melanosomal_transmembrane_protein_(OCA2),_mRNA	1474.74	2.64596	0.20964	12.6215	1.61e-36	2.55e-34
TRINITY_DN422_c0_g1_i1_XM_018564977.1_PREDICTED:_Nanorana_parkeri_SRP_receptor_alpha_subunit_(SRPRA),_mRNA	206.302	-1.70819	0.135361	-12.6195	1.65e-36	2.59e-34
TRINITY_DN13148_c0_g2_i1_XM_018560212.1_PREDICTED:_Nanorana_parkeri_peroxidasin_homolog_(LOC108790035),_mRNA	74.9424	-3.52345	0.279792	-12.5931	2.3e-36	3.6e-34
TRINITY_DN119187_c0_g1_i1_XM_018567497.1_PREDICTED:_Nanorana_parkeri_glutamate_decarboxylase_2_(GAD2),_mRNA	199.143	-2.97332	0.236431	-12.5759	2.87e-36	4.45e-34
TRINITY_DN2178_c0_g1_i1_XM_018574569.1_PREDICTED:_Nanorana_parkeri_alcohol_dehydrogenase_1-like_(LOC108802711),_mRNA	327.522	-3.93753	0.313174	-12.573	2.97e-36	4.58e-34
TRINITY_DN17207_c0_g1_i1_XR_001941275.1_PREDICTED:_Nanorana_parkeri_uncharacterized_LOC108787628_(LOC108787628),_ncRNA	215.822	-8.36664	0.666008	-12.5624	3.4e-36	5.21e-34
TRINITY_DN1332_c0_g1_i1_XM_004918139.4_PREDICTED:_Xenopus_tropicalis_progestin_and_adipoQ_receptor_family_member_IV_(paqr4),_transcript_variant_X2,_mRNA	339.883	-2.27973	0.181695	-12.547	4.13e-36	6.28e-34
TRINITY_DN30315_c0_g1_i2_XM_018563382.1_PREDICTED:_Nanorana_parkeri_regulator_of_G-protein_signaling_16_(RGS16),_mRNA	487.342	1.74239	0.139159	12.5208	5.75e-36	8.68e-34
TRINITY_DN26118_c0_g1_i1_XM_018554813.1_PREDICTED:_Nanorana_parkeri_FSHD_region_gene_1_(FRG1),_mRNA	200.933	1.83819	0.146827	12.5194	5.85e-36	8.77e-34
TRINITY_DN10607_c0_g1_i2_XM_018563948.1_PREDICTED:_Nanorana_parkeri_mitochondrial_ribosomal_protein_S33_(MRPS33),_mRNA	596.787	1.33946	0.107013	12.5168	6.04e-36	9.01e-34
TRINITY_DN101_c1_g1_i5_XM_018567466.1_PREDICTED:_Nanorana_parkeri_keratin,_type_II_cytoskeletal_3-like_(LOC108796077),_mRNA	6057.82	-7.75482	0.622562	-12.4563	1.29e-35	1.91e-33
TRINITY_DN12173_c1_g1_i1_BT081459.1_Rana_catesbeiana_clone_rcat-evr-531-279_Annexin_A1_putative_mRNA,_complete_cds	221.225	-6.59058	0.529866	-12.4382	1.62e-35	2.39e-33
TRINITY_DN2_c0_g1_i13_XM_018559116.1_PREDICTED:_Nanorana_parkeri_family_with_sequence_similarity_57_member_B_(FAM57B),_mRNA	867.781	-2.15047	0.173055	-12.4265	1.88e-35	2.74e-33
TRINITY_DN12805_c0_g1_i2_XM_018559642.1_PREDICTED:_Nanorana_parkeri_ATPase_H+_transporting_V0_subunit_d1_(ATP6V0D1),_mRNA	220.846	-1.86013	0.149953	-12.4048	2.46e-35	3.58e-33
TRINITY_DN42074_c0_g1_i2_No_Hit	173.603	-7.04068	0.568022	-12.3951	2.78e-35	4.01e-33
TRINITY_DN2152_c0_g1_i12_XM_018567579.1_PREDICTED:_Nanorana_parkeri_A-kinase_anchoring_protein_12_(AKAP12),_mRNA	716.299	2.00875	0.162156	12.3878	3.04e-35	4.37e-33
TRINITY_DN54800_c0_g1_i1_XM_018566791.1_PREDICTED:_Nanorana_parkeri_LUC7_like_(LUC7L),_mRNA	1252.65	1.23912	0.100124	12.3759	3.53e-35	5.03e-33
TRINITY_DN3381_c0_g1_i10_XM_018572068.1_PREDICTED:_Nanorana_parkeri_ATPase_H+_transporting_V1_subunit_A_(ATP6V1A),_mRNA	562.703	-1.98988	0.160854	-12.3708	3.76e-35	5.33e-33
TRINITY_DN16455_c0_g1_i1_XM_018552973.1_PREDICTED:_Nanorana_parkeri_ATP_binding_cassette_subfamily_E_member_1_(ABCE1),_mRNA	1207.07	1.32645	0.107291	12.3631	4.14e-35	5.83e-33
TRINITY_DN397_c0_g1_i9_No_Hit	314.502	-7.12966	0.576939	-12.3577	4.42e-35	6.19e-33
TRINITY_DN3476_c0_g1_i6_No_Hit	318.832	-7.76835	0.629096	-12.3484	4.97e-35	6.91e-33
TRINITY_DN19689_c0_g1_i1_XM_018566150.1_PREDICTED:_Nanorana_parkeri_anaphase_promoting_complex_subunit_4_(ANAPC4),_mRNA	166.392	1.77598	0.143989	12.3342	5.93e-35	8.2e-33
TRINITY_DN22617_c0_g2_i1_XM_018576262.1_PREDICTED:_Nanorana_parkeri_phospholipid-transporting_ATPase_IC-like_(LOC108804485),_mRNA	95.8073	-6.47921	0.525649	-12.3261	6.55e-35	9.01e-33
TRINITY_DN5478_c0_g1_i1_XM_018569843.1_PREDICTED:_Nanorana_parkeri_leucine_rich_repeat,_Ig-like_and_transmembrane_domains_3_(LRIT3),_mRNA	961.663	1.52856	0.124081	12.3191	7.15e-35	9.76e-33
TRINITY_DN13981_c0_g1_i1_XM_018561083.1_PREDICTED:_Nanorana_parkeri_cholesterol_24-hydroxylase-like_(LOC108790745),_mRNA	90.8488	4.96973	0.403644	12.3122	7.79e-35	1.06e-32
TRINITY_DN22666_c0_g1_i5_No_Hit	121.109	-7.35778	0.599247	-12.2784	1.18e-34	1.6e-32
TRINITY_DN3543_c0_g1_i1_XM_018556692.1_PREDICTED:_Nanorana_parkeri_grancalcin_(GCA),_mRNA	1399.41	1.47663	0.120324	12.2721	1.28e-34	1.72e-32
TRINITY_DN2614_c0_g1_i3_XM_018566601.1_PREDICTED:_Nanorana_parkeri_ubiquitin_specific_peptidase_24_(USP24),_mRNA	519.355	-1.50365	0.122727	-12.252	1.64e-34	2.19e-32
TRINITY_DN30390_c0_g1_i1_NM_001094419.1_Xenopus_laevis_eukaryotic_translation_initiation_factor_3_subunit_G_L_homeolog_(eif3g.L),_mRNA_BC082427.1_Xenopus_laevis_MGC83338_protein,_mRNA_(cDNA_clone_MGC:83338_IMAGE:6864796),_complete_cds	1762.32	1.59714	0.130445	12.2438	1.81e-34	2.41e-32
TRINITY_DN16720_c0_g1_i1_BT081640.1_Rana_catesbeiana_clone_rcat-evr-513-218_Histone_chaperone_ASF1A_putative_mRNA,_complete_cds	376.683	1.28933	0.105447	12.2273	2.22e-34	2.93e-32
TRINITY_DN1263_c1_g1_i1_XM_018554481.1_PREDICTED:_Nanorana_parkeri_dickkopf_WNT_signaling_pathway_inhibitor_2_(DKK2),_mRNA	509.889	1.91185	0.156505	12.2159	2.56e-34	3.35e-32
TRINITY_DN2661_c1_g1_i1_XM_018573693.1_PREDICTED:_Nanorana_parkeri_lipopolysaccharide-induced_tumor_necrosis_factor-alpha_factor_homolog_(LOC108801781),_mRNA	101.578	-6.25435	0.512286	-12.2087	2.79e-34	3.64e-32
TRINITY_DN2386_c0_g2_i3_AB025351.1_Rana_catesbeiana_mRNA_for_BFCIRP,_complete_cds	6438.77	1.58733	0.130384	12.1742	4.26e-34	5.53e-32
TRINITY_DN1223_c1_g1_i8_AY882617.1_Rana_catesbeiana_fast_troponin_I_(TnIf)_gene,_promoter_region,_exons_1,_2_and_partial_cds	646.231	-2.59127	0.212904	-12.1711	4.43e-34	5.71e-32
TRINITY_DN25449_c1_g1_i1_No_Hit	74.0439	2.9357	0.242503	12.1058	9.84e-34	1.26e-31
TRINITY_DN176336_c0_g1_i1_XM_018567720.1_PREDICTED:_Nanorana_parkeri_eukaryotic_translation_initiation_factor_3_subunit_M_(EIF3M),_transcript_variant_X1,_mRNA	2511.38	1.3252	0.109482	12.1043	1e-33	1.28e-31
TRINITY_DN10_c0_g1_i2_XM_018562015.1_PREDICTED:_Nanorana_parkeri_transformer_2_beta_homolog_(Drosophila)_(TRA2B),_transcript_variant_X2,_mRNA	1319.49	1.25649	0.103977	12.0844	1.28e-33	1.62e-31
TRINITY_DN13195_c0_g1_i1_XM_018562668.1_PREDICTED:_Nanorana_parkeri_plakophilin_3_(PKP3),_transcript_variant_X2,_mRNA	121.991	-6.8199	0.564501	-12.0813	1.33e-33	1.67e-31
TRINITY_DN2053_c1_g1_i6_XM_018568984.1_PREDICTED:_Nanorana_parkeri_cell_division_cycle_42_(CDC42),_transcript_variant_X2,_mRNA	433.359	1.55722	0.128981	12.0732	1.46e-33	1.83e-31
TRINITY_DN199_c1_g1_i1_XM_018560078.1_PREDICTED:_Nanorana_parkeri_zinc_finger_C4H2-type_containing_(ZC4H2),_transcript_variant_X1,_mRNA	350.781	1.74261	0.144459	12.063	1.66e-33	2.06e-31
TRINITY_DN21788_c0_g1_i1_XM_018561663.1_PREDICTED:_Nanorana_parkeri_nicalin_(NCLN),_mRNA	414.87	1.40153	0.116239	12.0573	1.77e-33	2.2e-31
TRINITY_DN10019_c0_g1_i1_XM_018558241.1_PREDICTED:_Nanorana_parkeri_methylcrotonoyl-CoA_carboxylase_2_(MCCC2),_mRNA	406.276	1.76269	0.146229	12.0543	1.84e-33	2.27e-31
TRINITY_DN2484_c0_g1_i3_BT081417.1_Rana_catesbeiana_clone_rcat-evr-530-064_Ribosomal_protein_L7-like_1_putative_mRNA,_complete_cds	252.859	1.67408	0.138895	12.0528	1.87e-33	2.3e-31
TRINITY_DN1370_c0_g1_i1_XM_018571262.1_PREDICTED:_Nanorana_parkeri_Rho_GTPase_activating_protein_39_(ARHGAP39),_mRNA	157.561	-3.04891	0.253131	-12.0448	2.07e-33	2.52e-31
TRINITY_DN1380_c0_g1_i5_XM_018573692.1_PREDICTED:_Nanorana_parkeri_isocitrate_dehydrogenase_3_(NAD(+))_gamma_(IDH3G),_mRNA	635.636	1.55013	0.128763	12.0387	2.22e-33	2.7e-31
TRINITY_DN13126_c0_g1_i2_XM_018565253.1_PREDICTED:_Nanorana_parkeri_synaptotagmin_11_(SYT11),_mRNA	727.196	-1.76747	0.146842	-12.0365	2.28e-33	2.76e-31
TRINITY_DN47162_c0_g1_i1_BT081493.1_Rana_catesbeiana_clone_rcat-evr-517-266_Proteasome_subunit_alpha_type-7-A_putative_mRNA,_complete_cds	958.576	1.58083	0.131346	12.0357	2.31e-33	2.77e-31
TRINITY_DN19250_c0_g1_i1_LR584401.1_Rhinatrema_bivittatum_genome_assembly,_chromosome:_15	105.366	-4.0631	0.337725	-12.0308	2.45e-33	2.92e-31
TRINITY_DN15260_c2_g1_i1_XM_018554215.1_PREDICTED:_Nanorana_parkeri_COP9_signalosome_subunit_5_(COPS5),_mRNA	368.714	1.40894	0.117419	11.9992	3.59e-33	4.26e-31
TRINITY_DN432_c0_g1_i1_XM_018566989.1_PREDICTED:_Nanorana_parkeri_G_protein_subunit_alpha_i3_(GNAI3),_mRNA	4957.25	1.0894	0.0908681	11.9889	4.06e-33	4.8e-31
TRINITY_DN34660_c0_g1_i1_XM_018571842.1_PREDICTED:_Nanorana_parkeri_actin_related_protein_2/3_complex_subunit_1A_(ARPC1A),_partial_mRNA	2784.42	1.4839	0.124202	11.9475	6.69e-33	7.87e-31
TRINITY_DN2653_c2_g2_i1_XM_018563691.1_PREDICTED:_Nanorana_parkeri_protein_phosphatase_3_catalytic_subunit_gamma_(PPP3CC),_mRNA	166.122	-2.40138	0.201004	-11.9469	6.74e-33	7.88e-31
TRINITY_DN1779_c2_g1_i4_NM_001126672.1_Xenopus_tropicalis_calcium_channel,_voltage-dependent,_beta_3_subunit_(cacnb3),_mRNA_BC159133.1_Xenopus_tropicalis_hypothetical_protein_LOC100145181,_mRNA_(cDNA_clone_MGC:172559_IMAGE:7649268),_complete_cds	108.088	-2.12692	0.178169	-11.9377	7.53e-33	8.76e-31
TRINITY_DN4763_c0_g1_i1_BT081612.1_Rana_catesbeiana_clone_rcat-evr-518-215_Ras-related_protein_Rab-24_putative_mRNA,_complete_cds	293.942	1.31776	0.110474	11.9282	8.43e-33	9.77e-31
TRINITY_DN2412_c0_g2_i2_XM_018556564.1_PREDICTED:_Nanorana_parkeri_keratin,_type_I_cytoskeletal_10-like_(LOC108787107),_mRNA	5988.74	-7.6601	0.642495	-11.9224	9.04e-33	1.04e-30
TRINITY_DN5468_c0_g1_i10_XM_018556169.1_PREDICTED:_Nanorana_parkeri_adenosylhomocysteinase_(AHCY),_mRNA	2180.36	1.45219	0.121911	11.9119	1.03e-32	1.18e-30
TRINITY_DN182_c0_g1_i1_XM_018567875.1_PREDICTED:_Nanorana_parkeri_TIMP_metallopeptidase_inhibitor_2_(TIMP2),_mRNA	570.361	-1.7352	0.145685	-11.9106	1.04e-32	1.19e-30
TRINITY_DN20912_c0_g1_i1_XM_018568375.1_PREDICTED:_Nanorana_parkeri_ring_finger_protein_13_(RNF13),_mRNA	517.927	1.37081	0.115125	11.9071	1.09e-32	1.23e-30
TRINITY_DN17545_c0_g1_i1_XM_018552283.1_PREDICTED:_Nanorana_parkeri_myotubularin_related_protein_10_(MTMR10),_mRNA	75.7274	-3.66797	0.30827	-11.8985	1.2e-32	1.36e-30
TRINITY_DN344_c0_g1_i1_XM_018565808.1_PREDICTED:_Nanorana_parkeri_3-phosphoinositide_dependent_protein_kinase_1_(PDPK1),_mRNA	364.198	-1.76838	0.148679	-11.8939	1.27e-32	1.43e-30
TRINITY_DN24478_c0_g1_i14_XM_018555186.1_PREDICTED:_Nanorana_parkeri_potassium_voltage-gated_channel_subfamily_H_member_6_(KCNH6),_mRNA	126.804	-2.21173	0.187325	-11.8069	3.59e-32	4.02e-30
TRINITY_DN4866_c0_g1_i2_XM_018567624.1_PREDICTED:_Nanorana_parkeri_KAT8_regulatory_NSL_complex_subunit_2_(KANSL2),_mRNA	570.623	1.70168	0.144193	11.8014	3.84e-32	4.27e-30
TRINITY_DN122431_c0_g1_i1_XM_018573843.1_PREDICTED:_Nanorana_parkeri_tyrosine_3-monooxygenase/tryptophan_5-monooxygenase_activation_protein_epsilon_(YWHAE),_mRNA	8070.3	1.29429	0.109693	11.7991	3.94e-32	4.36e-30
TRINITY_DN2495_c0_g1_i1_XM_018564600.1_PREDICTED:_Nanorana_parkeri_EGF_like,_fibronectin_type_III_and_laminin_G_domains_(EGFLAM),_mRNA	566.262	-1.92493	0.163145	-11.7989	3.96e-32	4.36e-30
TRINITY_DN38357_c0_g1_i1_XM_018559263.1_PREDICTED:_Nanorana_parkeri_isovaleryl-CoA_dehydrogenase_(IVD),_transcript_variant_X1,_mRNA	382.162	1.65832	0.140568	11.7973	4.03e-32	4.42e-30
TRINITY_DN1649_c0_g1_i1_AB379847.1_Rana_rugosa_CYP19A1_gene_for_cytochrome_P-450_aromatase,_promoter_region_and_partial_cds	157.96	-7.72886	0.655842	-11.7846	4.68e-32	5.11e-30
TRINITY_DN10011_c0_g1_i1_XM_018563037.1_PREDICTED:_Nanorana_parkeri_solute_carrier_family_4_member_3_(SLC4A3),_mRNA	221.254	-2.08724	0.177317	-11.7712	5.49e-32	5.97e-30
TRINITY_DN20192_c0_g1_i1_BT081870.1_Rana_catesbeiana_clone_rcat-evr-528-138_RWD_domain-containing_protein_4A_putative_mRNA,_complete_cds	356.439	1.41614	0.120359	11.766	5.84e-32	6.32e-30
TRINITY_DN3593_c0_g1_i5_XM_018568141.1_PREDICTED:_Nanorana_parkeri_protein_Shroom2-like_(LOC108796645),_partial_mRNA	222.092	1.48494	0.126374	11.7503	7.03e-32	7.57e-30
TRINITY_DN397_c0_g1_i3_No_Hit	223.862	-7.1687	0.610426	-11.7438	7.6e-32	8.14e-30
TRINITY_DN11445_c0_g1_i3_XM_018552381.1_PREDICTED:_Nanorana_parkeri_immunoglobulin_superfamily_member_11_(IGSF11),_mRNA	213.514	-7.24064	0.61717	-11.732	8.74e-32	9.31e-30
TRINITY_DN4788_c0_g1_i1_XM_018556577.1_PREDICTED:_Nanorana_parkeri_keratin,_type_I_cytoskeletal_12-like_(LOC108787115),_mRNA	1983.81	-7.24769	0.617888	-11.7298	8.97e-32	9.52e-30
TRINITY_DN4739_c0_g1_i3_XM_018572142.1_PREDICTED:_Nanorana_parkeri_eukaryotic_translation_initiation_factor_4E_family_member_2_(EIF4E2),_transcript_variant_X1,_mRNA	276.266	1.17143	0.100015	11.7125	1.1e-31	1.16e-29
TRINITY_DN22395_c0_g2_i1_XM_018560888.1_PREDICTED:_Nanorana_parkeri_sodium_voltage-gated_channel_beta_subunit_3_(SCN3B),_mRNA	442.798	1.67692	0.143286	11.7033	1.23e-31	1.29e-29
TRINITY_DN1336_c1_g1_i2_BT081716.1_Rana_catesbeiana_clone_rcat-evr-531-280_60S_ribosomal_protein_L18_putative_mRNA,_complete_cds	9433.57	1.51513	0.129642	11.6871	1.48e-31	1.55e-29
TRINITY_DN12730_c0_g6_i1_MG459289.1_Rana_catesbeiana_thyroid_hormone-induced_bZip_protein_variant_1_(thibz)_mRNA,_complete_cds	81.6369	-5.75609	0.492628	-11.6844	1.53e-31	1.59e-29
TRINITY_DN2711_c0_g2_i1_XM_018559207.1_PREDICTED:_Nanorana_parkeri_potassium_voltage-gated_channel_modifier_subfamily_S_member_2_(KCNS2),_mRNA	108.38	-2.47235	0.211764	-11.675	1.71e-31	1.77e-29
TRINITY_DN3871_c0_g1_i20_XM_002940358.5_PREDICTED:_Xenopus_tropicalis_non-specific_cytotoxic_cell_receptor_protein_1_homolog_(nccrp1),_transcript_variant_X1,_mRNA	64.272	-4.98995	0.427666	-11.6679	1.86e-31	1.92e-29
TRINITY_DN17957_c0_g1_i1_XM_018558068.1_PREDICTED:_Nanorana_parkeri_L-lactate_dehydrogenase_B_chain-like_(LOC108788318),_transcript_variant_X1,_mRNA	3996.3	2.33573	0.200251	11.664	1.95e-31	1.98e-29
TRINITY_DN17221_c1_g1_i1_XM_018262324.1_PREDICTED:_Xenopus_laevis_probable_cation-transporting_ATPase_13A3_(LOC108716200),_mRNA	286.852	1.98817	0.170445	11.6646	1.93e-31	1.98e-29
TRINITY_DN11046_c1_g1_i2_CR942754.2_Xenopus_tropicalis_finished_cDNA,_clone_TNeu101k22	6345.31	1.32401	0.113503	11.6649	1.93e-31	1.98e-29
TRINITY_DN290_c0_g1_i1_XM_018558577.1_PREDICTED:_Nanorana_parkeri_5'(3')-deoxyribonucleotidase,_mitochondrial-like_(LOC108788735),_mRNA	480.803	-2.45882	0.210927	-11.6572	2.11e-31	2.14e-29
TRINITY_DN12261_c1_g1_i4_XM_018556477.1_PREDICTED:_Nanorana_parkeri_multiple_PDZ_domain_crumbs_cell_polarity_complex_component_(MPDZ),_mRNA	400.141	-1.69188	0.145391	-11.6367	2.68e-31	2.71e-29
TRINITY_DN24001_c0_g1_i5_XM_018567425.1_PREDICTED:_Nanorana_parkeri_ribosomal_protein_S3_(RPS3),_mRNA	16722.3	1.57422	0.13543	11.6238	3.12e-31	3.13e-29
TRINITY_DN46_c0_g1_i7_XM_018557202.1_PREDICTED:_Nanorana_parkeri_ATPase_H+_transporting_accessory_protein_1_like_(ATP6AP1L),_mRNA	392.562	1.57053	0.135219	11.6147	3.47e-31	3.47e-29
TRINITY_DN427_c0_g1_i28_XM_018552545.1_PREDICTED:_Nanorana_parkeri_neuronal_cell_adhesion_molecule_(NRCAM),_transcript_variant_X5,_mRNA	1903.08	1.15499	0.0994449	11.6144	3.48e-31	3.47e-29
TRINITY_DN17148_c0_g1_i1_XM_018555499.1_PREDICTED:_Nanorana_parkeri_apelin_receptor_B-like_(LOC108786251),_mRNA	109.073	2.40864	0.207532	11.6061	3.84e-31	3.8e-29
TRINITY_DN21508_c0_g1_i10_XM_018565216.1_PREDICTED:_Nanorana_parkeri_F11_receptor_(F11R),_mRNA	169.892	-1.94412	0.16754	-11.6039	3.94e-31	3.89e-29
TRINITY_DN21824_c0_g1_i1_XM_018571039.1_PREDICTED:_Nanorana_parkeri_heat_shock_transcription_factor_2_(HSF2),_transcript_variant_X2,_mRNA	223.843	1.23449	0.106401	11.6022	4.02e-31	3.95e-29
TRINITY_DN2505_c2_g1_i4_XM_018571839.1_PREDICTED:_Nanorana_parkeri_cell_migration_inducing_hyaluronan_binding_protein_(CEMIP),_mRNA	600.595	-2.56075	0.220792	-11.5981	4.22e-31	4.13e-29
TRINITY_DN12973_c0_g1_i2_XM_018568122.1_PREDICTED:_Nanorana_parkeri_ADAMTS_like_4_(ADAMTSL4),_mRNA	108.528	-4.0978	0.353726	-11.5847	4.93e-31	4.8e-29
TRINITY_DN1982_c0_g1_i10_XM_018570093.1_PREDICTED:_Nanorana_parkeri_protein_QNR-71-like_(LOC108798352),_mRNA	1950.31	2.39133	0.206518	11.5793	5.25e-31	5.09e-29
TRINITY_DN14_c6_g1_i10_MF398232.1_Eptatretus_burgeri_Hox4VI_(Hox4VI)_gene,_complete_cds	760.541	1.15238	0.0996121	11.5687	5.94e-31	5.74e-29
TRINITY_DN3397_c0_g1_i3_XM_018557182.1_PREDICTED:_Nanorana_parkeri_CCHC-type_zinc_finger_nucleic_acid_binding_protein_(CNBP),_transcript_variant_X1,_mRNA	2087.43	1.46563	0.12701	11.5396	8.34e-31	8.02e-29
TRINITY_DN260198_c0_g1_i1_XM_018552483.1_PREDICTED:_Nanorana_parkeri_ribosomal_protein_L22_(RPL22),_transcript_variant_X2,_mRNA	5829.62	1.29264	0.112031	11.5382	8.47e-31	8.12e-29
TRINITY_DN34967_c0_g1_i1_XM_018559752.1_PREDICTED:_Nanorana_parkeri_uncharacterized_protein_C6orf132-like_(LOC108789668),_mRNA	108.076	-7.78138	0.674491	-11.5367	8.62e-31	8.23e-29
TRINITY_DN174_c0_g1_i1_XM_018562628.1_PREDICTED:_Nanorana_parkeri_plectin_(PLEC),_transcript_variant_X3,_mRNA	1336.79	-2.47004	0.21413	-11.5352	8.77e-31	8.33e-29
TRINITY_DN2979_c0_g1_i2_XM_018576405.1_PREDICTED:_Nanorana_parkeri_tumor_protein_p63_(TP63),_transcript_variant_X1,_mRNA	106.01	-7.12749	0.618494	-11.5239	9.99e-31	9.46e-29
TRINITY_DN1194_c0_g1_i1_XM_018572327.1_PREDICTED:_Nanorana_parkeri_amyloid_beta_precursor_like_protein_2_(APLP2),_transcript_variant_X2,_mRNA	3311.57	-1.89333	0.164614	-11.5017	1.29e-30	1.22e-28
TRINITY_DN54_c0_g1_i9_XM_018576669.1_PREDICTED:_Nanorana_parkeri_ankyrin_3_(ANK3),_mRNA	2708.76	-1.41723	0.123286	-11.4954	1.39e-30	1.31e-28
TRINITY_DN1960_c2_g1_i4_XM_018565491.1_PREDICTED:_Nanorana_parkeri_reticulon_3_(RTN3),_transcript_variant_X2,_mRNA	4083.99	1.12069	0.0975128	11.4927	1.44e-30	1.34e-28
TRINITY_DN22995_c0_g1_i1_XM_018571352.1_PREDICTED:_Nanorana_parkeri_tubulin_folding_cofactor_E_(TBCE),_mRNA	200.069	1.7621	0.153437	11.4842	1.58e-30	1.47e-28
TRINITY_DN4810_c0_g1_i1_XM_018572565.1_PREDICTED:_Nanorana_parkeri_cysteine-rich_venom_protein-like_(LOC108800583),_partial_mRNA	153.11	-7.85746	0.684485	-11.4794	1.67e-30	1.55e-28
TRINITY_DN1177_c2_g1_i5_XM_018562425.1_PREDICTED:_Nanorana_parkeri_SIX_homeobox_6_(SIX6),_mRNA	707.48	1.61335	0.140732	11.464	2e-30	1.85e-28
TRINITY_DN4464_c0_g2_i2_XM_018574888.1_PREDICTED:_Nanorana_parkeri_potassium_voltage-gated_channel_subfamily_B_member_1_(KCNB1),_mRNA	180.587	-1.92011	0.167541	-11.4605	2.08e-30	1.92e-28
TRINITY_DN12955_c0_g1_i1_XM_018572145.1_PREDICTED:_Nanorana_parkeri_BAI1_associated_protein_2_like_1_(BAIAP2L1),_mRNA	67.4213	-5.20886	0.455015	-11.4477	2.42e-30	2.21e-28
TRINITY_DN1423_c0_g2_i7_BT081825.1_Rana_catesbeiana_clone_rcat-evr-529-323_Synaptosomal-associated_protein_25_putative_mRNA,_complete_cds	2226.87	1.23063	0.107904	11.4049	3.95e-30	3.61e-28
TRINITY_DN434_c1_g1_i1_XM_018562558.1_PREDICTED:_Nanorana_parkeri_neuritin_1_(NRN1),_mRNA	1069.72	1.82587	0.160148	11.4012	4.12e-30	3.75e-28
TRINITY_DN12771_c0_g1_i1_XM_004918055.4_PREDICTED:_Xenopus_tropicalis_family_with_sequence_similarity_83_member_G_(fam83g),_mRNA	73.9145	-5.09016	0.44647	-11.4009	4.14e-30	3.75e-28
TRINITY_DN4824_c0_g1_i11_No_Hit	726.127	1.94977	0.171063	11.3979	4.28e-30	3.85e-28
TRINITY_DN2836_c0_g1_i3_XM_018571766.1_PREDICTED:_Nanorana_parkeri_EFR3_homolog_B_(EFR3B),_mRNA	383.962	-1.95298	0.171344	-11.398	4.28e-30	3.85e-28
TRINITY_DN3826_c3_g1_i1_DQ276956.1_Rana_pipiens_ranatuerin_2P_precursor_(Ranatuerin2)_gene,_partial_cds	63.8345	2.87141	0.252001	11.3944	4.46e-30	3.99e-28
TRINITY_DN5197_c0_g1_i1_XM_018571037.1_PREDICTED:_Nanorana_parkeri_heat_shock_factor_protein_2-like_(LOC108799206),_mRNA	251.58	1.89522	0.166577	11.3774	5.42e-30	4.83e-28
TRINITY_DN25_c1_g2_i1_XM_018559406.1_PREDICTED:_Nanorana_parkeri_dihydropyrimidinase_(DPYS),_transcript_variant_X1,_mRNA	230.744	-7.05858	0.621527	-11.3568	6.86e-30	6.09e-28
TRINITY_DN2010_c0_g3_i1_XM_018559395.1_PREDICTED:_Nanorana_parkeri_ATPase_H+_transporting_V1_subunit_C1_(ATP6V1C1),_mRNA	1576.94	1.10897	0.0976862	11.3524	7.22e-30	6.38e-28
TRINITY_DN11306_c0_g1_i1_No_Hit	92.6459	3.55511	0.314079	11.3192	1.05e-29	9.28e-28
TRINITY_DN2785_c2_g1_i2_XM_018565748.1_PREDICTED:_Nanorana_parkeri_TOR_signaling_pathway_regulator_(TIPRL),_mRNA	262.023	1.75335	0.154905	11.3189	1.06e-29	9.28e-28
TRINITY_DN1600_c0_g1_i4_XM_018558168.1_PREDICTED:_Nanorana_parkeri_ubiquitin_protein_ligase_E3_component_n-recognin_4_(UBR4),_mRNA	851.366	-1.62268	0.143456	-11.3114	1.15e-29	1.01e-27
TRINITY_DN3713_c0_g1_i1_XM_018562469.1_PREDICTED:_Nanorana_parkeri_sarcolemma_associated_protein_(SLMAP),_transcript_variant_X1,_mRNA	247.618	-2.24312	0.19836	-11.3083	1.19e-29	1.04e-27
TRINITY_DN5396_c1_g1_i2_XM_018553201.1_PREDICTED:_Nanorana_parkeri_phosphorylase_kinase_regulatory_subunit_beta_(PHKB),_transcript_variant_X1,_mRNA	350.005	-2.24634	0.19882	-11.2984	1.34e-29	1.16e-27
TRINITY_DN3889_c0_g1_i1_XM_018558713.1_PREDICTED:_Nanorana_parkeri_leucine_rich_glioma_inactivated_1_(LGI1),_transcript_variant_X1,_mRNA	474.855	1.59601	0.14138	11.2888	1.49e-29	1.28e-27
TRINITY_DN11249_c0_g1_i2_No_Hit	111.756	-2.63857	0.233726	-11.2891	1.48e-29	1.28e-27
TRINITY_DN2149_c0_g1_i4_XM_018573362.1_PREDICTED:_Nanorana_parkeri_cornulin-like_(LOC108801481),_mRNA	206.591	-8.5732	0.76177	-11.2543	2.21e-29	1.89e-27
TRINITY_DN2739_c8_g1_i1_XM_018571354.1_PREDICTED:_Nanorana_parkeri_G_protein-activated_inward_rectifier_potassium_channel_1-like_(LOC108799492),_mRNA	178.646	1.54303	0.137155	11.2503	2.31e-29	1.97e-27
TRINITY_DN19096_c0_g1_i1_XM_018557875.1_PREDICTED:_Nanorana_parkeri_patched_1_(PTCH1),_mRNA	83.1807	-2.34796	0.208951	-11.2369	2.69e-29	2.29e-27
TRINITY_DN12875_c0_g1_i1_XM_018563916.1_PREDICTED:_Nanorana_parkeri_suppression_of_tumorigenicity_13_(colon_carcinoma)_(Hsp70_interacting_protein)_(ST13),_transcript_variant_X1,_mRNA	1195.37	1.74785	0.155635	11.2305	2.89e-29	2.45e-27
TRINITY_DN17025_c0_g1_i1_XM_018572628.1_PREDICTED:_Nanorana_parkeri_COP9_signalosome_subunit_3_(COPS3),_transcript_variant_X1,_mRNA	697.728	1.14656	0.102118	11.2277	2.98e-29	2.52e-27
TRINITY_DN26291_c0_g2_i1_XM_018556567.1_PREDICTED:_Nanorana_parkeri_keratin,_type_I_cytoskeletal_17-like_(LOC108787109),_transcript_variant_X1,_mRNA	98.5237	-7.10811	0.633237	-11.225	3.07e-29	2.59e-27
TRINITY_DN2099_c2_g1_i2_XM_018552967.1_PREDICTED:_Nanorana_parkeri_plasmolipin_(PLLP),_mRNA	62.2278	-6.70834	0.59772	-11.2232	3.14e-29	2.63e-27
TRINITY_DN4479_c0_g1_i17_XM_018255271.1_PREDICTED:_Xenopus_laevis_mucin-2-like_(LOC108712806),_transcript_variant_X3,_mRNA	124.398	-10.4704	0.933207	-11.2198	3.26e-29	2.73e-27
TRINITY_DN2058_c8_g1_i2_XM_018563902.1_PREDICTED:_Nanorana_parkeri_OCRL,_inositol_polyphosphate-5-phosphatase_(OCRL),_mRNA	167.286	-2.65296	0.236755	-11.2055	3.83e-29	3.19e-27
TRINITY_DN22588_c0_g1_i5_XM_018575090.1_PREDICTED:_Nanorana_parkeri_DNA_polymerase_delta_interacting_protein_3_(POLDIP3),_mRNA	383.977	1.43476	0.128057	11.2041	3.89e-29	3.23e-27
TRINITY_DN15184_c1_g1_i1_XM_018563141.1_PREDICTED:_Nanorana_parkeri_methyltransferase_like_3_(METTL3),_mRNA	362.207	1.47807	0.131953	11.2015	4.01e-29	3.31e-27
TRINITY_DN5451_c0_g1_i1_XM_018564331.1_PREDICTED:_Nanorana_parkeri_reticulon_4_(RTN4),_transcript_variant_X2,_mRNA	480.376	-1.17498	0.104969	-11.1936	4.38e-29	3.61e-27
TRINITY_DN1437_c0_g1_i1_XM_018576275.1_PREDICTED:_Nanorana_parkeri_calbindin_1_(CALB1),_transcript_variant_X1,_mRNA	1193.02	-1.84223	0.164617	-11.191	4.51e-29	3.7e-27
TRINITY_DN562_c0_g1_i4_XM_018560240.1_PREDICTED:_Nanorana_parkeri_BTG_anti-proliferation_factor_1_(BTG1),_mRNA	8998.05	1.62414	0.145319	11.1764	5.32e-29	4.35e-27
TRINITY_DN3427_c0_g2_i1_XM_018567119.1_PREDICTED:_Nanorana_parkeri_opioid-binding_protein/cell_adhesion_molecule_homolog_(LOC108795811),_transcript_variant_X3,_mRNA	508.718	1.21625	0.108846	11.1741	5.46e-29	4.45e-27
TRINITY_DN2624_c0_g1_i5_XR_001925157.2_PREDICTED:_Xenopus_tropicalis_neurexin_3_(nrxn3),_transcript_variant_X13,_misc_RNA	260.72	-1.23887	0.110901	-11.171	5.66e-29	4.59e-27
TRINITY_DN3611_c0_g1_i1_NM_001005057.1_Xenopus_tropicalis_epithelial_splicing_regulatory_protein_1_(esrp1),_mRNA_BC076946.1_Xenopus_tropicalis_MGC89324_protein,_mRNA_(cDNA_clone_MGC:89324_IMAGE:6987440),_complete_cds	113.128	-6.23992	0.558928	-11.1641	6.11e-29	4.94e-27
TRINITY_DN3801_c0_g1_i1_XM_018568028.1_PREDICTED:_Nanorana_parkeri_nmrA-like_family_domain-containing_protein_1_(LOC108796535),_mRNA	166.432	-7.5202	0.674056	-11.1566	6.65e-29	5.36e-27
TRINITY_DN35069_c1_g1_i1_BT081637.1_Rana_catesbeiana_clone_rcat-evr-501-035_C11orf68_putative_mRNA,_complete_cds	137.157	1.66083	0.148875	11.1558	6.71e-29	5.39e-27
TRINITY_DN39511_c0_g1_i2_XM_018552583.1_PREDICTED:_Nanorana_parkeri_CCR4-NOT_transcription_complex_subunit_9_(CNOT9),_mRNA	415.946	1.14677	0.103025	11.1311	8.86e-29	7.09e-27
TRINITY_DN5385_c1_g1_i1_XM_018566577.1_PREDICTED:_Nanorana_parkeri_mucin-2-like_(LOC108795342),_mRNA	101.981	-7.63692	0.686137	-11.1303	8.93e-29	7.12e-27
TRINITY_DN180095_c0_g1_i1_XM_018554413.1_PREDICTED:_Nanorana_parkeri_NFU1_iron-sulfur_cluster_scaffold_(NFU1),_mRNA	353.516	1.19352	0.107358	11.1172	1.03e-28	8.22e-27
TRINITY_DN1497_c0_g1_i5_No_Hit	845.357	-7.64989	0.688149	-11.1166	1.04e-28	8.25e-27
TRINITY_DN151394_c3_g1_i1_XM_018560386.1_PREDICTED:_Nanorana_parkeri_gamma-crystallin_D-like_(LOC108790176),_mRNA	49741	-3.94121	0.354602	-11.1145	1.07e-28	8.42e-27
TRINITY_DN14663_c0_g1_i1_XM_018561334.1_PREDICTED:_Nanorana_parkeri_apolipoprotein_E_(APOE),_mRNA	211.662	2.4989	0.225116	11.1005	1.25e-28	9.81e-27
TRINITY_DN32_c0_g1_i4_AY272628.1_Rana_lessonae_cytoplasmic_actin_type_4_mRNA,_complete_cds	8867.1	2.08118	0.187523	11.0983	1.28e-28	1e-26
TRINITY_DN3530_c2_g1_i1_XM_018561123.1_PREDICTED:_Nanorana_parkeri_Bardet-Biedl_syndrome_12_(BBS12),_mRNA	309.011	1.69223	0.152582	11.0906	1.39e-28	1.09e-26
TRINITY_DN3055_c0_g1_i5_XM_018569066.1_PREDICTED:_Nanorana_parkeri_collagen_type_XVII_alpha_1_chain_(COL17A1),_mRNA	203.312	-9.4665	0.85361	-11.09	1.4e-28	1.09e-26
TRINITY_DN17554_c0_g1_i1_XM_018556352.1_PREDICTED:_Nanorana_parkeri_ribosomal_protein_L8_(RPL8),_mRNA	16504.7	1.44286	0.130146	11.0864	1.46e-28	1.13e-26
TRINITY_DN24462_c0_g1_i2_XR_001941662.1_PREDICTED:_Nanorana_parkeri_uncharacterized_LOC108793723_(LOC108793723),_ncRNA	1802.8	-7.74291	0.698541	-11.0844	1.49e-28	1.15e-26
TRINITY_DN12307_c0_g1_i1_XM_018576386.1_PREDICTED:_Nanorana_parkeri_chaperonin_containing_TCP1_subunit_2_(CCT2),_mRNA	1254.88	1.3583	0.12265	11.0746	1.67e-28	1.28e-26
TRINITY_DN4052_c0_g1_i14_XM_018563576.1_PREDICTED:_Nanorana_parkeri_HEAT_repeat_containing_5B_(HEATR5B),_mRNA	346.886	-1.00817	0.0911029	-11.0662	1.83e-28	1.41e-26
TRINITY_DN146_c1_g1_i2_XM_018563405.1_PREDICTED:_Nanorana_parkeri_vezatin,_adherens_junctions_transmembrane_protein_(VEZT),_transcript_variant_X1,_mRNA	367.614	1.24544	0.112686	11.0523	2.14e-28	1.64e-26
TRINITY_DN4246_c1_g1_i11_XM_018567553.1_PREDICTED:_Nanorana_parkeri_polypeptide_N-acetylgalactosaminyltransferase_10_(GALNT10),_transcript_variant_X1,_mRNA	68.421	-3.4031	0.30795	-11.0508	2.17e-28	1.66e-26
TRINITY_DN3347_c0_g1_i1_XM_018561333.1_PREDICTED:_Nanorana_parkeri_phosphatidylinositol_glycan_anchor_biosynthesis_class_Q_(PIGQ),_transcript_variant_X1,_mRNA	137.482	-1.7039	0.154267	-11.0451	2.31e-28	1.76e-26
TRINITY_DN10072_c0_g1_i1_XM_018566992.1_PREDICTED:_Nanorana_parkeri_glutathione_S-transferase_Mu_1-like_(LOC108795704),_transcript_variant_X3,_mRNA	3033.88	1.34051	0.121433	11.0391	2.47e-28	1.88e-26
TRINITY_DN3561_c0_g1_i9_XM_018565316.1_PREDICTED:_Nanorana_parkeri_LIM_domain_7_(LMO7),_mRNA	188.071	-2.00224	0.18151	-11.031	2.71e-28	2.05e-26
TRINITY_DN1045_c4_g1_i1_XM_018562831.1_PREDICTED:_Nanorana_parkeri_S-phase_kinase_associated_protein_1_(SKP1),_mRNA	4371.52	1.01574	0.0921082	11.0277	2.81e-28	2.11e-26
TRINITY_DN18983_c0_g1_i2_XM_018576402.1_PREDICTED:_Nanorana_parkeri_B-cell_CLL/lymphoma_6_(BCL6),_transcript_variant_X2,_mRNA	333.947	-2.94702	0.267312	-11.0247	2.91e-28	2.18e-26
TRINITY_DN29584_c2_g1_i1_No_Hit	174.069	1.47742	0.134025	11.0235	2.95e-28	2.2e-26
TRINITY_DN11155_c0_g1_i1_No_Hit	167.63	-7.56268	0.686391	-11.018	3.13e-28	2.33e-26
TRINITY_DN106461_c1_g2_i1_XM_018562924.1_PREDICTED:_Nanorana_parkeri_SPARC/osteonectin,_cwcv_and_kazal_like_domains_proteoglycan_2_(SPOCK2),_mRNA	1708.79	-1.31956	0.119851	-11.01	3.42e-28	2.54e-26
TRINITY_DN18128_c0_g1_i1_XM_018569542.1_PREDICTED:_Nanorana_parkeri_eosinophil_peroxidase-like_(LOC108797850),_mRNA	278.937	6.43837	0.584937	11.0069	3.54e-28	2.62e-26
TRINITY_DN4906_c1_g1_i13_XM_018560581.1_PREDICTED:_Nanorana_parkeri_basigin_(Ok_blood_group)_(BSG),_transcript_variant_X1,_mRNA	5242.82	1.50675	0.137223	10.9803	4.75e-28	3.51e-26
TRINITY_DN2039_c3_g1_i1_XM_018571561.1_PREDICTED:_Nanorana_parkeri_syndecan_4-B-like_(LOC108799664),_mRNA	267.599	-1.9977	0.182475	-10.9478	6.81e-28	5.01e-26
TRINITY_DN2085_c1_g1_i2_CT025341.2_Xenopus_tropicalis_finished_cDNA,_clone_TNeu050f17	882.993	1.48181	0.135411	10.9431	7.17e-28	5.26e-26
TRINITY_DN2609_c0_g1_i3_XM_018558846.1_PREDICTED:_Nanorana_parkeri_neuroblast_differentiation-associated_protein_AHNAK-like_(LOC108788942),_mRNA	172.988	-8.93922	0.816998	-10.9415	7.3e-28	5.33e-26
TRINITY_DN1213_c0_g1_i2_XM_018229287.1_PREDICTED:_Xenopus_laevis_gephyrin_L_homeolog_(gphn.L),_transcript_variant_X11,_mRNA	1435.55	1.08171	0.0989929	10.9272	8.55e-28	6.23e-26
TRINITY_DN1085_c7_g1_i1_XM_018566351.1_PREDICTED:_Nanorana_parkeri_PERP,_TP53_apoptosis_effector_(PERP),_mRNA	1025.01	-1.65652	0.151745	-10.9165	9.62e-28	6.99e-26
TRINITY_DN169047_c0_g1_i1_No_Hit	178.716	2.08604	0.191235	10.9082	1.05e-27	7.62e-26
TRINITY_DN3784_c0_g2_i1_XM_018566561.1_PREDICTED:_Nanorana_parkeri_KH_RNA_binding_domain_containing,_signal_transduction_associated_1_(KHDRBS1),_transcript_variant_X1,_mRNA	4249.24	1.78535	0.16375	10.9029	1.12e-27	8.06e-26
TRINITY_DN1234_c0_g3_i18_AB505452.1_Rana_rugosa_got1_gene_for_glutamate_oxaloacetate_transaminase,_partial_cds	66.6089	-3.27304	0.300386	-10.8961	1.2e-27	8.65e-26
TRINITY_DN4925_c0_g1_i5_XM_018560893.1_PREDICTED:_Nanorana_parkeri_beta-1,3-glucuronyltransferase_1_(B3GAT1),_transcript_variant_X2,_mRNA	1474.34	1.12537	0.103314	10.8927	1.25e-27	8.96e-26
TRINITY_DN21496_c0_g2_i3_XM_018564927.1_PREDICTED:_Nanorana_parkeri_desmin-like_(LOC108793963),_mRNA	277.354	1.90508	0.175079	10.8813	1.42e-27	1.01e-25
TRINITY_DN2316_c1_g2_i4_XM_018561955.1_PREDICTED:_Nanorana_parkeri_leucine_rich_repeat_containing_39_(LRRC39),_mRNA	53.875	4.1154	0.37825	10.8801	1.43e-27	1.02e-25
TRINITY_DN12532_c0_g1_i1_BT081702.1_Rana_catesbeiana_clone_rcat-evr-514-091_phosphatase_1_regulatory_subunit_7_putative_mRNA,_complete_cds	353.318	1.184	0.108839	10.8784	1.46e-27	1.04e-25
TRINITY_DN19206_c2_g1_i10_XM_019512012.1_PREDICTED:_Gavialis_gangeticus_RAP1_GTPase_activating_protein_(RAP1GAP),_mRNA	220.962	-2.16814	0.199315	-10.8779	1.47e-27	1.04e-25
TRINITY_DN20900_c0_g2_i1_XM_018554628.1_PREDICTED:_Nanorana_parkeri_phospholipase_A2_inhibitor_and_Ly6/PLAUR_domain-containing_protein-like_(LOC108785540),_mRNA	73.3518	-6.89694	0.633999	-10.8785	1.46e-27	1.04e-25
TRINITY_DN20664_c0_g1_i1_XM_018570193.1_PREDICTED:_Nanorana_parkeri_growth_arrest_specific_2_like_1_(GAS2L1),_transcript_variant_X1,_mRNA	58.8402	-3.53817	0.325413	-10.8729	1.55e-27	1.09e-25
TRINITY_DN17749_c0_g1_i2_XM_018555968.1_PREDICTED:_Nanorana_parkeri_TATA-box_binding_protein_associated_factor_12_(TAF12),_transcript_variant_X1,_mRNA	184.797	1.60657	0.147902	10.8624	1.74e-27	1.22e-25
TRINITY_DN4419_c0_g1_i3_No_Hit	335.307	1.55485	0.1432	10.8579	1.83e-27	1.28e-25
TRINITY_DN102462_c0_g1_i1_AL929435.16_Zebrafish_DNA_sequence_from_clone_CH211-153J24_in_linkage_group_20,_complete_sequence	193.511	-4.54463	0.418643	-10.8556	1.88e-27	1.31e-25
TRINITY_DN4308_c0_g1_i1_XM_018562903.1_PREDICTED:_Nanorana_parkeri_COP9_signalosome_subunit_2_(COPS2),_mRNA	900.617	1.82149	0.167828	10.8533	1.92e-27	1.34e-25
TRINITY_DN4323_c1_g1_i1_AY613326.1_Rana_catesbeiana_neurotensin_receptor_1_(NTR1)_mRNA,_complete_cds	79.0831	-2.31984	0.214077	-10.8365	2.31e-27	1.6e-25
TRINITY_DN12587_c0_g1_i1_XM_018557757.1_PREDICTED:_Nanorana_parkeri_Wiskott-Aldrich_syndrome_like_(WASL),_transcript_variant_X2,_mRNA	180.325	-1.3367	0.123359	-10.8359	2.33e-27	1.61e-25
TRINITY_DN5446_c0_g1_i1_XM_018576233.1_PREDICTED:_Nanorana_parkeri_thioredoxin_like_1_(TXNL1),_mRNA	994.534	1.33118	0.122886	10.8326	2.41e-27	1.66e-25
TRINITY_DN1167_c4_g1_i5_XM_018555290.1_PREDICTED:_Nanorana_parkeri_ring_finger_protein_157_(RNF157),_transcript_variant_X1,_mRNA	242.364	-2.57313	0.238141	-10.805	3.26e-27	2.24e-25
TRINITY_DN10075_c0_g1_i1_XM_018567287.1_PREDICTED:_Nanorana_parkeri_transcription_elongation_factor_A1_(TCEA1),_transcript_variant_X1,_mRNA	640.772	1.46395	0.135591	10.7968	3.56e-27	2.44e-25
TRINITY_DN2259_c8_g1_i4_XM_018571467.1_PREDICTED:_Nanorana_parkeri_Dmx_like_2_(DMXL2),_partial_mRNA	817.755	-1.02115	0.0946722	-10.7862	4e-27	2.73e-25
TRINITY_DN1451_c0_g1_i2_BT081780.1_Rana_catesbeiana_clone_rcat-evr-528-004_Chromobox_protein_homolog_3_putative_mRNA,_complete_cds	2046.14	1.95721	0.181828	10.7641	5.09e-27	3.46e-25
TRINITY_DN101_c1_g1_i6_XM_018575871.1_PREDICTED:_Nanorana_parkeri_keratin,_type_II_cytoskeletal_3-like_(LOC108804109),_partial_mRNA	2562.6	-7.56124	0.702701	-10.7603	5.3e-27	3.6e-25
TRINITY_DN25358_c0_g1_i1_XM_018556634.1_PREDICTED:_Nanorana_parkeri_sodium-coupled_monocarboxylate_transporter_1-like_(LOC108787159),_transcript_variant_X2,_mRNA	65.6205	-9.5555	0.888073	-10.7598	5.33e-27	3.61e-25
TRINITY_DN3204_c0_g1_i4_XM_018572131.1_PREDICTED:_Nanorana_parkeri_otoferlin_(OTOF),_partial_mRNA	195.952	-1.96174	0.182333	-10.7591	5.37e-27	3.62e-25
TRINITY_DN10202_c0_g1_i1_XM_018561892.1_PREDICTED:_Nanorana_parkeri_Rho_family_GTPase_1_(RND1),_transcript_variant_X2,_mRNA	458.36	1.46927	0.136838	10.7373	6.8e-27	4.58e-25
TRINITY_DN13497_c0_g1_i1_XM_018553619.1_PREDICTED:_Nanorana_parkeri_phosphate_cytidylyltransferase_2,_ethanolamine_(PCYT2),_transcript_variant_X1,_mRNA	141.591	-2.18924	0.204026	-10.7302	7.34e-27	4.93e-25
TRINITY_DN14930_c0_g1_i1_XM_018562016.1_PREDICTED:_Nanorana_parkeri_WD_repeat_domain,_phosphoinositide_interacting_2_(WIPI2),_transcript_variant_X1,_mRNA	352.128	1.34619	0.125496	10.727	7.61e-27	5.09e-25
TRINITY_DN1318_c0_g1_i10_XM_018566675.1_PREDICTED:_Nanorana_parkeri_histidine_N-acetyltransferase-like_(LOC108795428),_mRNA	433.791	-1.73438	0.161806	-10.7189	8.3e-27	5.54e-25
TRINITY_DN101_c1_g1_i8_XM_018575871.1_PREDICTED:_Nanorana_parkeri_keratin,_type_II_cytoskeletal_3-like_(LOC108804109),_partial_mRNA	1080.22	-7.43403	0.694014	-10.7116	8.98e-27	5.97e-25
TRINITY_DN1741_c0_g1_i2_AF097908.1_Rana_catesbeiana_myosin_heavy_chain_(MHC-5)_mRNA,_partial_cds	750.612	-3.80304	0.355373	-10.7015	1e-26	6.64e-25
TRINITY_DN16463_c0_g1_i4_XM_018558625.1_PREDICTED:_Nanorana_parkeri_THO_complex_2_(THOC2),_transcript_variant_X1,_mRNA	417.224	2.21699	0.207237	10.6979	1.04e-26	6.89e-25
TRINITY_DN10482_c0_g1_i1_XM_018555029.1_PREDICTED:_Nanorana_parkeri_aldolase,_fructose-bisphosphate_C_(ALDOC),_mRNA	12363	1.44738	0.135407	10.6891	1.14e-26	7.52e-25
TRINITY_DN33887_c0_g1_i1_XM_018564269.1_PREDICTED:_Nanorana_parkeri_alcohol_dehydrogenase_1_(LOC108793352),_transcript_variant_X1,_mRNA	127.143	-2.45964	0.230101	-10.6894	1.14e-26	7.52e-25
TRINITY_DN35119_c0_g1_i4_No_Hit	39.4593	-4.8579	0.454525	-10.6878	1.16e-26	7.61e-25
TRINITY_DN4452_c0_g1_i2_XM_018570733.1_PREDICTED:_Nanorana_parkeri_IgGFc-binding_protein-like_(LOC108798927),_mRNA	560.798	-8.05372	0.753875	-10.6831	1.22e-26	7.98e-25
TRINITY_DN1274_c0_g1_i1_XM_018562681.1_PREDICTED:_Nanorana_parkeri_GC-rich_promoter_binding_protein_1_(GPBP1),_transcript_variant_X2,_mRNA	255.655	1.60799	0.150541	10.6814	1.24e-26	8.1e-25
TRINITY_DN397_c0_g1_i8_No_Hit	242.93	-7.66128	0.718418	-10.6641	1.5e-26	9.74e-25
TRINITY_DN15342_c0_g1_i1_XM_018567571.1_PREDICTED:_Nanorana_parkeri_family_with_sequence_similarity_43_member_A_(FAM43A),_mRNA	230.591	-2.44637	0.229433	-10.6627	1.52e-26	9.86e-25
TRINITY_DN1382_c0_g1_i2_XM_018559292.1_PREDICTED:_Nanorana_parkeri_poly(A)_binding_protein_cytoplasmic_1_(PABPC1),_transcript_variant_X1,_mRNA	30054.3	1.53387	0.143881	10.6607	1.55e-26	1e-24
TRINITY_DN36094_c1_g1_i1_XM_018562937.1_PREDICTED:_Nanorana_parkeri_methyltransferase_like_14_(METTL14),_mRNA	253.857	1.38508	0.130058	10.6497	1.75e-26	1.13e-24
TRINITY_DN24127_c0_g1_i8_XM_018561571.1_PREDICTED:_Nanorana_parkeri_mucin_4,_cell_surface_associated_(MUC4),_mRNA	145.641	-7.59781	0.713503	-10.6486	1.77e-26	1.14e-24
TRINITY_DN122125_c0_g1_i2_XM_018557950.1_PREDICTED:_Nanorana_parkeri_G_protein-coupled_receptor_158_(GPR158),_mRNA	535.708	-1.51363	0.142161	-10.6473	1.8e-26	1.15e-24
TRINITY_DN20599_c0_g1_i1_XM_012969742.2_PREDICTED:_Xenopus_tropicalis_InaF_motif_containing_1_(inafm1),_mRNA	1110.53	1.626	0.152767	10.6437	1.87e-26	1.19e-24
TRINITY_DN39671_c0_g1_i4_XM_018553382.1_PREDICTED:_Nanorana_parkeri_complement_C1q_binding_protein_(C1QBP),_mRNA	408.945	1.35048	0.126967	10.6365	2.02e-26	1.28e-24
TRINITY_DN15018_c0_g1_i1_XM_018571829.1_PREDICTED:_Nanorana_parkeri_protein_phosphatase_1_regulatory_subunit_3C_(PPP1R3C),_transcript_variant_X1,_mRNA	1147.02	1.26122	0.118653	10.6295	2.17e-26	1.38e-24
TRINITY_DN112_c0_g1_i8_XM_018559093.1_PREDICTED:_Nanorana_parkeri_calcium_binding_protein_5_(CABP5),_mRNA	796.019	2.03575	0.191643	10.6226	2.34e-26	1.48e-24
TRINITY_DN12415_c0_g1_i1_XM_018566108.1_PREDICTED:_Nanorana_parkeri_cytochrome_b-c1_complex_subunit_2,_mitochondrial_(LOC108794929),_mRNA	968.837	1.43491	0.135198	10.6134	2.58e-26	1.63e-24
TRINITY_DN315_c0_g2_i12_XM_018565463.1_PREDICTED:_Nanorana_parkeri_microtubule_associated_protein_2_(MAP2),_transcript_variant_X2,_mRNA	2495.88	1.1614	0.109465	10.6097	2.69e-26	1.69e-24
TRINITY_DN36022_c0_g1_i1_XM_018572787.1_PREDICTED:_Nanorana_parkeri_huntingtin_interacting_protein_K_(HYPK),_mRNA	1461	1.64411	0.154982	10.6084	2.72e-26	1.71e-24
TRINITY_DN30894_c0_g1_i2_XM_018566960.1_PREDICTED:_Nanorana_parkeri_ATPase_phospholipid_transporting_9A_(putative)_(ATP9A),_mRNA	115.657	-2.2239	0.209682	-10.606	2.79e-26	1.75e-24
TRINITY_DN1854_c0_g1_i4_XM_018572901.1_PREDICTED:_Nanorana_parkeri_premature_ovarian_failure,_1B_(POF1B),_partial_mRNA	108.382	-4.48469	0.423417	-10.5917	3.26e-26	2.04e-24
TRINITY_DN2076_c0_g1_i1_XM_018553445.1_PREDICTED:_Nanorana_parkeri_NADH:ubiquinone_oxidoreductase_core_subunit_V2_(NDUFV2),_mRNA	487.908	1.14916	0.10851	10.5903	3.3e-26	2.06e-24
TRINITY_DN29231_c0_g1_i1_XM_018569466.1_PREDICTED:_Nanorana_parkeri_phytanoyl-CoA_2-hydroxylase_interacting_protein_like_(PHYHIPL),_transcript_variant_X1,_mRNA	1276.72	1.16081	0.109747	10.5771	3.81e-26	2.37e-24
TRINITY_DN4244_c0_g1_i17_FJ768954.1_Rana_lessonae_heat_shock_protein_70_(hsp70)_mRNA,_complete_cds	8804.38	1.04615	0.0989404	10.5736	3.95e-26	2.45e-24
TRINITY_DN1973_c0_g1_i11_XM_018564897.1_PREDICTED:_Nanorana_parkeri_mucin-5AC-like_(LOC108793936),_mRNA	167.65	-6.90854	0.653469	-10.5721	4.01e-26	2.48e-24
TRINITY_DN17246_c0_g1_i2_XM_018564806.1_PREDICTED:_Nanorana_parkeri_COP9_signalosome_subunit_6_(COPS6),_mRNA	612.157	1.54037	0.145723	10.5705	4.08e-26	2.52e-24
TRINITY_DN420_c0_g1_i1_XM_018562590.1_PREDICTED:_Nanorana_parkeri_uncharacterized_LOC108791951_(LOC108791951),_mRNA	724.369	1.22765	0.116157	10.5689	4.15e-26	2.55e-24
TRINITY_DN360_c0_g1_i1_XM_018559006.1_PREDICTED:_Nanorana_parkeri_heterogeneous_nuclear_ribonucleoprotein_D_like_(HNRNPDL),_transcript_variant_X2,_mRNA	5118.48	1.40128	0.132599	10.5678	4.2e-26	2.58e-24
TRINITY_DN19150_c0_g1_i5_XM_018572988.1_PREDICTED:_Nanorana_parkeri_myosin_light_chain_kinase_(MYLK),_partial_mRNA	345.946	-1.30729	0.123714	-10.567	4.24e-26	2.59e-24
TRINITY_DN12127_c0_g1_i2_XM_018569170.1_PREDICTED:_Nanorana_parkeri_heterogeneous_nuclear_ribonucleoprotein_A/B_(HNRNPAB),_transcript_variant_X2,_mRNA	1738.35	1.82618	0.17301	10.5553	4.8e-26	2.93e-24
TRINITY_DN41_c0_g1_i2_XM_018559450.1_PREDICTED:_Nanorana_parkeri_nectin-1-like_(LOC108789428),_mRNA	712.811	-1.58707	0.150389	-10.5531	4.92e-26	2.99e-24
TRINITY_DN10805_c0_g1_i1_AF153914.1_Rana_catesbeiana_bfGnRHR-1_gene,_complete_sequence	137.975	-2.4447	0.231978	-10.5385	5.74e-26	3.48e-24
TRINITY_DN1632_c0_g1_i1_XM_018576616.1_PREDICTED:_Nanorana_parkeri_tripeptidyl_peptidase_2_(TPP2),_transcript_variant_X1,_mRNA	4802.15	1.73668	0.164942	10.5291	6.34e-26	3.84e-24
TRINITY_DN4782_c0_g1_i1_No_Hit	154.047	-7.74571	0.735699	-10.5284	6.39e-26	3.86e-24
TRINITY_DN55663_c0_g1_i4_XM_004911032.4_PREDICTED:_Xenopus_tropicalis_nuclear_factor_I_C_(nfic),_transcript_variant_X1,_mRNA	42.7709	-5.34225	0.507621	-10.5241	6.69e-26	4.03e-24
TRINITY_DN3672_c10_g1_i3_XM_018569422.1_PREDICTED:_Nanorana_parkeri_homeodomain_interacting_protein_kinase_2_(HIPK2),_mRNA	1448.36	-1.1309	0.107492	-10.5208	6.93e-26	4.16e-24
TRINITY_DN28937_c0_g1_i1_XM_018562898.1_PREDICTED:_Nanorana_parkeri_zinc_finger_homeobox_3_(ZFHX3),_mRNA	85.9555	-2.32294	0.220873	-10.517	7.21e-26	4.32e-24
TRINITY_DN10653_c0_g2_i3_XM_018554008.1_PREDICTED:_Nanorana_parkeri_neurobeachin_like_1_(NBEAL1),_mRNA	90.28	-2.80321	0.266656	-10.5124	7.57e-26	4.52e-24
TRINITY_DN3574_c0_g1_i10_XM_018554688.1_PREDICTED:_Nanorana_parkeri_gap_junction_protein_alpha_3_(GJA3),_mRNA	449.238	-1.86116	0.177102	-10.509	7.85e-26	4.68e-24
TRINITY_DN11600_c0_g1_i1_XM_018573584.1_PREDICTED:_Nanorana_parkeri_mitochondrial_ribosomal_protein_S22_(MRPS22),_transcript_variant_X1,_mRNA	154.253	1.60121	0.152464	10.5022	8.44e-26	5.01e-24
TRINITY_DN15376_c0_g1_i1_XM_018564100.1_PREDICTED:_Nanorana_parkeri_enoyl-CoA_hydratase,_short_chain_1_(ECHS1),_transcript_variant_X2,_mRNA	348.903	1.5261	0.145359	10.4988	8.75e-26	5.18e-24
TRINITY_DN11909_c0_g1_i1_XM_018566755.1_PREDICTED:_Nanorana_parkeri_cerebellin_2_precursor_(CBLN2),_mRNA	154.858	1.51511	0.144361	10.4953	9.08e-26	5.37e-24
TRINITY_DN18727_c0_g1_i1_XM_018569282.1_PREDICTED:_Nanorana_parkeri_glycine_receptor_beta_(GLRB),_mRNA	735.062	1.41201	0.134883	10.4684	1.21e-25	7.11e-24
TRINITY_DN1775_c0_g1_i10_XM_018557336.1_PREDICTED:_Nanorana_parkeri_nuclear_receptor_corepressor_2_(NCOR2),_mRNA	877.162	-1.15285	0.110197	-10.4617	1.3e-25	7.61e-24
TRINITY_DN38853_c0_g1_i13_XM_018561564.1_PREDICTED:_Nanorana_parkeri_threonine-rich_protein-like_(LOC108791168),_partial_mRNA	63.1434	-6.54155	0.625823	-10.4527	1.42e-25	8.35e-24
TRINITY_DN3138_c0_g1_i1_XM_018559007.1_PREDICTED:_Nanorana_parkeri_heterogeneous_nuclear_ribonucleoprotein_D_(HNRNPD),_mRNA	2924.67	1.44062	0.137971	10.4415	1.6e-25	9.38e-24
TRINITY_DN100_c0_g1_i1_AB031872.1_Rana_rugosa_mRNA_for_catalase,_complete_cds	1257.14	1.53974	0.147576	10.4335	1.74e-25	1.02e-23
TRINITY_DN2839_c0_g1_i2_XM_018565848.1_PREDICTED:_Nanorana_parkeri_phosphoribosylaminoimidazole_carboxylase;_phosphoribosylaminoimidazolesuccinocarboxamide_synthase_(PAICS),_mRNA	456.488	1.49685	0.14358	10.4252	1.9e-25	1.11e-23
TRINITY_DN10128_c0_g1_i1_BT081917.1_Rana_catesbeiana_clone_rcat-evr-501-020_Receptor_expression-enhancing_protein_5_putative_mRNA,_complete_cds	1617.74	1.11499	0.10696	10.4244	1.92e-25	1.11e-23
TRINITY_DN12991_c0_g2_i2_XM_018562227.1_PREDICTED:_Nanorana_parkeri_family_with_sequence_similarity_83_member_A_(FAM83A),_mRNA	60.6283	-6.91467	0.663409	-10.4229	1.95e-25	1.13e-23
TRINITY_DN12496_c1_g1_i1_XM_018562690.1_PREDICTED:_Nanorana_parkeri_mitogen-activated_protein_kinase_kinase_kinase_1_(MAP3K1),_mRNA	191.22	-1.83965	0.176515	-10.4221	1.97e-25	1.14e-23
TRINITY_DN3520_c0_g1_i2_XM_018567466.1_PREDICTED:_Nanorana_parkeri_keratin,_type_II_cytoskeletal_3-like_(LOC108796077),_mRNA	1017.62	-7.39836	0.710065	-10.4193	2.02e-25	1.17e-23
TRINITY_DN35801_c0_g1_i2_XM_018559543.1_PREDICTED:_Nanorana_parkeri_sodium/potassium/calcium_exchanger_3-like_(LOC108789509),_mRNA	173.775	-1.95306	0.187548	-10.4137	2.15e-25	1.23e-23
TRINITY_DN21064_c0_g1_i1_BT081601.1_Rana_catesbeiana_clone_rcat-evr-526-003_PRELI_domain-containing_protein_1,_mitochondrial_precursor_putative_mRNA,_complete_cds	758.069	1.57616	0.151462	10.4063	2.32e-25	1.33e-23
TRINITY_DN3015_c3_g1_i6_XM_018560716.1_PREDICTED:_Nanorana_parkeri_HECT,_UBA_and_WWE_domain_containing_1,_E3_ubiquitin_protein_ligase_(HUWE1),_mRNA	1320.63	-1.24099	0.119377	-10.3956	2.6e-25	1.48e-23
TRINITY_DN2555_c2_g1_i2_No_Hit	111.269	-2.77467	0.266897	-10.396	2.58e-25	1.48e-23
TRINITY_DN184237_c0_g2_i4_L19191.1_Rana_catesbeiana_hemoglobin_(HB)_mRNA,_3'_flank	48715.1	-7.13502	0.68673	-10.3898	2.76e-25	1.57e-23
TRINITY_DN15588_c0_g2_i3_XM_018572396.1_PREDICTED:_Nanorana_parkeri_endonuclease_domain-containing_1_protein-like_(LOC108800414),_mRNA	129.481	7.04086	0.678153	10.3824	2.98e-25	1.69e-23
TRINITY_DN13779_c0_g1_i1_XM_018560511.1_PREDICTED:_Nanorana_parkeri_potassium_channel_tetramerization_domain_containing_10_(KCTD10),_transcript_variant_X2,_mRNA	488.721	1.41663	0.136609	10.37	3.4e-25	1.92e-23
TRINITY_DN1031_c1_g2_i1_BT081726.1_Rana_catesbeiana_clone_rcat-evr-505-094_Coiled-coil_domain-containing_protein_25_putative_mRNA,_complete_cds	288.537	1.63069	0.157436	10.3578	3.86e-25	2.18e-23
TRINITY_DN16835_c0_g1_i1_XM_018562936.1_PREDICTED:_Nanorana_parkeri_bifunctional_heparan_sulfate_N-deacetylase/N-sulfotransferase_3-like_(LOC108792214),_mRNA	212.222	1.4801	0.14317	10.338	4.74e-25	2.67e-23
TRINITY_DN306147_c0_g1_i1_XM_018568757.1_PREDICTED:_Nanorana_parkeri_THO_complex_1_(THOC1),_mRNA	430.772	1.31748	0.127461	10.3363	4.83e-25	2.71e-23
TRINITY_DN1154_c0_g1_i2_XM_018554786.1_PREDICTED:_Nanorana_parkeri_death_effector_domain_containing_2_(DEDD2),_mRNA	4300.16	1.51384	0.14648	10.3348	4.9e-25	2.75e-23
TRINITY_DN3208_c0_g1_i1_XM_018556983.1_PREDICTED:_Nanorana_parkeri_catechol_O-methyltransferase-like_(LOC108787429),_mRNA	280.231	1.97469	0.191092	10.3337	4.96e-25	2.77e-23
TRINITY_DN2733_c0_g1_i18_XM_018572344.1_PREDICTED:_Nanorana_parkeri_Rap_guanine_nucleotide_exchange_factor_4_(RAPGEF4),_transcript_variant_X2,_mRNA	149.656	-2.37147	0.230089	-10.3067	6.57e-25	3.66e-23
TRINITY_DN14278_c0_g1_i1_XM_018567947.1_PREDICTED:_Nanorana_parkeri_cullin_9_(CUL9),_mRNA	84.0392	9.82976	0.953762	10.3063	6.6e-25	3.67e-23
TRINITY_DN17364_c0_g1_i1_XM_018568887.1_PREDICTED:_Nanorana_parkeri_glycogenin_1_(GYG1),_mRNA	982.336	1.34124	0.130196	10.3017	6.93e-25	3.84e-23
TRINITY_DN304_c0_g2_i1_XM_018561623.1_PREDICTED:_Nanorana_parkeri_RNA_binding_motif_protein_45_(RBM45),_mRNA	334.424	1.38996	0.134996	10.2963	7.32e-25	4.05e-23
TRINITY_DN3126_c0_g1_i1_XM_018564664.1_PREDICTED:_Nanorana_parkeri_leukocyte_elastase_inhibitor-like_(LOC108793658),_mRNA	158.518	-8.61709	0.837223	-10.2925	7.62e-25	4.21e-23
TRINITY_DN5392_c0_g1_i3_XM_018560148.1_PREDICTED:_Nanorana_parkeri_glycerol-3-phosphate_dehydrogenase_1_(GPD1),_mRNA	351.484	1.80766	0.175791	10.283	8.41e-25	4.63e-23
TRINITY_DN1085_c2_g1_i1_XM_018560746.1_PREDICTED:_Nanorana_parkeri_SET_binding_factor_1_(SBF1),_transcript_variant_X1,_mRNA	337.396	-1.67358	0.162897	-10.2738	9.25e-25	5.08e-23
TRINITY_DN3473_c0_g3_i1_XM_018555557.1_PREDICTED:_Nanorana_parkeri_tenascin-R-like_(LOC108786298),_mRNA	732.438	-1.90229	0.185184	-10.2724	9.38e-25	5.14e-23
TRINITY_DN149_c1_g6_i1_XM_018558274.1_PREDICTED:_Nanorana_parkeri_ArfGAP_with_GTPase_domain,_ankyrin_repeat_and_PH_domain_1_(AGAP1),_transcript_variant_X3,_mRNA	471.585	-1.84672	0.179812	-10.2702	9.6e-25	5.25e-23
TRINITY_DN12056_c0_g1_i2_M63797.1_Rana_catesbeiana_hemoglobin_B_alpha_chain_mRNA	11020.3	-6.96373	0.678163	-10.2685	9.77e-25	5.33e-23
TRINITY_DN1345_c0_g1_i1_BT081951.1_Rana_catesbeiana_clone_rcat-evr-506-313_Leukocyte_cysteine_proteinase_inhibitor_1_putative_mRNA,_complete_cds	114.786	-6.41478	0.624869	-10.2658	1e-24	5.47e-23
TRINITY_DN428_c0_g2_i4_LR584069.1_Scleropages_formosus_genome_assembly,_chromosome:_4	325.083	1.41001	0.137692	10.2404	1.31e-24	7.1e-23
TRINITY_DN11445_c0_g1_i4_XM_018574041.1_PREDICTED:_Nanorana_parkeri_integumentary_mucin_B.1-like_(LOC108802174),_mRNA	1877.5	-7.8533	0.767151	-10.237	1.35e-24	7.34e-23
TRINITY_DN14657_c0_g1_i2_JX273170.1_Quasipaa_fasciculispina_clone_PA126_microsatellite_sequence	70.0921	-2.21239	0.216154	-10.2353	1.38e-24	7.45e-23
TRINITY_DN2809_c0_g1_i2_XM_018561242.1_PREDICTED:_Nanorana_parkeri_elastin_(ELN),_mRNA	155.275	-4.1514	0.405628	-10.2345	1.39e-24	7.49e-23
TRINITY_DN1999_c5_g1_i1_XM_018572042.1_PREDICTED:_Nanorana_parkeri_RAB35,_member_RAS_oncogene_family_(RAB35),_mRNA	435.887	1.05924	0.103743	10.2102	1.78e-24	9.6e-23
TRINITY_DN31755_c0_g1_i1_XM_018558054.1_PREDICTED:_Nanorana_parkeri_von_Willebrand_factor_C_domain_containing_2_(VWC2),_mRNA	213.983	1.8964	0.185993	10.1961	2.06e-24	1.11e-22
TRINITY_DN10408_c0_g1_i11_XM_018570894.1_PREDICTED:_Nanorana_parkeri_phosphoglucomutase_2_like_1_(PGM2L1),_transcript_variant_X1,_mRNA	53.6232	-3.4321	0.336735	-10.1923	2.15e-24	1.15e-22
TRINITY_DN2206_c0_g1_i1_No_Hit	121.869	-7.92948	0.778202	-10.1895	2.21e-24	1.18e-22
TRINITY_DN1616_c0_g1_i1_XM_018553494.1_PREDICTED:_Nanorana_parkeri_xin_actin-binding_repeat-containing_protein_1-like_(LOC108784627),_mRNA	705.182	-2.25485	0.221328	-10.1878	2.25e-24	1.2e-22
TRINITY_DN23283_c0_g2_i1_XM_018554363.1_PREDICTED:_Nanorana_parkeri_CMP-sialic_acid_transporter-like_(LOC108785316),_mRNA	176.279	1.41398	0.138845	10.1839	2.34e-24	1.24e-22
TRINITY_DN1371_c0_g1_i5_XM_018562579.1_PREDICTED:_Nanorana_parkeri_periaxin_(PRX),_mRNA	1206.16	-1.4919	0.146518	-10.1823	2.38e-24	1.26e-22
TRINITY_DN292_c3_g2_i2_XM_018575205.1_PREDICTED:_Nanorana_parkeri_laminin_subunit_gamma_1_(LAMC1),_mRNA	410.317	-1.62178	0.159274	-10.1823	2.38e-24	1.26e-22
TRINITY_DN411_c1_g1_i2_XM_018557311.1_PREDICTED:_Nanorana_parkeri_ubiquitin_C_(UBC),_transcript_variant_X3,_mRNA	5368.66	1.71919	0.169001	10.1727	2.63e-24	1.39e-22
TRINITY_DN3061_c0_g1_i4_XM_018572940.1_PREDICTED:_Nanorana_parkeri_prostasin-like_(LOC108800961),_mRNA	199.061	-5.85818	0.576076	-10.1691	2.72e-24	1.43e-22
TRINITY_DN44941_c0_g1_i1_XM_018559864.1_PREDICTED:_Nanorana_parkeri_GIPC_PDZ_domain_containing_family_member_2_(GIPC2),_mRNA	54.7419	-4.55506	0.448027	-10.1669	2.79e-24	1.46e-22
TRINITY_DN26316_c0_g1_i2_XM_018558412.1_PREDICTED:_Nanorana_parkeri_growth_hormone_inducible_transmembrane_protein_(GHITM),_mRNA	1531.23	0.966618	0.0951201	10.1621	2.93e-24	1.54e-22
TRINITY_DN17731_c0_g1_i3_XM_018572495.1_PREDICTED:_Nanorana_parkeri_transcobalamin_2_(TCN2),_mRNA	1187.57	1.58693	0.156181	10.1608	2.97e-24	1.55e-22
TRINITY_DN405_c0_g2_i1_XM_018562965.1_PREDICTED:_Nanorana_parkeri_microtubule_associated_protein_RP/EB_family_member_2_(MAPRE2),_transcript_variant_X1,_mRNA	2028.64	1.19639	0.117752	10.1603	2.98e-24	1.56e-22
TRINITY_DN2915_c1_g1_i1_XM_018554349.1_PREDICTED:_Nanorana_parkeri_gamma-aminobutyric_acid_receptor_subunit_rho-1-like_(LOC108785305),_mRNA	336.952	1.5546	0.153334	10.1386	3.72e-24	1.94e-22
TRINITY_DN283078_c0_g1_i1_XM_018568549.1_PREDICTED:_Nanorana_parkeri_ATP_synthase,_H+_transporting,_mitochondrial_Fo_complex_subunit_D_(ATP5H),_mRNA	1688.11	1.14913	0.113575	10.1178	4.61e-24	2.39e-22
TRINITY_DN14_c5_g1_i2_AY882617.1_Rana_catesbeiana_fast_troponin_I_(TnIf)_gene,_promoter_region,_exons_1,_2_and_partial_cds	309.14	-1.23476	0.122069	-10.1153	4.73e-24	2.45e-22
TRINITY_DN33506_c0_g1_i1_XM_018555853.1_PREDICTED:_Nanorana_parkeri_activating_transcription_factor_6_beta_(ATF6B),_mRNA	60.9151	-2.59529	0.256634	-10.1128	4.85e-24	2.51e-22
TRINITY_DN196_c2_g1_i14_XM_018562116.1_PREDICTED:_Nanorana_parkeri_HIG1_hypoxia_inducible_domain_family_member_1C_(HIGD1C),_transcript_variant_X2,_mRNA	278.887	-2.47863	0.245165	-10.11	4.99e-24	2.57e-22
TRINITY_DN37640_c0_g1_i3_XM_018576823.1_PREDICTED:_Nanorana_parkeri_pleckstrin_homology_domain_containing_A6_(PLEKHA6),_transcript_variant_X3,_mRNA	161.734	-1.81006	0.179166	-10.1027	5.38e-24	2.77e-22
TRINITY_DN13648_c0_g1_i1_XM_018554620.1_PREDICTED:_Nanorana_parkeri_interferon-inducible_GTPase_5-like_(LOC108785533),_mRNA	148.662	-1.75826	0.174157	-10.0958	5.76e-24	2.96e-22
TRINITY_DN11825_c0_g2_i1_XM_018559197.1_PREDICTED:_Nanorana_parkeri_potassium_voltage-gated_channel_subfamily_D_member_1_(KCND1),_mRNA	39.0466	-3.21243	0.31862	-10.0823	6.61e-24	3.39e-22
TRINITY_DN1464_c1_g1_i1_XM_018563574.1_PREDICTED:_Nanorana_parkeri_G-patch_domain_containing_11_(GPATCH11),_transcript_variant_X1,_mRNA	209.749	1.4821	0.147025	10.0806	6.73e-24	3.44e-22
TRINITY_DN2450_c0_g1_i10_XM_018559725.1_PREDICTED:_Nanorana_parkeri_synaptotagmin_9_(SYT9),_transcript_variant_X2,_mRNA	275.345	-1.43011	0.141989	-10.072	7.35e-24	3.75e-22
TRINITY_DN12884_c0_g1_i1_XM_018560861.1_PREDICTED:_Nanorana_parkeri_malic_enzyme_1_(ME1),_mRNA	645.73	1.27671	0.126786	10.0698	7.51e-24	3.82e-22
TRINITY_DN14899_c1_g1_i1_XM_018568115.1_PREDICTED:_Nanorana_parkeri_protocadherin_1_(PCDH1),_transcript_variant_X1,_mRNA	179.322	-2.71017	0.269488	-10.0568	8.58e-24	4.36e-22
TRINITY_DN1541_c0_g3_i1_No_Hit	323.694	1.32322	0.131689	10.048	9.37e-24	4.75e-22
TRINITY_DN1399_c3_g1_i2_XM_018560066.1_PREDICTED:_Nanorana_parkeri_receptor_for_activated_C_kinase_1_(RACK1),_mRNA	20825.5	1.45895	0.145399	10.0341	1.08e-23	5.44e-22
TRINITY_DN21782_c0_g1_i3_LR584429.1_Salmo_trutta_genome_assembly,_chromosome:_20	53.5572	-8.99759	0.896691	-10.0342	1.08e-23	5.44e-22
TRINITY_DN235854_c0_g1_i1_XM_018564605.1_PREDICTED:_Nanorana_parkeri_5-aminoimidazole-4-carboxamide_ribonucleotide_formyltransferase/IMP_cyclohydrolase_(ATIC),_mRNA	299.796	1.55883	0.155425	10.0295	1.13e-23	5.68e-22
TRINITY_DN102_c0_g1_i4_XM_018558799.1_PREDICTED:_Nanorana_parkeri_poly(rC)-binding_protein_3-like_(LOC108788897),_mRNA	1037.78	1.24739	0.124373	10.0295	1.13e-23	5.68e-22
TRINITY_DN12515_c0_g1_i1_XM_018556559.1_PREDICTED:_Nanorana_parkeri_keratin,_type_I_cytoskeletal_19-like_(LOC108787103),_mRNA	99.8988	-9.40732	0.938199	-10.027	1.16e-23	5.82e-22
TRINITY_DN3520_c0_g1_i9_XM_018567466.1_PREDICTED:_Nanorana_parkeri_keratin,_type_II_cytoskeletal_3-like_(LOC108796077),_mRNA	985.537	-8.0771	0.805656	-10.0255	1.18e-23	5.89e-22
TRINITY_DN2739_c0_g1_i3_XM_018565523.1_PREDICTED:_Nanorana_parkeri_cadherin-10_(LOC108794476),_partial_mRNA	486.236	1.0766	0.107466	10.0181	1.27e-23	6.33e-22
TRINITY_DN2555_c0_g2_i3_XM_018575157.1_PREDICTED:_Nanorana_parkeri_uncharacterized_LOC108803307_(LOC108803307),_mRNA	60.6057	-3.29762	0.32951	-10.0077	1.41e-23	7.03e-22
TRINITY_DN463_c0_g1_i1_XM_018562147.1_PREDICTED:_Nanorana_parkeri_MAP_kinase_activating_death_domain_(MADD),_mRNA	1183.89	-1.18022	0.11794	-10.0069	1.42e-23	7.06e-22
TRINITY_DN11224_c0_g1_i1_XM_018569492.1_PREDICTED:_Nanorana_parkeri_pyruvate_carboxylase,_mitochondrial-like_(LOC108797816),_mRNA	328.052	-1.83334	0.183305	-10.0016	1.5e-23	7.44e-22
TRINITY_DN3206_c0_g1_i10_XM_018554794.1_PREDICTED:_Nanorana_parkeri_transmembrane_protein_145_(TMEM145),_mRNA	83.9624	-2.80874	0.281016	-9.99493	1.6e-23	7.94e-22
TRINITY_DN36598_c0_g1_i5_XM_018556649.1_PREDICTED:_Nanorana_parkeri_protein_phosphatase_1_regulatory_subunit_13B_(PPP1R13B),_transcript_variant_X1,_mRNA	251.303	-1.98447	0.198658	-9.98938	1.7e-23	8.38e-22
TRINITY_DN4541_c0_g1_i1_XM_018564343.1_PREDICTED:_Nanorana_parkeri_dual_specificity_phosphatase_22_(DUSP22),_mRNA	358.451	2.15601	0.216137	9.97523	1.96e-23	9.64e-22
TRINITY_DN3857_c0_g1_i11_XM_018553042.1_PREDICTED:_Nanorana_parkeri_Rho_guanine_nucleotide_exchange_factor_37_(ARHGEF37),_mRNA	354.983	1.31616	0.131954	9.97437	1.97e-23	9.7e-22
TRINITY_DN4259_c0_g1_i2_XM_018568012.1_PREDICTED:_Nanorana_parkeri_Tu_translation_elongation_factor,_mitochondrial_(TUFM),_transcript_variant_X1,_mRNA	678.904	1.06033	0.106359	9.96938	2.08e-23	1.02e-21
TRINITY_DN4000_c0_g1_i2_XM_018569538.1_PREDICTED:_Nanorana_parkeri_dynamin_2_(DNM2),_transcript_variant_X5,_mRNA	325.43	-1.587	0.159201	-9.9685	2.09e-23	1.02e-21
TRINITY_DN2517_c2_g1_i1_XM_018558824.1_PREDICTED:_Nanorana_parkeri_myelin_and_lymphocyte_protein-like_(LOC108788923),_mRNA	69.0044	-8.99202	0.902263	-9.96608	2.15e-23	1.05e-21
TRINITY_DN23558_c0_g1_i8_XM_018554150.1_PREDICTED:_Nanorana_parkeri_desmocollin-3-like_(LOC108785134),_mRNA	103.452	-5.19372	0.521264	-9.9637	2.2e-23	1.07e-21
TRINITY_DN1020_c0_g1_i1_XM_018556936.1_PREDICTED:_Nanorana_parkeri_vacuolar_protein_8-like_(LOC108787399),_mRNA	777.106	1.43179	0.143712	9.96289	2.22e-23	1.08e-21
TRINITY_DN2648_c1_g1_i1_XM_018558820.1_PREDICTED:_Nanorana_parkeri_mal,_T-cell_differentiation_protein_like_(MALL),_mRNA	113.245	-8.32488	0.836963	-9.94653	2.61e-23	1.27e-21
TRINITY_DN27941_c0_g1_i1_BT081762.1_Rana_catesbeiana_clone_rcat-evr-528-295_DNA_polymerase_epsilon_subunit_3_putative_mRNA,_complete_cds	191.216	1.59446	0.160529	9.93253	3.01e-23	1.46e-21
TRINITY_DN4138_c1_g1_i25_XM_018560458.1_PREDICTED:_Nanorana_parkeri_zinc_finger_protein_638_(ZNF638),_mRNA	734.696	-1.81522	0.182823	-9.92886	3.12e-23	1.51e-21
TRINITY_DN14006_c0_g1_i1_XM_018573748.1_PREDICTED:_Nanorana_parkeri_WW_domain-binding_protein_2-like_(LOC108801832),_transcript_variant_X1,_mRNA	1096.9	0.727452	0.0734634	9.90224	4.07e-23	1.96e-21
TRINITY_DN15094_c0_g1_i2_XM_018566030.1_PREDICTED:_Nanorana_parkeri_mitogen-activated_protein_kinase_1_(MAPK1),_mRNA	435.633	-1.272	0.128512	-9.8979	4.25e-23	2.05e-21
TRINITY_DN137639_c0_g1_i1_XM_018552884.1_PREDICTED:_Nanorana_parkeri_breast_cancer_metastasis_suppressor_1_(BRMS1),_mRNA	266.915	1.36636	0.138179	9.88834	4.68e-23	2.25e-21
TRINITY_DN1305_c0_g1_i2_XM_018552294.1_PREDICTED:_Nanorana_parkeri_eukaryotic_translation_initiation_factor_3_subunit_D_(EIF3D),_transcript_variant_X2,_mRNA	3947.98	1.41909	0.1436	9.88222	4.97e-23	2.38e-21
TRINITY_DN1039_c0_g2_i10_LR584088.1_Scleropages_formosus_genome_assembly,_chromosome:_23	79.0902	-3.06942	0.310833	-9.87482	5.35e-23	2.56e-21
TRINITY_DN2070_c0_g1_i1_XM_018567293.1_PREDICTED:_Nanorana_parkeri_regulator_of_G-protein_signaling_20_(RGS20),_transcript_variant_X1,_mRNA	365.549	1.54168	0.15625	9.86675	5.8e-23	2.76e-21
TRINITY_DN4088_c0_g1_i1_XM_018576444.1_PREDICTED:_Nanorana_parkeri_chimerin_2_(CHN2),_transcript_variant_X1,_mRNA	339.425	-2.0344	0.206186	-9.8668	5.8e-23	2.76e-21
TRINITY_DN4755_c1_g1_i2_XM_018567515.1_PREDICTED:_Nanorana_parkeri_probable_cation-transporting_ATPase_13A4_(LOC108796107),_mRNA	81.1431	-8.39465	0.850821	-9.86653	5.81e-23	2.76e-21
TRINITY_DN51647_c1_g1_i3_XM_018573940.1_PREDICTED:_Nanorana_parkeri_probable_ATP-dependent_RNA_helicase_DDX17_(LOC108802053),_transcript_variant_X2,_mRNA	1767.85	1.24778	0.126557	9.85938	6.24e-23	2.96e-21
TRINITY_DN2100_c0_g1_i2_XM_018563971.1_PREDICTED:_Nanorana_parkeri_transforming_acidic_coiled-coil_containing_protein_2_(TACC2),_transcript_variant_X6,_mRNA	63.6119	-4.91398	0.498454	-9.85845	6.3e-23	2.98e-21
TRINITY_DN11196_c0_g1_i1_XM_018565181.1_PREDICTED:_Nanorana_parkeri_flap_structure-specific_endonuclease_1_(FEN1),_mRNA	93.6573	2.33206	0.236727	9.85124	6.77e-23	3.2e-21
TRINITY_DN152_c0_g1_i1_XM_018557874.1_PREDICTED:_Nanorana_parkeri_cathepsin_L1-like_(LOC108788146),_mRNA	2606.67	1.21781	0.123647	9.84905	6.92e-23	3.26e-21
TRINITY_DN5506_c0_g1_i12_NM_001127048.1_Xenopus_tropicalis_growth_arrest_specific_7_(gas7),_mRNA_BC161426.1_Xenopus_tropicalis_hypothetical_protein_LOC100145655,_mRNA_(cDNA_clone_MGC:186494_IMAGE:7793877),_complete_cds	146.232	-2.68779	0.272913	-9.84853	6.96e-23	3.27e-21
TRINITY_DN1833_c1_g1_i3_NM_001089252.2_Xenopus_laevis_ribosomal_protein_L4_S_homeolog_(rpl4.S),_mRNA	14020.9	1.40936	0.143365	9.83056	8.32e-23	3.9e-21
TRINITY_DN14277_c0_g3_i1_XM_018556875.1_PREDICTED:_Nanorana_parkeri_solute_carrier_family_24_member_2_(SLC24A2),_transcript_variant_X5,_mRNA	783.333	0.876947	0.0892147	9.82962	8.39e-23	3.92e-21
TRINITY_DN3158_c0_g1_i10_XM_031891283.1_PREDICTED:_Xenopus_tropicalis_mucin_1,_cell_surface_associated_(muc1),_mRNA	45.3365	-6.38257	0.64931	-9.82976	8.38e-23	3.92e-21
TRINITY_DN2909_c0_g1_i1_XM_018560703.1_PREDICTED:_Nanorana_parkeri_family_with_sequence_similarity_120C_(FAM120C),_partial_mRNA	656.289	-1.13339	0.115354	-9.8253	8.76e-23	4.09e-21
TRINITY_DN12775_c0_g1_i2_XM_018573140.1_PREDICTED:_Nanorana_parkeri_probable_ATP-dependent_RNA_helicase_DDX56_(LOC108801208),_mRNA	169.647	1.77661	0.180859	9.8232	8.95e-23	4.16e-21
TRINITY_DN5345_c0_g1_i4_KC282376.1_Rana_temporaria_amplexin_1_mRNA,_complete_cds	143.072	-7.44229	0.757855	-9.82021	9.22e-23	4.28e-21
TRINITY_DN23683_c0_g1_i2_XM_018556046.1_PREDICTED:_Nanorana_parkeri_dopamine_receptor_D4_(DRD4),_mRNA	496.266	1.3227	0.134804	9.812	1e-22	4.63e-21
TRINITY_DN2523_c0_g1_i1_XM_018557177.1_PREDICTED:_Nanorana_parkeri_histone_deacetylase_11_(HDAC11),_mRNA	204.727	1.44472	0.147331	9.80595	1.06e-22	4.91e-21
TRINITY_DN4740_c0_g1_i6_NM_001087217.1_Xenopus_laevis_guanine_nucleotide_binding_protein_(G_protein),_beta_polypeptide_3_S_homeolog_(gnb3.S),_mRNA_BC056002.1_Xenopus_laevis_guanine_nucleotide_binding_protein_(G_protein),_beta_polypeptide_3,_mRNA_(cDNA_clone_MGC:68913_IMAGE:4930251),_complete_cds	1182.25	-1.98484	0.202697	-9.79215	1.22e-22	5.62e-21
TRINITY_DN2871_c0_g1_i3_No_Hit	100.826	1.6415	0.167716	9.78737	1.28e-22	5.88e-21
TRINITY_DN4947_c0_g1_i1_BT081862.1_Rana_catesbeiana_clone_rcat-evr-539-152_Signal_recognition_particle_19_kDa_protein_putative_mRNA,_complete_cds	455.626	1.2438	0.127151	9.78204	1.34e-22	6.18e-21
TRINITY_DN3492_c0_g4_i1_XR_004220383.1_PREDICTED:_Xenopus_tropicalis_Snf2-related_CREBBP_activator_protein_(srcap),_transcript_variant_X2,_misc_RNA	163.026	-2.88684	0.295155	-9.78076	1.36e-22	6.25e-21
TRINITY_DN15951_c0_g1_i2_XM_018566970.1_PREDICTED:_Nanorana_parkeri_probable_cation-transporting_ATPase_13A4_(LOC108795674),_mRNA	61.3716	-5.85744	0.598946	-9.77957	1.38e-22	6.31e-21
TRINITY_DN21176_c0_g1_i1_XM_018565810.1_PREDICTED:_Nanorana_parkeri_mitochondrial_ribosomal_protein_S23_(MRPS23),_mRNA	212.346	1.35097	0.138201	9.77537	1.44e-22	6.57e-21
TRINITY_DN2562_c0_g1_i1_XM_018568755.1_PREDICTED:_Nanorana_parkeri_ubiquitin_specific_peptidase_14_(USP14),_transcript_variant_X1,_mRNA	551.609	1.05709	0.108153	9.77404	1.46e-22	6.64e-21
TRINITY_DN40191_c0_g1_i2_XM_018567713.1_PREDICTED:_Nanorana_parkeri_peptidylprolyl_isomerase_E_(PPIE),_mRNA	136.079	1.60985	0.164846	9.76575	1.58e-22	7.19e-21
TRINITY_DN11397_c0_g1_i1_XM_018566738.1_PREDICTED:_Nanorana_parkeri_short-chain_dehydrogenase/reductase_family_9C_member_7-like_(LOC108795472),_mRNA	51.4595	-5.36769	0.549658	-9.76551	1.58e-22	7.19e-21
TRINITY_DN218_c1_g3_i2_XM_018556993.1_PREDICTED:_Nanorana_parkeri_dihydropyrimidinase_like_3_(DPYSL3),_transcript_variant_X2,_mRNA	3161.61	1.39486	0.142846	9.76481	1.59e-22	7.23e-21
TRINITY_DN16663_c0_g1_i2_XM_018565868.1_PREDICTED:_Nanorana_parkeri_zinc_finger_C3HC-type_containing_1_(ZC3HC1),_mRNA	253.002	1.20667	0.123597	9.76289	1.62e-22	7.35e-21
TRINITY_DN43052_c0_g1_i1_XM_018562462.1_PREDICTED:_Nanorana_parkeri_filamin_B_(FLNB),_transcript_variant_X4,_mRNA	137.626	-2.89635	0.296832	-9.75753	1.71e-22	7.74e-21
TRINITY_DN3476_c0_g3_i1_No_Hit	1055.69	-7.59786	0.778763	-9.75633	1.73e-22	7.81e-21
TRINITY_DN145318_c0_g1_i7_XM_018559741.1_PREDICTED:_Nanorana_parkeri_PPFIA_binding_protein_2_(PPFIBP2),_mRNA	115.367	-1.88171	0.192916	-9.75403	1.77e-22	7.98e-21
TRINITY_DN4280_c0_g1_i3_XM_018552471.1_PREDICTED:_Nanorana_parkeri_DMRT_like_family_A2_(DMRTA2),_mRNA	84.568	-2.2487	0.230579	-9.75241	1.8e-22	8.09e-21
TRINITY_DN10073_c0_g1_i3_XM_018570275.1_PREDICTED:_Nanorana_parkeri_PDZ_domain_containing_2_(PDZD2),_mRNA	471.576	-2.33434	0.239416	-9.75014	1.84e-22	8.26e-21
TRINITY_DN2066_c1_g1_i2_XM_018575315.1_PREDICTED:_Nanorana_parkeri_protein_phosphatase_methylesterase_1_(PPME1),_transcript_variant_X1,_mRNA	196.876	-1.61723	0.165891	-9.74874	1.87e-22	8.35e-21
TRINITY_DN444_c0_g1_i13_XM_018559644.1_PREDICTED:_Nanorana_parkeri_zinc_finger_DHHC-type_containing_1_(ZDHHC1),_transcript_variant_X2,_mRNA	188.754	1.20008	0.123132	9.74633	1.91e-22	8.54e-21
TRINITY_DN138016_c0_g1_i3_XM_018570120.1_PREDICTED:_Nanorana_parkeri_teashirt_zinc_finger_homeobox_2_(TSHZ2),_mRNA	88.9795	-2.13438	0.219043	-9.74413	1.95e-22	8.71e-21
TRINITY_DN3109_c0_g1_i5_XM_018561905.1_PREDICTED:_Nanorana_parkeri_CASK_interacting_protein_1_(CASKIN1),_mRNA	154.783	-2.24532	0.230622	-9.73594	2.12e-22	9.42e-21
TRINITY_DN5004_c0_g1_i1_XM_018560434.1_PREDICTED:_Nanorana_parkeri_peptidase,_mitochondrial_processing_beta_subunit_(PMPCB),_mRNA	303.617	1.00923	0.10367	9.73495	2.14e-22	9.49e-21
TRINITY_DN3415_c1_g1_i2_XM_018561059.1_PREDICTED:_Nanorana_parkeri_ribosomal_protein_L19_(RPL19),_mRNA	21858.7	1.45852	0.149871	9.73186	2.21e-22	9.77e-21
TRINITY_DN2703_c0_g1_i1_No_Hit	106.653	-9.75885	1.00394	-9.72056	2.46e-22	1.09e-20
TRINITY_DN18679_c0_g1_i1_XM_018564668.1_PREDICTED:_Nanorana_parkeri_pyrimidine-specific_ribonucleoside_hydrolase_RihA-like_(LOC108793661),_transcript_variant_X2,_mRNA	67.2231	-7.36579	0.757926	-9.71835	2.52e-22	1.11e-20
TRINITY_DN5528_c0_g3_i2_BT081795.1_Rana_catesbeiana_clone_rcat-evr-517-185_Proteasome_subunit_alpha_type-3_putative_mRNA,_complete_cds	660.762	1.47916	0.152212	9.71777	2.53e-22	1.12e-20
TRINITY_DN5171_c3_g1_i1_XM_018571966.1_PREDICTED:_Nanorana_parkeri_ribosomal_protein_L35_(RPL35),_mRNA	12917.4	1.07284	0.110414	9.71652	2.56e-22	1.13e-20
TRINITY_DN2289_c1_g1_i3_XM_018564287.1_PREDICTED:_Nanorana_parkeri_protein-glutamine_gamma-glutamyltransferase_E-like_(LOC108793365),_partial_mRNA	303.215	-9.28866	0.956145	-9.7147	2.61e-22	1.14e-20
TRINITY_DN10549_c0_g1_i1_XM_018561566.1_PREDICTED:_Nanorana_parkeri_mediator_complex_subunit_8_(MED8),_transcript_variant_X1,_mRNA	150.46	1.69967	0.175038	9.71029	2.73e-22	1.19e-20
TRINITY_DN15380_c0_g1_i2_XM_018556819.1_PREDICTED:_Nanorana_parkeri_G_protein-coupled_receptor_83_(GPR83),_transcript_variant_X2,_mRNA	72.4725	3.04081	0.313398	9.70271	2.94e-22	1.28e-20
TRINITY_DN16220_c0_g1_i1_AY986489.1_Rana_catesbeiana_smooth_muscle_alpha_actin_gene,_complete_cds	81.5373	-2.26668	0.233691	-9.69947	3.03e-22	1.32e-20
TRINITY_DN2577_c0_g2_i1_EU244481.1_Rana_catesbeiana_mobile_element-like_sequence	75.4629	4.97785	0.513333	9.69711	3.1e-22	1.35e-20
TRINITY_DN2538_c0_g1_i4_XM_018570890.1_PREDICTED:_Nanorana_parkeri_oxidation_resistance_1_(OXR1),_transcript_variant_X1,_mRNA	352.645	-1.62126	0.167199	-9.6966	3.12e-22	1.35e-20
TRINITY_DN3189_c0_g1_i2_XM_018555003.1_PREDICTED:_Nanorana_parkeri_phospholipid_phosphatase_related_1_(PLPPR1),_transcript_variant_X1,_mRNA	1293.68	1.30719	0.13482	9.6958	3.14e-22	1.36e-20
TRINITY_DN2540_c9_g1_i1_KY244316.1_Pelophylax_chosenicus_microsatellite_cho1027_sequence	217.414	-1.40274	0.144751	-9.69067	3.3e-22	1.43e-20
TRINITY_DN26231_c0_g1_i1_XM_018563248.1_PREDICTED:_Nanorana_parkeri_mediator_complex_subunit_4_(MED4),_mRNA	214.04	1.51937	0.157026	9.67589	3.82e-22	1.65e-20
TRINITY_DN39379_c0_g1_i1_XM_018571734.1_PREDICTED:_Nanorana_parkeri_pre-mRNA_processing_factor_19_(PRPF19),_mRNA	435.068	1.52306	0.157427	9.67471	3.86e-22	1.67e-20
TRINITY_DN19836_c0_g1_i1_XM_018576390.1_PREDICTED:_Nanorana_parkeri_claudin_1_(CLDN1),_mRNA	373.211	-4.46788	0.462167	-9.66724	4.15e-22	1.79e-20
TRINITY_DN12406_c0_g1_i1_XM_018563841.1_PREDICTED:_Nanorana_parkeri_cbp/p300-interacting_transactivator_3-like_(LOC108792954),_mRNA	1044.74	1.44727	0.149752	9.66445	4.27e-22	1.83e-20
TRINITY_DN2454_c0_g1_i4_XM_018564460.1_PREDICTED:_Nanorana_parkeri_LIM_and_calponin_homology_domains_1_(LIMCH1),_mRNA	65.59	6.80104	0.704023	9.66025	4.45e-22	1.91e-20
TRINITY_DN3155_c1_g1_i1_BT081667.1_Rana_catesbeiana_clone_rcat-evr-525-012_Forty-two-three_domain-containing_protein_1_putative_mRNA,_complete_cds	298.969	1.17924	0.122087	9.65894	4.5e-22	1.93e-20
TRINITY_DN13404_c0_g1_i1_BT081918.1_Rana_catesbeiana_clone_rcat-evr-531-375_39S_ribosomal_protein_L11,_mitochondrial_precursor_putative_mRNA,_complete_cds	186.283	1.58401	0.164179	9.64808	5.01e-22	2.14e-20
TRINITY_DN40729_c0_g1_i1_No_Hit	87.6951	-3.12444	0.323925	-9.64556	5.13e-22	2.19e-20
TRINITY_DN2481_c0_g1_i2_XM_018565842.1_PREDICTED:_Nanorana_parkeri_nuclear_respiratory_factor_1_(NRF1),_mRNA	187.472	1.81781	0.188538	9.6416	5.33e-22	2.27e-20
TRINITY_DN19077_c0_g1_i1_BT081511.1_Rana_catesbeiana_clone_rcat-evr-502-306_Proteasome_subunit_beta_type-7_precursor_putative_mRNA,_complete_cds	770.349	1.24518	0.129203	9.63736	5.56e-22	2.36e-20
TRINITY_DN11974_c0_g1_i1_XM_018570765.1_PREDICTED:_Nanorana_parkeri_NudC_domain_containing_1_(NUDCD1),_transcript_variant_X2,_mRNA	155.583	1.49972	0.155663	9.63442	5.72e-22	2.42e-20
TRINITY_DN2100_c0_g1_i1_XM_018563966.1_PREDICTED:_Nanorana_parkeri_transforming_acidic_coiled-coil_containing_protein_2_(TACC2),_transcript_variant_X3,_mRNA	906.015	-0.879797	0.0913192	-9.63431	5.73e-22	2.42e-20
TRINITY_DN2798_c0_g1_i1_XM_018564876.1_PREDICTED:_Nanorana_parkeri_autocrine_motility_factor_receptor_(AMFR),_transcript_variant_X2,_mRNA	392.064	-0.969662	0.100641	-9.63482	5.7e-22	2.42e-20
TRINITY_DN16268_c0_g1_i1_XM_018561558.1_PREDICTED:_Nanorana_parkeri_mitochondrial_ribosomal_protein_S7_(MRPS7),_mRNA	272.657	1.52699	0.158795	9.61613	6.84e-22	2.88e-20
TRINITY_DN1425_c0_g3_i1_XM_018564134.1_PREDICTED:_Nanorana_parkeri_cytoplasmic_FMR1_interacting_protein_2_(CYFIP2),_transcript_variant_X1,_mRNA	547.408	-0.917438	0.0954139	-9.61536	6.89e-22	2.9e-20
TRINITY_DN1819_c3_g1_i1_XM_018573829.1_PREDICTED:_Nanorana_parkeri_hook_microtubule_tethering_protein_1_(HOOK1),_mRNA	159.938	-2.14222	0.222824	-9.61394	6.98e-22	2.93e-20
TRINITY_DN1308_c0_g1_i9_XM_018561394.1_PREDICTED:_Nanorana_parkeri_zinc_finger_protein_326_(ZNF326),_transcript_variant_X2,_mRNA	5319.98	1.55418	0.16175	9.60851	7.36e-22	3.09e-20
TRINITY_DN13484_c0_g1_i1_XM_018563258.1_PREDICTED:_Nanorana_parkeri_thioredoxin_domain_containing_9_(TXNDC9),_mRNA	667.96	1.51769	0.158119	9.59841	8.12e-22	3.4e-20
TRINITY_DN17676_c0_g1_i25_XM_018248529.1_PREDICTED:_Xenopus_laevis_uncharacterized_LOC108708867_(LOC108708867),_mRNA	497.178	-1.37814	0.143601	-9.59702	8.23e-22	3.44e-20
TRINITY_DN4120_c2_g1_i1_XM_018569186.1_PREDICTED:_Nanorana_parkeri_lymphatic_vessel_endothelial_hyaluronic_acid_receptor_1-like_(LOC108797570),_mRNA	43.2757	-8.4668	0.88258	-9.59325	8.54e-22	3.56e-20
TRINITY_DN4115_c0_g1_i2_XM_018554911.1_PREDICTED:_Nanorana_parkeri_family_with_sequence_similarity_134_member_A_(FAM134A),_mRNA	873.939	-1.24815	0.130192	-9.58694	9.07e-22	3.78e-20
TRINITY_DN4637_c0_g1_i1_XM_018553574.1_PREDICTED:_Nanorana_parkeri_nucleoporin_54_(NUP54),_transcript_variant_X1,_mRNA	309.608	1.42479	0.148657	9.58444	9.3e-22	3.86e-20
TRINITY_DN18866_c0_g1_i1_XM_018576504.1_PREDICTED:_Nanorana_parkeri_sulfotransferase_family_cytosolic_2B_member_1-like_(LOC108804663),_mRNA	46.6178	5.64616	0.589162	9.58338	9.39e-22	3.9e-20
TRINITY_DN415_c0_g2_i1_XM_018571041.1_PREDICTED:_Nanorana_parkeri_serine_incorporator_1_(SERINC1),_mRNA	7185.69	0.95999	0.100368	9.56469	1.13e-21	4.66e-20
TRINITY_DN42395_c0_g1_i6_LR664368.1_Coregonus_sp._'balchen'_genome_assembly,_chromosome:_25	60.0348	-8.44261	0.882819	-9.56324	1.14e-21	4.72e-20
TRINITY_DN102455_c0_g1_i1_BT081477.1_Rana_catesbeiana_clone_rcat-evr-516-050_GTP-binding_nuclear_protein_Ran_putative_mRNA,_complete_cds	3328.46	1.37428	0.143747	9.56047	1.17e-21	4.84e-20
TRINITY_DN20401_c0_g1_i4_XM_018567467.1_PREDICTED:_Nanorana_parkeri_keratin_18_(KRT18),_mRNA	3912.76	2.92203	0.305796	9.55549	1.23e-21	5.06e-20
TRINITY_DN20653_c0_g1_i1_XM_018556381.1_PREDICTED:_Nanorana_parkeri_proteasome_inhibitor_subunit_1_(PSMF1),_mRNA	144.331	-1.74995	0.183149	-9.55481	1.24e-21	5.09e-20
TRINITY_DN2808_c0_g1_i1_XM_018575446.1_PREDICTED:_Nanorana_parkeri_sodium/potassium-transporting_ATPase_subunit_beta-2-like_(LOC108803618),_partial_mRNA	1402.21	-2.78429	0.291442	-9.5535	1.25e-21	5.14e-20
TRINITY_DN356_c0_g1_i7_XM_018562202.1_PREDICTED:_Nanorana_parkeri_UBX_domain-containing_protein_6-like_(LOC108791661),_mRNA	155.119	1.41456	0.148148	9.5483	1.32e-21	5.4e-20
TRINITY_DN1877_c0_g3_i1_AB379847.1_Rana_rugosa_CYP19A1_gene_for_cytochrome_P-450_aromatase,_promoter_region_and_partial_cds	500.021	1.21618	0.127399	9.54625	1.34e-21	5.5e-20
TRINITY_DN2056_c0_g1_i2_XM_018553674.1_PREDICTED:_Nanorana_parkeri_dihydropyrimidinase_like_4_(DPYSL4),_transcript_variant_X1,_mRNA	56.7227	-2.70145	0.28309	-9.54271	1.39e-21	5.68e-20
TRINITY_DN1436_c0_g1_i2_XM_018576392.1_PREDICTED:_Nanorana_parkeri_polypeptide_N-acetylgalactosaminyltransferase_15_(GALNT15),_mRNA	165.03	-3.36392	0.352527	-9.5423	1.4e-21	5.69e-20
TRINITY_DN3593_c0_g1_i4_XM_018568141.1_PREDICTED:_Nanorana_parkeri_protein_Shroom2-like_(LOC108796645),_partial_mRNA	219.431	-1.43769	0.150677	-9.54154	1.41e-21	5.72e-20
TRINITY_DN31074_c0_g1_i1_XM_018556638.1_PREDICTED:_Nanorana_parkeri_ARP6_actin-related_protein_6_homolog_(ACTR6),_mRNA	385.147	1.44769	0.151765	9.53907	1.44e-21	5.84e-20
TRINITY_DN40729_c0_g1_i7_No_Hit	255.612	-3.12261	0.327352	-9.53901	1.44e-21	5.84e-20
TRINITY_DN14482_c0_g1_i2_XM_018561130.1_PREDICTED:_Nanorana_parkeri_ring_finger_protein_219_(RNF219),_mRNA	75.2224	2.03618	0.213556	9.53467	1.5e-21	6.08e-20
TRINITY_DN24043_c1_g1_i1_XM_018558997.1_PREDICTED:_Nanorana_parkeri_sodium-_and_chloride-dependent_neutral_and_basic_amino_acid_transporter_B(0+)-like_(LOC108789070),_transcript_variant_X2,_mRNA	119.031	-5.30511	0.556459	-9.5337	1.52e-21	6.13e-20
TRINITY_DN4596_c0_g1_i1_XM_018566077.1_PREDICTED:_Nanorana_parkeri_phosphoribosyl_pyrophosphate_synthetase_2_(PRPS2),_transcript_variant_X1,_mRNA	735.348	1.00382	0.105449	9.51947	1.74e-21	7.02e-20
TRINITY_DN4345_c0_g1_i1_XM_018570505.1_PREDICTED:_Nanorana_parkeri_complexin_4_(CPLX4),_mRNA	1161.34	1.00529	0.105678	9.51274	1.86e-21	7.47e-20
TRINITY_DN17927_c0_g1_i5_XM_018567247.1_PREDICTED:_Nanorana_parkeri_glutamate_receptor_interacting_protein_2_(GRIP2),_transcript_variant_X1,_mRNA	161.871	-2.06781	0.217554	-9.50485	2e-21	8.05e-20
TRINITY_DN14886_c2_g1_i11_LR584413.1_Salmo_trutta_genome_assembly,_chromosome:_39	76.4325	-2.74684	0.289513	-9.48781	2.36e-21	9.46e-20
TRINITY_DN15281_c0_g1_i1_XM_018576911.1_PREDICTED:_Nanorana_parkeri_p21_(RAC1)_activated_kinase_4_(PAK4),_transcript_variant_X1,_mRNA	99.6641	-2.1444	0.226028	-9.48733	2.37e-21	9.49e-20
TRINITY_DN11499_c0_g1_i10_XM_012960855.3_PREDICTED:_Xenopus_tropicalis_ubiquitin_specific_peptidase_10_(usp10),_transcript_variant_X1,_mRNA	319.764	-1.53353	0.161706	-9.48346	2.46e-21	9.83e-20
TRINITY_DN2233_c3_g1_i4_XM_018574962.1_PREDICTED:_Nanorana_parkeri_chloride_nucleotide-sensitive_channel_1A_(CLNS1A),_mRNA	735.25	1.03271	0.108987	9.47559	2.65e-21	1.06e-19
TRINITY_DN27820_c0_g1_i1_XM_018574258.1_PREDICTED:_Nanorana_parkeri_glycerol-3-phosphate_acyltransferase,_mitochondrial_(GPAM),_partial_mRNA	182.75	-2.29164	0.241932	-9.47222	2.74e-21	1.09e-19
TRINITY_DN4774_c0_g1_i1_XM_018559757.1_PREDICTED:_Nanorana_parkeri_ATP_synthase,_H+_transporting,_mitochondrial_Fo_complex_subunit_B1_(ATP5F1),_mRNA	2025.05	1.52126	0.160625	9.47084	2.78e-21	1.1e-19
TRINITY_DN1142_c0_g1_i1_XM_018566576.1_PREDICTED:_Nanorana_parkeri_phospholipase_C_beta_4_(PLCB4),_transcript_variant_X1,_mRNA	397.885	-1.41781	0.149706	-9.47061	2.78e-21	1.1e-19
TRINITY_DN14023_c0_g1_i5_XM_018568172.1_PREDICTED:_Nanorana_parkeri_serum_deprivation_response_(SDPR),_mRNA	105.987	-1.55994	0.164836	-9.46358	2.98e-21	1.18e-19
TRINITY_DN3526_c0_g1_i5_XM_018565274.1_PREDICTED:_Nanorana_parkeri_chromosome_unknown_C11orf98_homolog_(CUNH11orf98),_mRNA	204.925	1.80457	0.190723	9.46171	3.03e-21	1.2e-19
TRINITY_DN19138_c0_g1_i1_XM_018561378.1_PREDICTED:_Nanorana_parkeri_interferon_related_developmental_regulator_1_(IFRD1),_transcript_variant_X2,_mRNA	700.848	1.31664	0.139182	9.45985	3.08e-21	1.21e-19
TRINITY_DN4062_c4_g1_i1_XM_018565238.1_PREDICTED:_Nanorana_parkeri_ASH1_like_histone_lysine_methyltransferase_(ASH1L),_mRNA	708.538	-1.19666	0.126497	-9.45998	3.08e-21	1.21e-19
TRINITY_DN1928_c1_g1_i1_XM_018556604.1_PREDICTED:_Nanorana_parkeri_creatine_kinase_B_(CKB),_transcript_variant_X1,_mRNA	18844.8	1.52201	0.161053	9.45039	3.38e-21	1.33e-19
TRINITY_DN328_c0_g2_i6_XM_018564943.1_PREDICTED:_Nanorana_parkeri_uncharacterized_LOC108793976_(LOC108793976),_mRNA	314.346	-1.84955	0.195745	-9.44875	3.43e-21	1.35e-19
TRINITY_DN17311_c0_g1_i2_XM_018565512.1_PREDICTED:_Nanorana_parkeri_integrin_subunit_alpha_V_(ITGAV),_transcript_variant_X1,_mRNA	128.114	-2.15397	0.227978	-9.44813	3.45e-21	1.35e-19
TRINITY_DN11262_c0_g1_i1_XM_018554800.1_PREDICTED:_Nanorana_parkeri_A-kinase_anchor_protein_9-like_(LOC108785679),_mRNA	177.287	-2.23618	0.236673	-9.44839	3.44e-21	1.35e-19
TRINITY_DN16478_c0_g1_i1_XM_018554069.1_PREDICTED:_Nanorana_parkeri_diacylglycerol_kinase_epsilon_(DGKE),_mRNA	56.3731	-3.27993	0.347153	-9.44808	3.45e-21	1.35e-19
TRINITY_DN44292_c0_g1_i1_LC360281.1_Rana_ornativentris_reel1_REEL_mRNA_for_intelectin,_complete_cds	54.7367	-6.34917	0.672168	-9.44582	3.53e-21	1.38e-19
TRINITY_DN2903_c0_g1_i1_XM_018565459.1_PREDICTED:_Nanorana_parkeri_ribulose-5-phosphate-3-epimerase_(RPE),_transcript_variant_X1,_mRNA	327.199	1.40097	0.148338	9.44441	3.57e-21	1.39e-19
TRINITY_DN4823_c0_g1_i4_XM_018560280.1_PREDICTED:_Nanorana_parkeri_ribosome_production_factor_2_homolog_(RPF2),_mRNA	136.196	1.86782	0.198054	9.43086	4.07e-21	1.58e-19
TRINITY_DN3428_c4_g1_i1_XM_018564358.1_PREDICTED:_Nanorana_parkeri_G1/S-specific_cyclin-D1-like_(LOC108793412),_mRNA	197.836	1.60478	0.170171	9.43041	4.08e-21	1.58e-19
TRINITY_DN3353_c1_g1_i1_XM_018566468.1_PREDICTED:_Nanorana_parkeri_IQ_motif_containing_GTPase_activating_protein_1_(IQGAP1),_mRNA	711.016	-1.72994	0.183438	-9.43063	4.08e-21	1.58e-19
TRINITY_DN23809_c0_g1_i1_XM_018572322.1_PREDICTED:_Nanorana_parkeri_suppression_of_tumorigenicity_14_(ST14),_mRNA	46.5268	-6.6158	0.701695	-9.42831	4.17e-21	1.61e-19
TRINITY_DN13912_c0_g1_i1_XM_018567861.1_PREDICTED:_Nanorana_parkeri_epsin_3_(EPN3),_mRNA	66.4582	-6.7378	0.715401	-9.41822	4.59e-21	1.77e-19
TRINITY_DN22345_c0_g1_i1_XM_018563768.1_PREDICTED:_Nanorana_parkeri_calcium/calmodulin_dependent_protein_kinase_IV_(CAMK4),_mRNA	79.0385	-2.17399	0.231153	-9.40501	5.2e-21	2e-19
TRINITY_DN20698_c0_g1_i1_XM_018574280.1_PREDICTED:_Nanorana_parkeri_ribosomal_L1_domain_containing_1_(RSL1D1),_partial_mRNA	222.876	2.02922	0.215932	9.39747	5.59e-21	2.15e-19
TRINITY_DN2393_c0_g1_i2_XM_018556695.1_PREDICTED:_Nanorana_parkeri_solute_carrier_family_4_member_10_(SLC4A10),_mRNA	294.833	-1.67157	0.177944	-9.39382	5.79e-21	2.22e-19
TRINITY_DN3567_c0_g1_i1_XM_018565258.1_PREDICTED:_Nanorana_parkeri_hyperpolarization_activated_cyclic_nucleotide_gated_potassium_channel_3_(HCN3),_mRNA	88.2215	-3.03584	0.323241	-9.39189	5.89e-21	2.26e-19
TRINITY_DN11402_c0_g1_i1_BT081785.1_Rana_catesbeiana_clone_rcat-evr-504-098_Translation_machinery-associated_protein_20_putative_mRNA,_complete_cds	459.678	1.22995	0.131091	9.38244	6.45e-21	2.47e-19
TRINITY_DN5129_c4_g1_i1_XM_018576995.1_PREDICTED:_Nanorana_parkeri_BRCA1/BRCA2-containing_complex_subunit_3_(BRCC3),_mRNA	158.203	1.34999	0.143965	9.37717	6.78e-21	2.59e-19
TRINITY_DN349_c0_g1_i2_XM_018558062.1_PREDICTED:_Nanorana_parkeri_transmembrane_protein_19_(TMEM19),_mRNA	394.298	1.01132	0.107862	9.37613	6.84e-21	2.61e-19
TRINITY_DN13802_c0_g1_i1_XM_018573936.1_PREDICTED:_Nanorana_parkeri_proteasome_26S_subunit,_non-ATPase_5_(PSMD5),_mRNA	221.135	1.4335	0.15295	9.37234	7.09e-21	2.7e-19
TRINITY_DN1561_c0_g1_i3_XM_018560452.1_PREDICTED:_Nanorana_parkeri_olfactomedin_1_(OLFM1),_transcript_variant_X4,_mRNA	825.062	1.32414	0.141343	9.36824	7.37e-21	2.8e-19
TRINITY_DN166394_c0_g1_i9_XM_018576087.1_PREDICTED:_Nanorana_parkeri_proline_rich_transmembrane_protein_3_(PRRT3),_mRNA	64.0448	-3.10605	0.331745	-9.36278	7.77e-21	2.95e-19
TRINITY_DN10163_c0_g1_i3_XM_018560102.1_PREDICTED:_Nanorana_parkeri_synapsin_III_(SYN3),_mRNA	172.348	-1.6423	0.175426	-9.36183	7.84e-21	2.97e-19
TRINITY_DN22698_c0_g1_i1_BT081730.1_Rana_catesbeiana_clone_rcat-evr-532-215_Ubiquitin-conjugating_enzyme_E2_S_putative_mRNA,_complete_cds	264.278	1.26832	0.135527	9.35846	8.09e-21	3.06e-19
TRINITY_DN2397_c0_g1_i4_XM_018568968.1_PREDICTED:_Nanorana_parkeri_RAB3A,_member_RAS_oncogene_family_(RAB3A),_mRNA	1930.99	1.06463	0.113761	9.35851	8.09e-21	3.06e-19
TRINITY_DN1373_c1_g2_i1_LK064747.1_Apteryx_australis_mantelli_genome_assembly_AptMant0,_scaffold_scaffold178	57.9591	3.75218	0.40097	9.35775	8.15e-21	3.07e-19
TRINITY_DN1868_c0_g2_i2_XM_018555486.1_PREDICTED:_Nanorana_parkeri_high_mobility_group_box_1_(HMGB1),_mRNA	2391.9	1.84143	0.196785	9.35756	8.16e-21	3.07e-19
TRINITY_DN19546_c0_g1_i1_XM_018564281.1_PREDICTED:_Nanorana_parkeri_alcohol_dehydrogenase_1-like_(LOC108793360),_transcript_variant_X1,_mRNA	67.665	-6.86875	0.73452	-9.35135	8.65e-21	3.25e-19
TRINITY_DN15869_c0_g4_i1_XM_018564029.1_PREDICTED:_Nanorana_parkeri_crystallin_alpha_B_(CRYAB),_mRNA	41675.4	-3.32405	0.3557	-9.3451	9.18e-21	3.44e-19
TRINITY_DN10861_c1_g1_i1_XM_018554392.1_PREDICTED:_Nanorana_parkeri_carbonic_anhydrase-related_protein_10-like_(LOC108785342),_mRNA	133	1.40653	0.150554	9.34234	9.42e-21	3.53e-19
TRINITY_DN12727_c0_g2_i1_No_Hit	890.926	-7.26475	0.777655	-9.34187	9.46e-21	3.54e-19
TRINITY_DN2428_c0_g1_i2_No_Hit	105.937	-2.23014	0.23893	-9.33387	1.02e-20	3.81e-19
TRINITY_DN5107_c1_g1_i6_XM_018564059.1_PREDICTED:_Nanorana_parkeri_glycine_decarboxylase_(GLDC),_mRNA	638.071	1.58911	0.170282	9.33224	1.04e-20	3.86e-19
TRINITY_DN4355_c0_g1_i13_XM_018561048.1_PREDICTED:_Nanorana_parkeri_WAS_protein_family_member_3_(WASF3),_mRNA	140.067	-1.71265	0.183593	-9.32852	1.07e-20	4e-19
TRINITY_DN49595_c0_g1_i4_XM_018571256.1_PREDICTED:_Nanorana_parkeri_dedicator_of_cytokinesis_8_(DOCK8),_mRNA	104.88	-2.05499	0.220451	-9.32173	1.14e-20	4.25e-19
TRINITY_DN4308_c1_g1_i2_XM_018558360.1_PREDICTED:_Nanorana_parkeri_autophagy_related_2B_(ATG2B),_mRNA	396.624	-1.0825	0.116207	-9.3152	1.22e-20	4.52e-19
TRINITY_DN14698_c0_g1_i1_XR_001942305.1_PREDICTED:_Nanorana_parkeri_uncharacterized_LOC108803859_(LOC108803859),_ncRNA	61.9486	-7.19187	0.772201	-9.31346	1.24e-20	4.58e-19
TRINITY_DN13750_c0_g1_i2_XM_018568075.1_PREDICTED:_Nanorana_parkeri_coatomer_protein_complex_subunit_epsilon_(COPE),_transcript_variant_X1,_mRNA	628.313	1.33835	0.14371	9.31284	1.24e-20	4.6e-19
TRINITY_DN2911_c0_g1_i1_XM_018556597.1_PREDICTED:_Nanorana_parkeri_junction_plakoglobin_(JUP),_transcript_variant_X1,_mRNA	118.035	-1.6951	0.182129	-9.30711	1.31e-20	4.85e-19
TRINITY_DN10571_c0_g1_i1_XM_018560599.1_PREDICTED:_Nanorana_parkeri_TATA-box_binding_protein_associated_factor_11_(TAF11),_mRNA	329.508	1.73768	0.186723	9.30619	1.32e-20	4.88e-19
TRINITY_DN11022_c0_g1_i1_XM_018557696.1_PREDICTED:_Nanorana_parkeri_kinesin_family_member_25_(KIF25),_mRNA	115.12	1.91378	0.205702	9.30366	1.36e-20	4.98e-19
TRINITY_DN18948_c0_g1_i1_XM_018566780.1_PREDICTED:_Nanorana_parkeri_methyl-CpG_binding_domain_protein_5_(MBD5),_mRNA	73.0711	-2.4396	0.262219	-9.30368	1.36e-20	4.98e-19
TRINITY_DN37400_c0_g1_i1_XM_018555960.1_PREDICTED:_Nanorana_parkeri_glucocorticoid_modulatory_element_binding_protein_1_(GMEB1),_mRNA	262.399	0.985795	0.10598	9.30167	1.38e-20	5.07e-19
TRINITY_DN2898_c0_g1_i1_XM_018554185.1_PREDICTED:_Nanorana_parkeri_zinc_finger_MYND-type_containing_11_(ZMYND11),_transcript_variant_X4,_mRNA	171.24	-1.65909	0.178423	-9.29865	1.42e-20	5.21e-19
TRINITY_DN300_c0_g2_i2_XM_018562813.1_PREDICTED:_Nanorana_parkeri_fibronectin_type_III_domain_containing_9_(FNDC9),_mRNA	1164.23	1.60644	0.172774	9.29794	1.43e-20	5.23e-19
TRINITY_DN117_c1_g1_i1_XM_018556308.1_PREDICTED:_Nanorana_parkeri_secretagogin,_EF-hand_calcium_binding_protein_(SCGN),_mRNA	319.207	1.03929	0.111946	9.28381	1.64e-20	5.97e-19
TRINITY_DN52407_c0_g1_i1_XM_018570011.1_PREDICTED:_Nanorana_parkeri_programmed_cell_death_5_(PDCD5),_mRNA	1125.27	1.06924	0.11519	9.28236	1.66e-20	6.04e-19
TRINITY_DN5666_c0_g1_i1_XM_018576587.1_PREDICTED:_Nanorana_parkeri_mitochondrial_ribosomal_protein_S15_(MRPS15),_mRNA	199.169	1.44991	0.15622	9.2812	1.68e-20	6.1e-19
TRINITY_DN1016_c0_g1_i2_XM_018555998.1_PREDICTED:_Nanorana_parkeri_gap_junction_delta-2_protein-like_(LOC108786662),_mRNA	585.856	-1.05845	0.114129	-9.27412	1.79e-20	6.5e-19
TRINITY_DN3148_c0_g1_i3_XM_018561906.1_PREDICTED:_Nanorana_parkeri_amyloid_beta_precursor_protein_binding_family_B_member_3_(APBB3),_mRNA	749.671	1.25411	0.135286	9.27006	1.86e-20	6.75e-19
TRINITY_DN23956_c0_g1_i2_XM_018573571.1_PREDICTED:_Nanorana_parkeri_katanin_regulatory_subunit_B1_like_1_(KATNBL1),_transcript_variant_X2,_mRNA	153.385	1.79544	0.193759	9.26634	1.93e-20	6.98e-19
TRINITY_DN35471_c0_g2_i2_XM_018558413.1_PREDICTED:_Nanorana_parkeri_mitochondrial_import_inner_membrane_translocase_subunit_Tim23_(LOC108788612),_mRNA	693.429	1.30665	0.141062	9.26297	1.99e-20	7.19e-19
TRINITY_DN2773_c1_g1_i1_XM_018566598.1_PREDICTED:_Nanorana_parkeri_tetraspanin_31_(TSPAN31),_transcript_variant_X1,_mRNA	847.648	1.05395	0.113792	9.26212	2e-20	7.23e-19
TRINITY_DN5385_c1_g1_i8_XM_018566590.1_PREDICTED:_Nanorana_parkeri_zinc_finger_protein_185-like_(LOC108795351),_mRNA	61.1807	-8.01484	0.866332	-9.25146	2.21e-20	7.98e-19
TRINITY_DN36266_c0_g1_i1_XM_018568224.1_PREDICTED:_Nanorana_parkeri_G_protein-coupled_receptor_class_C_group_5_member_C_(GPRC5C),_mRNA	57.3007	-3.84604	0.415873	-9.2481	2.29e-20	8.22e-19
TRINITY_DN4129_c2_g1_i3_XM_018554597.1_PREDICTED:_Nanorana_parkeri_THO_complex_7_(THOC7),_mRNA	812.473	1.04681	0.11323	9.24497	2.35e-20	8.44e-19
TRINITY_DN362_c7_g1_i5_XM_018565070.1_PREDICTED:_Nanorana_parkeri_signal_induced_proliferation_associated_1_like_3_(SIPA1L3),_mRNA	690.1	-1.25983	0.136269	-9.24514	2.35e-20	8.44e-19
TRINITY_DN21577_c0_g1_i1_XM_018554547.1_PREDICTED:_Nanorana_parkeri_succinate-CoA_ligase_GDP-forming_beta_subunit_(SUCLG2),_mRNA	146.89	1.56809	0.169798	9.23503	2.58e-20	9.25e-19
TRINITY_DN3024_c0_g1_i1_MK457718.1_Nyctibatrachus_petraeus_sodefrin_precursor-like_factor_A_mRNA,_complete_cds	102.835	-7.88239	0.8539	-9.23104	2.68e-20	9.58e-19
TRINITY_DN336_c4_g2_i1_XM_018566908.1_PREDICTED:_Nanorana_parkeri_creatine_kinase,_mitochondrial_1A_(CKMT1A),_mRNA	9511.99	1.58517	0.171746	9.22969	2.71e-20	9.69e-19
TRINITY_DN324_c0_g1_i10_LR584067.1_Scleropages_formosus_genome_assembly,_chromosome:_2	661.456	-1.66681	0.180631	-9.22774	2.76e-20	9.85e-19
TRINITY_DN5076_c0_g1_i1_XM_018559178.1_PREDICTED:_Nanorana_parkeri_plexin_A3_(PLXNA3),_transcript_variant_X3,_mRNA	288.214	-1.83024	0.198382	-9.22581	2.81e-20	1e-18
TRINITY_DN5402_c0_g2_i1_XM_018562900.1_PREDICTED:_Nanorana_parkeri_SECIS_binding_protein_2_like_(SECISBP2L),_mRNA	148.322	-2.44926	0.265477	-9.22587	2.81e-20	1e-18
TRINITY_DN2683_c1_g1_i1_XM_018568263.1_PREDICTED:_Nanorana_parkeri_solute_carrier_family_1_member_3_(SLC1A3),_mRNA	132.749	-2.2611	0.245147	-9.22344	2.88e-20	1.02e-18
TRINITY_DN15018_c1_g1_i1_XM_018567468.1_PREDICTED:_Nanorana_parkeri_SPRY_domain_containing_3_(SPRYD3),_mRNA	65.6734	-1.95262	0.211853	-9.21688	3.06e-20	1.08e-18
TRINITY_DN10130_c0_g1_i1_XM_018569862.1_PREDICTED:_Nanorana_parkeri_clusterin_(CLU),_transcript_variant_X2,_mRNA	2768.25	1.75691	0.19063	9.21635	3.07e-20	1.09e-18
TRINITY_DN15830_c0_g1_i1_XM_018555781.1_PREDICTED:_Nanorana_parkeri_sprouty_related_EVH1_domain_containing_2_(SPRED2),_mRNA	70.0999	-3.16547	0.343608	-9.21244	3.19e-20	1.13e-18
TRINITY_DN4846_c0_g1_i2_XM_018571160.1_PREDICTED:_Nanorana_parkeri_sorting_nexin_2_(SNX2),_transcript_variant_X1,_mRNA	657.906	1.04079	0.113059	9.20572	3.39e-20	1.2e-18
TRINITY_DN35170_c0_g2_i2_XM_018574722.1_PREDICTED:_Nanorana_parkeri_additional_sex_combs_like_2,_transcriptional_regulator_(ASXL2),_mRNA	72.6461	-2.76319	0.300171	-9.2054	3.4e-20	1.2e-18
TRINITY_DN5291_c0_g1_i1_XM_018562226.1_PREDICTED:_Nanorana_parkeri_NADH:ubiquinone_oxidoreductase_subunit_B9_(NDUFB9),_mRNA	805.96	0.858717	0.0932923	9.20458	3.43e-20	1.21e-18
TRINITY_DN23460_c0_g1_i1_XM_018565079.1_PREDICTED:_Nanorana_parkeri_glomulin,_FKBP_associated_protein_(GLMN),_mRNA	246.373	1.66909	0.181399	9.20121	3.54e-20	1.24e-18
TRINITY_DN1181_c0_g1_i17_XM_018248362.1_PREDICTED:_Xenopus_laevis_1-acylglycerol-3-phosphate_O-acyltransferase_3_S_homeolog_(agpat3.S),_transcript_variant_X2,_mRNA	1106.9	-2.09135	0.227347	-9.19893	3.62e-20	1.27e-18
TRINITY_DN23_c0_g1_i4_No_Hit	770.854	-8.58995	0.934132	-9.19565	3.73e-20	1.3e-18
TRINITY_DN39858_c0_g1_i3_XM_018568642.1_PREDICTED:_Nanorana_parkeri_SIK_family_kinase_3_(SIK3),_mRNA	77.4355	-2.22631	0.242125	-9.19488	3.75e-20	1.31e-18
TRINITY_DN10900_c0_g1_i1_XM_018555149.1_PREDICTED:_Nanorana_parkeri_DSCR3_arrestin_fold_containing_(DSCR3),_transcript_variant_X1,_mRNA	315.856	1.60245	0.174402	9.18821	3.99e-20	1.39e-18
TRINITY_DN2476_c2_g2_i1_BT081675.1_Rana_catesbeiana_clone_rcat-evr-514-355_Eukaryotic_translation_initiation_factor_5A-1_putative_mRNA,_complete_cds	3529.5	1.03875	0.113099	9.18451	4.13e-20	1.44e-18
TRINITY_DN5347_c0_g1_i2_XM_018558804.1_PREDICTED:_Nanorana_parkeri_mannosidase_endo-alpha_(MANEA),_mRNA	211.241	1.42338	0.155007	9.18266	4.21e-20	1.46e-18
TRINITY_DN1716_c0_g1_i2_XM_018570644.1_PREDICTED:_Nanorana_parkeri_cytochrome_c_oxidase_subunit_4_isoform_1,_mitochondrial_(LOC108798844),_mRNA	2447.19	1.07076	0.116738	9.17238	4.63e-20	1.61e-18
TRINITY_DN15951_c0_g2_i1_XM_018567158.1_PREDICTED:_Nanorana_parkeri_probable_cation-transporting_ATPase_13A4_(LOC108795838),_mRNA	54.9264	-6.75445	0.736403	-9.17222	4.63e-20	1.61e-18
TRINITY_DN3871_c0_g1_i5_XM_002940358.5_PREDICTED:_Xenopus_tropicalis_non-specific_cytotoxic_cell_receptor_protein_1_homolog_(nccrp1),_transcript_variant_X1,_mRNA	67.3038	-8.04039	0.876679	-9.17142	4.67e-20	1.62e-18
TRINITY_DN233_c0_g1_i4_XM_018557939.1_PREDICTED:_Nanorana_parkeri_lecithin_retinol_acyltransferase-like_(LOC108788202),_transcript_variant_X2,_mRNA	349.286	-2.40238	0.261999	-9.16944	4.75e-20	1.64e-18
TRINITY_DN312_c0_g1_i1_U08604.1_Rana_catesbeiana_transcription_factor_RcC/EBP-1_mRNA,_complete_cds	89.3941	-3.44135	0.375299	-9.16961	4.75e-20	1.64e-18
TRINITY_DN1582_c4_g1_i1_XM_018576827.1_PREDICTED:_Nanorana_parkeri_seryl-tRNA_synthetase_(SARS),_transcript_variant_X2,_mRNA	684.387	1.069	0.116594	9.16852	4.8e-20	1.65e-18
TRINITY_DN29182_c0_g1_i1_XM_018556674.1_PREDICTED:_Nanorana_parkeri_Rab_geranylgeranyltransferase_alpha_subunit_(RABGGTA),_mRNA	211.83	1.6209	0.176904	9.16256	5.07e-20	1.74e-18
TRINITY_DN4061_c0_g1_i1_XM_018565043.1_PREDICTED:_Nanorana_parkeri_OTU_deubiquitinase,_ubiquitin_aldehyde_binding_1_(OTUB1),_mRNA	527.927	1.27672	0.139405	9.15839	5.27e-20	1.81e-18
TRINITY_DN25216_c0_g1_i3_LR699159.1_Geotrypetes_seraphini_genome_assembly,_chromosome:_14	107.802	1.83649	0.200583	9.15578	5.4e-20	1.85e-18
TRINITY_DN190_c1_g3_i3_XM_018567281.1_PREDICTED:_Nanorana_parkeri_taperin_(TPRN),_mRNA	154.389	-1.45294	0.158701	-9.15519	5.43e-20	1.86e-18
TRINITY_DN12836_c0_g1_i1_XM_031891351.1_PREDICTED:_Xenopus_tropicalis_serine_rich_and_transmembrane_domain_containing_2_(sertm2),_transcript_variant_X4,_mRNA	201.338	1.7519	0.191425	9.1519	5.59e-20	1.91e-18
TRINITY_DN236_c67_g1_i1_XM_018571367.1_PREDICTED:_Nanorana_parkeri_retinitis_pigmentosa_9_(autosomal_dominant)_(RP9),_mRNA	147.413	1.67344	0.182865	9.1512	5.63e-20	1.92e-18
TRINITY_DN21127_c0_g1_i3_XM_018573067.1_PREDICTED:_Nanorana_parkeri_neuropeptide_Y_receptor_type_4-like_(LOC108801114),_mRNA	52.4711	3.27441	0.357877	9.14953	5.72e-20	1.95e-18
TRINITY_DN12833_c0_g1_i1_XM_018565086.1_PREDICTED:_Nanorana_parkeri_sushi_domain_containing_6_(SUSD6),_mRNA	206.57	-1.17678	0.128627	-9.14879	5.76e-20	1.96e-18
TRINITY_DN216_c0_g1_i4_XM_012970371.3_PREDICTED:_Xenopus_tropicalis_armadillo_repeat_containing_8_(armc8),_transcript_variant_X1,_mRNA	254.504	1.12561	0.123053	9.14741	5.83e-20	1.98e-18
TRINITY_DN21739_c0_g1_i1_XM_018567558.1_PREDICTED:_Nanorana_parkeri_A-kinase_anchoring_protein_13_(AKAP13),_mRNA	219.549	-2.00106	0.218768	-9.14696	5.86e-20	1.99e-18
TRINITY_DN3427_c3_g1_i1_XM_018557470.1_PREDICTED:_Nanorana_parkeri_lysine_demethylase_2B_(KDM2B),_transcript_variant_X1,_mRNA	417.747	0.754954	0.0826303	9.13653	6.45e-20	2.19e-18
TRINITY_DN143016_c0_g1_i1_XM_018555471.1_PREDICTED:_Nanorana_parkeri_mesenteric_estrogen_dependent_adipogenesis_(MEDAG),_mRNA	44.049	-5.90065	0.645856	-9.13617	6.47e-20	2.19e-18
TRINITY_DN15796_c0_g1_i1_XM_018569712.1_PREDICTED:_Nanorana_parkeri_endoplasmic_reticulum_protein_29_(ERP29),_mRNA	161.634	1.6916	0.185196	9.13414	6.59e-20	2.23e-18
TRINITY_DN20152_c0_g1_i1_XM_012960867.3_PREDICTED:_Xenopus_tropicalis_cysteine_and_glycine_rich_protein_3_(csrp3),_transcript_variant_X1,_mRNA	273.61	1.80238	0.197353	9.13281	6.67e-20	2.25e-18
TRINITY_DN16467_c0_g1_i1_XM_018555391.1_PREDICTED:_Nanorana_parkeri_nucleoporin_93_(NUP93),_mRNA	265.002	1.3581	0.148749	9.13014	6.84e-20	2.31e-18
TRINITY_DN3448_c2_g2_i1_XM_018568114.1_PREDICTED:_Nanorana_parkeri_mitochondrial_ribosomal_protein_L3_(MRPL3),_mRNA	238.105	1.38094	0.151277	9.12859	6.94e-20	2.33e-18
TRINITY_DN16200_c0_g1_i1_XM_018561314.1_PREDICTED:_Nanorana_parkeri_complement_decay-accelerating_factor-like_(LOC108790951),_mRNA	167.052	3.02545	0.331446	9.12803	6.98e-20	2.34e-18
TRINITY_DN24941_c0_g1_i2_No_Hit	526.461	-2.48428	0.272168	-9.12774	6.99e-20	2.35e-18
TRINITY_DN53610_c0_g1_i1_AY072703.1_Rana_ridibunda_glyceraldehyde_3-phosphate_dehydrogenase_mRNA,_complete_cds	30796.2	1.72593	0.189123	9.12596	7.11e-20	2.38e-18
TRINITY_DN1256_c0_g1_i3_XM_018564214.1_PREDICTED:_Nanorana_parkeri_myosin_heavy_chain_11_(MYH11),_transcript_variant_X1,_mRNA	695.374	-2.3132	0.253505	-9.12488	7.18e-20	2.4e-18
TRINITY_DN15769_c0_g2_i1_XM_018566097.1_PREDICTED:_Nanorana_parkeri_branched-chain-amino-acid_aminotransferase,_cytosolic-like_(LOC108794945),_mRNA	832.572	0.894682	0.0981439	9.11602	7.79e-20	2.6e-18
TRINITY_DN5318_c1_g1_i2_XM_018554784.1_PREDICTED:_Nanorana_parkeri_capicua_transcriptional_repressor_(CIC),_mRNA	231.213	-2.09048	0.229354	-9.11465	7.89e-20	2.63e-18
TRINITY_DN478_c2_g2_i1_XM_018576564.1_PREDICTED:_Nanorana_parkeri_collagen_type_VIII_alpha_2_chain_(COL8A2),_mRNA	214.655	-1.7812	0.195483	-9.11176	8.11e-20	2.7e-18
TRINITY_DN1377_c0_g1_i10_No_Hit	109.54	-8.08738	0.887674	-9.11076	8.18e-20	2.72e-18
TRINITY_DN304_c4_g1_i1_XM_018567996.1_PREDICTED:_Nanorana_parkeri_spondin_1_(SPON1),_mRNA	114.608	-2.66538	0.292583	-9.10982	8.25e-20	2.74e-18
TRINITY_DN5322_c0_g1_i3_XM_018566504.1_PREDICTED:_Nanorana_parkeri_serine/threonine-protein_kinase_LMTK1-like_(LOC108795285),_partial_mRNA	416.626	-1.55739	0.171019	-9.10653	8.51e-20	2.82e-18
TRINITY_DN11155_c0_g1_i2_XM_018564899.1_PREDICTED:_Nanorana_parkeri_intestinal_mucin-like_protein_(LOC108793938),_mRNA	106.136	-9.19127	1.00968	-9.10312	8.78e-20	2.91e-18
TRINITY_DN14497_c0_g1_i2_XM_018555419.1_PREDICTED:_Nanorana_parkeri_ring_finger_and_SPRY_domain_containing_1_(RSPRY1),_mRNA	634.67	1.19431	0.131212	9.10211	8.86e-20	2.92e-18
TRINITY_DN4464_c0_g1_i1_XM_018574888.1_PREDICTED:_Nanorana_parkeri_potassium_voltage-gated_channel_subfamily_B_member_1_(KCNB1),_mRNA	55.7851	-2.22176	0.244082	-9.1025	8.83e-20	2.92e-18
TRINITY_DN211985_c0_g1_i1_XM_018571417.1_PREDICTED:_Nanorana_parkeri_suppressor_of_IKBKE_1_(SIKE1),_mRNA	135.296	1.75028	0.192552	9.08988	9.91e-20	3.27e-18
TRINITY_DN5151_c0_g1_i3_XM_018567980.1_PREDICTED:_Nanorana_parkeri_microspherule_protein_1_(MCRS1),_transcript_variant_X2,_mRNA	503.134	1.03519	0.113908	9.08791	1.01e-19	3.32e-18
TRINITY_DN12704_c0_g1_i1_XM_018562695.1_PREDICTED:_Nanorana_parkeri_CWF19-like_1,_cell_cycle_control_(S._pombe)_(CWF19L1),_transcript_variant_X2,_mRNA	200.254	1.87032	0.205851	9.08575	1.03e-19	3.39e-18
TRINITY_DN4883_c1_g1_i1_XM_018562974.1_PREDICTED:_Nanorana_parkeri_Yip1_interacting_factor_homolog_B,_membrane_trafficking_protein_(YIF1B),_transcript_variant_X1,_mRNA	451.62	0.956252	0.105335	9.07823	1.1e-19	3.62e-18
TRINITY_DN270_c0_g2_i2_XM_018575177.1_PREDICTED:_Nanorana_parkeri_myosin-4-like_(LOC108803329),_mRNA	3574.64	-3.42279	0.37717	-9.07494	1.14e-19	3.73e-18
TRINITY_DN5595_c0_g3_i1_XM_018559652.1_PREDICTED:_Nanorana_parkeri_RB_transcriptional_corepressor_like_2_(RBL2),_transcript_variant_X1,_mRNA	292.181	-1.35523	0.149367	-9.07315	1.16e-19	3.78e-18
TRINITY_DN214251_c0_g1_i1_XM_018555267.1_PREDICTED:_Nanorana_parkeri_nucleoporin_85_(NUP85),_transcript_variant_X1,_mRNA	150.709	1.66006	0.183069	9.06793	1.21e-19	3.96e-18
TRINITY_DN23204_c0_g2_i1_XM_018238121.1_PREDICTED:_Xenopus_laevis_ADP-ribosylation_factor_1-like_(LOC108702570),_mRNA	959.992	-1.444	0.159322	-9.06339	1.26e-19	4.13e-18
TRINITY_DN397_c0_g1_i6_No_Hit	257.906	-8.5047	0.938689	-9.06019	1.3e-19	4.24e-18
TRINITY_DN2398_c0_g1_i3_XM_018558623.1_PREDICTED:_Nanorana_parkeri_X-linked_inhibitor_of_apoptosis_(XIAP),_transcript_variant_X1,_mRNA	222.892	2.11556	0.233604	9.05619	1.35e-19	4.4e-18
TRINITY_DN1561_c0_g1_i1_XM_018560448.1_PREDICTED:_Nanorana_parkeri_olfactomedin_1_(OLFM1),_transcript_variant_X1,_mRNA	2018.92	1.0385	0.114691	9.05477	1.37e-19	4.45e-18
TRINITY_DN2057_c1_g1_i1_BT081860.1_Rana_catesbeiana_clone_rcat-evr-520-240_Fatty_acid-binding_protein,_adipocyte_putative_mRNA,_complete_cds	134.941	-5.07644	0.560681	-9.05407	1.38e-19	4.47e-18
TRINITY_DN1063_c0_g1_i12_XM_018573467.1_PREDICTED:_Nanorana_parkeri_ADP_ribosylation_factor_interacting_protein_2_(ARFIP2),_transcript_variant_X1,_mRNA	333.621	-2.24388	0.247907	-9.0513	1.41e-19	4.58e-18
TRINITY_DN4214_c1_g1_i1_XM_018555646.1_PREDICTED:_Nanorana_parkeri_Kruppel_like_factor_9_(KLF9),_transcript_variant_X2,_mRNA	115.471	-4.34039	0.479671	-9.0487	1.45e-19	4.68e-18
TRINITY_DN20433_c0_g1_i2_XM_018559046.1_PREDICTED:_Nanorana_parkeri_nuclear_receptor_coactivator_5_(NCOA5),_transcript_variant_X1,_mRNA	1252.51	1.35031	0.149242	9.0478	1.46e-19	4.71e-18
TRINITY_DN11404_c0_g1_i1_XM_018572160.1_PREDICTED:_Nanorana_parkeri_phospholipase_D2-like_(LOC108800202),_transcript_variant_X1,_mRNA	200.996	-2.11128	0.233573	-9.03905	1.58e-19	5.1e-18
TRINITY_DN37262_c0_g1_i1_XM_018559939.1_PREDICTED:_Nanorana_parkeri_COP9_signalosome_subunit_8_(COPS8),_transcript_variant_X2,_mRNA	1016.32	1.28214	0.141955	9.03199	1.69e-19	5.42e-18
TRINITY_DN16728_c0_g2_i1_XM_018563593.1_PREDICTED:_Nanorana_parkeri_LIM_and_SH3_protein_1_(LASP1),_mRNA	889.55	0.740473	0.0819824	9.0321	1.68e-19	5.42e-18
TRINITY_DN11320_c0_g1_i1_XM_018564632.1_PREDICTED:_Nanorana_parkeri_HPS4,_biogenesis_of_lysosomal_organelles_complex_3_subunit_2_(HPS4),_transcript_variant_X1,_mRNA	288.412	1.57532	0.174422	9.03167	1.69e-19	5.43e-18
TRINITY_DN130_c4_g1_i2_XM_018569980.1_PREDICTED:_Nanorana_parkeri_EFR3_homolog_A_(EFR3A),_transcript_variant_X3,_mRNA	95.0859	-2.58544	0.286351	-9.02892	1.73e-19	5.56e-18
TRINITY_DN3730_c1_g1_i1_LR584078.1_Scleropages_formosus_genome_assembly,_chromosome:_13	93.5846	-9.00198	0.997267	-9.02664	1.77e-19	5.67e-18
TRINITY_DN10495_c0_g1_i5_XM_018568575.1_PREDICTED:_Nanorana_parkeri_calmodulin_regulated_spectrin_associated_protein_family_member_3_(CAMSAP3),_mRNA	179.001	-1.9006	0.210754	-9.01806	1.91e-19	6.12e-18
TRINITY_DN1602_c0_g2_i4_LR633955.1_Gadus_morhua_genome_assembly,_chromosome:_13	99.1915	-8.25811	0.915806	-9.01731	1.93e-19	6.16e-18
TRINITY_DN11540_c0_g1_i1_XM_018563247.1_PREDICTED:_Nanorana_parkeri_succinate-CoA_ligase_ADP-forming_beta_subunit_(SUCLA2),_mRNA	744.051	1.13066	0.125396	9.01676	1.94e-19	6.17e-18
TRINITY_DN1452_c0_g1_i4_XM_018561797.1_PREDICTED:_Nanorana_parkeri_R3H_domain_containing_1_(R3HDM1),_mRNA	110.877	-1.65448	0.183484	-9.01699	1.93e-19	6.17e-18
TRINITY_DN4165_c0_g1_i3_XM_018573541.1_PREDICTED:_Nanorana_parkeri_phosphatidylinositol_transfer_protein_alpha_(PITPNA),_mRNA	1004.69	-1.47853	0.164013	-9.01471	1.97e-19	6.28e-18
TRINITY_DN3118_c0_g1_i1_XM_018566027.1_PREDICTED:_Nanorana_parkeri_synaptosome_associated_protein_29_(SNAP29),_mRNA	617.58	1.47278	0.163541	9.00562	2.14e-19	6.81e-18
TRINITY_DN121976_c1_g1_i1_XM_018575463.1_PREDICTED:_Nanorana_parkeri_mitochondrial_ribosomal_protein_L19_(MRPL19),_mRNA	263.123	1.51079	0.167771	9.00508	2.16e-19	6.84e-18
TRINITY_DN29703_c0_g1_i1_XM_018555946.1_PREDICTED:_Nanorana_parkeri_tetratricopeptide_repeat_protein_30A_(LOC108786619),_mRNA	99.8589	1.52877	0.169775	9.00465	2.16e-19	6.85e-18
TRINITY_DN384_c0_g1_i1_XM_018571767.1_PREDICTED:_Nanorana_parkeri_stathmin_4_(STMN4),_transcript_variant_X1,_mRNA	646.597	1.80202	0.200143	9.00364	2.18e-19	6.91e-18
TRINITY_DN10789_c0_g1_i5_XM_018552821.1_PREDICTED:_Nanorana_parkeri_lactase_like_(LCTL),_mRNA	533.313	-1.8699	0.20775	-9.00073	2.24e-19	7.08e-18
TRINITY_DN1236_c0_g1_i2_XM_018572774.1_PREDICTED:_Nanorana_parkeri_ubiquitin-fold_modifier_conjugating_enzyme_1_(UFC1),_mRNA	1548.77	1.29703	0.144114	9.00005	2.26e-19	7.12e-18
TRINITY_DN1884_c0_g1_i1_XM_018576838.1_PREDICTED:_Nanorana_parkeri_farnesyltransferase,_CAAX_box,_alpha_(FNTA),_mRNA	605.253	1.42733	0.158664	8.99591	2.34e-19	7.37e-18
TRINITY_DN165505_c0_g1_i3_XM_018563218.1_PREDICTED:_Nanorana_parkeri_cyclic_nucleotide_gated_channel_alpha_3_(CNGA3),_transcript_variant_X1,_mRNA	832.314	1.37425	0.152761	8.99608	2.34e-19	7.37e-18
TRINITY_DN13627_c0_g1_i1_XM_030371467.1_PREDICTED:_Gadus_morhua_succinate_dehydrogenase_complex_flavoprotein_subunit_A_(sdha),_mRNA	1207.51	-1.2862	0.142978	-8.99577	2.35e-19	7.37e-18
TRINITY_DN10491_c0_g1_i1_XM_018558763.1_PREDICTED:_Nanorana_parkeri_STAM_binding_protein_like_1_(STAMBPL1),_mRNA	180.408	1.5575	0.173183	8.99334	2.4e-19	7.52e-18
TRINITY_DN2913_c1_g1_i1_XM_018574680.1_PREDICTED:_Nanorana_parkeri_helicase_with_zinc_finger_(HELZ),_transcript_variant_X1,_mRNA	368.08	-1.54457	0.171869	-8.98692	2.54e-19	7.97e-18
TRINITY_DN3196_c1_g1_i1_XM_018576664.1_PREDICTED:_Nanorana_parkeri_receptor_accessory_protein_3_(REEP3),_transcript_variant_X1,_mRNA	56.6155	-3.27873	0.364905	-8.98517	2.58e-19	8.08e-18
TRINITY_DN364_c1_g1_i12_XM_018557026.1_PREDICTED:_Nanorana_parkeri_phospholipase_C_eta_1_(PLCH1),_mRNA	930.439	2.20818	0.245788	8.98408	2.61e-19	8.15e-18
TRINITY_DN1758_c0_g1_i11_XM_018554780.1_PREDICTED:_Nanorana_parkeri_ATPase_Na+/K+_transporting_subunit_alpha_3_(ATP1A3),_transcript_variant_X1,_mRNA	3301.44	-1.22907	0.13685	-8.98112	2.68e-19	8.36e-18
TRINITY_DN1497_c0_g1_i1_No_Hit	971.454	-8.09636	0.90164	-8.97958	2.72e-19	8.47e-18
TRINITY_DN4066_c0_g1_i2_XM_018562341.1_PREDICTED:_Nanorana_parkeri_adaptor_related_protein_complex_5_mu_1_subunit_(AP5M1),_mRNA	129.423	1.7254	0.192252	8.97466	2.84e-19	8.85e-18
TRINITY_DN1690_c0_g1_i6_XM_031890583.1_PREDICTED:_Xenopus_tropicalis_formin_binding_protein_1_(fnbp1),_transcript_variant_X9,_mRNA	264.935	-1.22822	0.13688	-8.97301	2.89e-19	8.97e-18
TRINITY_DN27981_c0_g1_i3_XM_018568898.1_PREDICTED:_Nanorana_parkeri_midkine_(neurite_growth-promoting_factor_2)_(MDK),_mRNA	3656.77	1.67693	0.186895	8.97258	2.9e-19	8.99e-18
TRINITY_DN20248_c0_g1_i3_XM_018564849.1_PREDICTED:_Nanorana_parkeri_KH_RNA_binding_domain_containing,_signal_transduction_associated_2_(KHDRBS2),_mRNA	67.4728	2.00655	0.22376	8.96741	3.04e-19	9.41e-18
TRINITY_DN2231_c0_g1_i6_XM_018574893.1_PREDICTED:_Nanorana_parkeri_glycerol-3-phosphate_dehydrogenase_[NAD(+)],_cytoplasmic-like_(LOC108803050),_transcript_variant_X2,_mRNA	80.2502	-3.07412	0.34297	-8.96324	3.15e-19	9.76e-18
TRINITY_DN2629_c0_g1_i14_XM_031901901.1_PREDICTED:_Xenopus_tropicalis_titin_(LOC101733293),_mRNA	25.9743	-8.19643	0.914762	-8.96018	3.24e-19	1e-17
TRINITY_DN35600_c0_g1_i1_XM_018552517.1_PREDICTED:_Nanorana_parkeri_STT3A,_catalytic_subunit_of_the_oligosaccharyltransferase_complex_(STT3A),_mRNA	1194.82	1.11726	0.124727	8.95764	3.32e-19	1.02e-17
TRINITY_DN3832_c2_g1_i5_XM_031902884.1_PREDICTED:_Xenopus_tropicalis_phospholipase_C_beta_4_(plcb4),_transcript_variant_X7,_mRNA	290.194	-1.14753	0.12812	-8.95667	3.35e-19	1.03e-17
TRINITY_DN11072_c0_g1_i1_XM_018567987.1_PREDICTED:_Nanorana_parkeri_myelin_P2_protein-like_(LOC108796500),_mRNA	52.426	-8.63863	0.964618	-8.95549	3.38e-19	1.04e-17
TRINITY_DN15612_c0_g1_i1_No_Hit	517.899	1.39513	0.155813	8.95387	3.43e-19	1.06e-17
TRINITY_DN2254_c0_g1_i2_XM_018556443.1_PREDICTED:_Nanorana_parkeri_heat_shock_protein_family_A_(Hsp70)_member_2_(HSPA2),_transcript_variant_X1,_mRNA	714.63	-2.22742	0.248847	-8.95097	3.52e-19	1.08e-17
TRINITY_DN4479_c0_g1_i6_No_Hit	23.9159	-8.08264	0.903124	-8.94965	3.57e-19	1.09e-17
TRINITY_DN3307_c6_g1_i11_XM_018564671.1_PREDICTED:_Nanorana_parkeri_serpin_family_B_member_5_(SERPINB5),_mRNA	71.9608	-4.02923	0.450562	-8.94267	3.8e-19	1.16e-17
TRINITY_DN30187_c1_g1_i2_XM_018556149.1_PREDICTED:_Nanorana_parkeri_syndecan_2_(SDC2),_mRNA	174.411	-1.55788	0.174238	-8.94106	3.85e-19	1.18e-17
TRINITY_DN1191_c1_g2_i1_XM_018563206.1_PREDICTED:_Nanorana_parkeri_leucine_rich_repeat_containing_4_(LRRC4),_mRNA	468.079	0.855349	0.0956853	8.93919	3.92e-19	1.2e-17
TRINITY_DN26_c0_g1_i12_No_Hit	496.037	1.13061	0.12654	8.93483	4.08e-19	1.24e-17
TRINITY_DN37458_c0_g2_i1_XM_018573275.1_PREDICTED:_Nanorana_parkeri_solute_carrier_family_6_member_8_(SLC6A8),_transcript_variant_X1,_mRNA	101.543	-2.53436	0.283687	-8.93368	4.12e-19	1.25e-17
TRINITY_DN1450_c4_g1_i11_XM_018567921.1_PREDICTED:_Nanorana_parkeri_influenza_virus_NS1A_binding_protein_(IVNS1ABP),_mRNA	619.701	1.13253	0.126779	8.93312	4.14e-19	1.26e-17
TRINITY_DN452_c0_g1_i1_LR131922.1_Cottoperca_gobio_genome_assembly,_chromosome:_15	609.11	-1.89794	0.212546	-8.92952	4.28e-19	1.3e-17
TRINITY_DN5271_c0_g1_i1_XM_018570446.1_PREDICTED:_Nanorana_parkeri_polymeric_immunoglobulin_receptor_(PIGR),_mRNA	73.1787	-6.98844	0.782637	-8.92935	4.29e-19	1.3e-17
TRINITY_DN310648_c0_g1_i1_No_Hit	43.7419	-8.02421	0.89886	-8.92709	4.37e-19	1.32e-17
TRINITY_DN397_c2_g1_i1_No_Hit	962.68	1.29518	0.145356	8.91042	5.08e-19	1.54e-17
TRINITY_DN12215_c0_g1_i6_XM_018562910.1_PREDICTED:_Nanorana_parkeri_DnaJ_heat_shock_protein_family_(Hsp40)_member_B12_(DNAJB12),_mRNA	452.156	1.19177	0.133808	8.90656	5.26e-19	1.59e-17
TRINITY_DN1061_c2_g1_i1_XM_018570154.1_PREDICTED:_Nanorana_parkeri_basic_leucine_zipper_and_W2_domains_1_(BZW1),_mRNA	391.676	2.58183	0.290017	8.90234	5.47e-19	1.65e-17
TRINITY_DN15247_c0_g1_i4_XM_018570208.1_PREDICTED:_Nanorana_parkeri_oxysterol-binding_protein_2-like_(LOC108798451),_mRNA	159.144	-2.10502	0.236471	-8.90178	5.5e-19	1.66e-17
TRINITY_DN307056_c0_g1_i1_BT081757.1_Rana_catesbeiana_clone_rcat-evr-511-033_Prefoldin_subunit_1_putative_mRNA,_complete_cds	588.311	1.10238	0.123868	8.89963	5.6e-19	1.69e-17
TRINITY_DN11082_c0_g1_i1_XM_018552421.1_PREDICTED:_Nanorana_parkeri_FERM_and_PDZ_domain_containing_1_(FRMPD1),_mRNA	145.601	-1.66159	0.186705	-8.89954	5.61e-19	1.69e-17
TRINITY_DN4523_c0_g1_i1_XM_018562106.1_PREDICTED:_Nanorana_parkeri_DEAH-box_helicase_32_(putative)_(DHX32),_transcript_variant_X2,_mRNA	748.811	1.47793	0.166158	8.89472	5.86e-19	1.76e-17
TRINITY_DN13761_c0_g1_i1_XM_018568591.1_PREDICTED:_Nanorana_parkeri_lethal(2)_giant_larvae_protein_homolog_2-like_(LOC108797026),_transcript_variant_X2,_mRNA	153.182	-1.60954	0.180988	-8.89312	5.94e-19	1.78e-17
TRINITY_DN4113_c0_g1_i2_XM_018572691.1_PREDICTED:_Nanorana_parkeri_zinc_finger_protein_470-like_(LOC108800703),_mRNA	72.3274	-2.53249	0.284786	-8.89261	5.97e-19	1.79e-17
TRINITY_DN3622_c0_g3_i1_KC414853.1_Odorrana_tormota_MHC_class_II_antigen_beta_chain_(Odto-beta2)_gene,_Odto-beta2-C_allele,_exon_2_and_partial_cds	773.208	1.54448	0.173762	8.88848	6.19e-19	1.85e-17
TRINITY_DN5534_c0_g1_i2_BT081512.1_Rana_catesbeiana_clone_rcat-evr-518-177_RNA-binding_protein_4B_putative_mRNA,_complete_cds	1593.71	1.40058	0.157571	8.88858	6.19e-19	1.85e-17
TRINITY_DN13372_c0_g1_i1_XM_018567701.1_PREDICTED:_Nanorana_parkeri_calcium-binding_protein_2-like_(LOC108796242),_transcript_variant_X1,_mRNA	239.182	1.73481	0.195194	8.88763	6.24e-19	1.86e-17
TRINITY_DN4935_c0_g1_i1_XM_018565903.1_PREDICTED:_Nanorana_parkeri_glutathione_S-transferase_theta_2B_(GSTT2B),_mRNA	400.786	2.21959	0.24981	8.88513	6.38e-19	1.9e-17
TRINITY_DN1913_c0_g1_i2_XM_004916928.3_PREDICTED:_Xenopus_tropicalis_protein_FAM162A_(LOC101732341),_mRNA	291.637	1.45045	0.163249	8.8849	6.4e-19	1.9e-17
TRINITY_DN4611_c0_g1_i11_AB985330.1_Rugosa_rugosa_ar_gene,_intron_5,_complete_sequence,_country:_Japan:Sekigahara	120.457	-1.63446	0.183992	-8.88329	6.49e-19	1.93e-17
TRINITY_DN367_c0_g1_i5_XM_018553974.1_PREDICTED:_Nanorana_parkeri_schwannomin-interacting_protein_1_(LOC108785006),_transcript_variant_X2,_mRNA	1021.68	1.00254	0.112911	8.87905	6.74e-19	2e-17
TRINITY_DN11279_c0_g1_i1_XM_018570153.1_PREDICTED:_Nanorana_parkeri_UPF0553_protein_C9orf64-like_(LOC108798403),_mRNA	186.24	1.98691	0.223812	8.87762	6.83e-19	2.02e-17
TRINITY_DN16685_c0_g1_i1_No_Hit	458.273	2.05998	0.232262	8.86918	7.37e-19	2.18e-17
TRINITY_DN54213_c0_g1_i2_XM_018560936.1_PREDICTED:_Nanorana_parkeri_placenta-expressed_transcript_1_protein-like_(LOC108790630),_mRNA	312.188	-3.70552	0.418007	-8.86473	7.67e-19	2.27e-17
TRINITY_DN10610_c0_g1_i1_XM_018563953.1_PREDICTED:_Nanorana_parkeri_serine_protease_HTRA1-like_(LOC108793047),_mRNA	312.099	-2.57992	0.291054	-8.86404	7.72e-19	2.28e-17
TRINITY_DN42182_c1_g1_i1_XM_018558481.1_PREDICTED:_Nanorana_parkeri_neuronal_PAS_domain-containing_protein_2-like_(LOC108788658),_mRNA	50.636	-3.18341	0.359196	-8.86258	7.82e-19	2.3e-17
TRINITY_DN261_c0_g1_i21_XM_018564843.1_PREDICTED:_Nanorana_parkeri_AHNAK_nucleoprotein_(AHNAK),_mRNA	116.12	-3.24873	0.366553	-8.86291	7.79e-19	2.3e-17
TRINITY_DN18047_c1_g2_i2_XM_018575277.1_PREDICTED:_Nanorana_parkeri_PDZ_domain-containing_protein_8-like_(LOC108803436),_mRNA	41.9692	-3.07088	0.346516	-8.86216	7.85e-19	2.31e-17
TRINITY_DN13932_c0_g1_i1_XM_018555333.1_PREDICTED:_Nanorana_parkeri_SRP_receptor_beta_subunit_(SRPRB),_mRNA	206.721	1.37807	0.155516	8.86129	7.91e-19	2.32e-17
TRINITY_DN345_c1_g1_i1_XM_018556911.1_PREDICTED:_Nanorana_parkeri_adiponectin_receptor_1_(ADIPOR1),_mRNA	926.379	0.86121	0.0971954	8.8606	7.96e-19	2.33e-17
TRINITY_DN15391_c0_g1_i1_XM_018554891.1_PREDICTED:_Nanorana_parkeri_mitochondrial_ribosomal_protein_L47_(MRPL47),_mRNA	133.117	1.68481	0.19028	8.85439	8.41e-19	2.46e-17
TRINITY_DN2352_c0_g1_i1_XM_018554845.1_PREDICTED:_Nanorana_parkeri_pyruvate_dehydrogenase_(lipoamide)_alpha_1_(PDHA1),_transcript_variant_X1,_mRNA	766.904	1.21315	0.137031	8.8531	8.51e-19	2.49e-17
TRINITY_DN49473_c0_g1_i2_XM_018553661.1_PREDICTED:_Nanorana_parkeri_tripartite_motif_containing_16_(TRIM16),_mRNA	36.8294	-3.64826	0.41226	-8.84942	8.8e-19	2.57e-17
TRINITY_DN13616_c0_g1_i1_XM_018566408.1_PREDICTED:_Nanorana_parkeri_unconventional_myosin-Ie-like_(LOC108795205),_mRNA	54.5192	-7.88164	0.890745	-8.84837	8.88e-19	2.59e-17
TRINITY_DN3390_c0_g1_i4_XM_018555889.1_PREDICTED:_Nanorana_parkeri_lysyl-tRNA_synthetase_(KARS),_transcript_variant_X1,_mRNA	1618.12	1.28607	0.145405	8.84472	9.18e-19	2.67e-17
TRINITY_DN15006_c0_g1_i4_XM_018566742.1_PREDICTED:_Nanorana_parkeri_laminin_subunit_alpha_3_(LAMA3),_mRNA	168.139	-2.22618	0.251688	-8.84501	9.15e-19	2.67e-17
TRINITY_DN209_c0_g1_i1_XM_018555722.1_PREDICTED:_Nanorana_parkeri_orthodenticle_homeobox_1_(OTX1),_mRNA	180.666	-1.27502	0.144168	-8.84397	9.24e-19	2.68e-17
TRINITY_DN3059_c0_g1_i1_XM_018570188.1_PREDICTED:_Nanorana_parkeri_translocase_of_outer_mitochondrial_membrane_22_(TOMM22),_mRNA	408.026	1.14257	0.129223	8.84183	9.42e-19	2.73e-17
TRINITY_DN13081_c1_g1_i3_XM_018564121.1_PREDICTED:_Nanorana_parkeri_chromosome_unknown_C1orf116_homolog_(CUNH1orf116),_mRNA	50.8686	-6.62171	0.748959	-8.84121	9.47e-19	2.74e-17
TRINITY_DN478_c0_g2_i3_XM_018572747.1_PREDICTED:_Nanorana_parkeri_oxysterol_binding_protein_like_8_(OSBPL8),_transcript_variant_X1,_mRNA	254.29	-2.03974	0.230827	-8.83668	9.86e-19	2.85e-17
TRINITY_DN1_c0_g1_i5_XM_018563423.1_PREDICTED:_Nanorana_parkeri_beta-crystallin_B1-like_(LOC108792612),_mRNA	50146.6	1.66975	0.188966	8.83626	9.9e-19	2.86e-17
TRINITY_DN1400_c0_g1_i2_XM_018576906.1_PREDICTED:_Nanorana_parkeri_CAP-Gly_domain_containing_linker_protein_3_(CLIP3),_mRNA	500.348	-1.2775	0.144575	-8.83624	9.9e-19	2.86e-17
TRINITY_DN11144_c0_g1_i1_XM_018557120.1_PREDICTED:_Nanorana_parkeri_NOP2/Sun_RNA_methyltransferase_family_member_5_(NSUN5),_mRNA	117.121	1.33585	0.1512	8.83498	1e-18	2.89e-17
TRINITY_DN17131_c0_g1_i2_XM_018571000.1_PREDICTED:_Nanorana_parkeri_nucleotide_binding_protein_1_(NUBP1),_mRNA	92.9093	1.5506	0.175641	8.82826	1.06e-18	3.06e-17
TRINITY_DN2106_c0_g2_i2_MG459289.1_Rana_catesbeiana_thyroid_hormone-induced_bZip_protein_variant_1_(thibz)_mRNA,_complete_cds	87.091	-1.66555	0.188687	-8.82705	1.07e-18	3.09e-17
TRINITY_DN3608_c0_g1_i20_XM_018562096.1_PREDICTED:_Nanorana_parkeri_microtubule_associated_monooxygenase,_calponin_and_LIM_domain_containing_3_(MICAL3),_mRNA	547.903	-1.46322	0.16591	-8.81939	1.15e-18	3.31e-17
TRINITY_DN23568_c1_g1_i1_XM_018556663.1_PREDICTED:_Nanorana_parkeri_mediator_complex_subunit_13_(MED13),_mRNA	642.367	-0.73367	0.083228	-8.81518	1.19e-18	3.43e-17
TRINITY_DN55_c0_g1_i2_NM_001085709.1_Xenopus_laevis_purine-rich_element_binding_protein_B_S_homeolog_(purb.S),_mRNA_BC041305.1_Xenopus_laevis_purine-rich_element_binding_protein_B,_mRNA_(cDNA_clone_MGC:53603_IMAGE:4683968),_complete_cds	419.392	-1.2948	0.146885	-8.81507	1.2e-18	3.43e-17
TRINITY_DN11190_c0_g1_i1_XM_018556111.1_PREDICTED:_Nanorana_parkeri_OXA1L,_mitochondrial_inner_membrane_protein_(OXA1L),_mRNA	217.812	1.56694	0.177823	8.81176	1.23e-18	3.53e-17
TRINITY_DN426_c0_g1_i2_XM_018561818.1_PREDICTED:_Nanorana_parkeri_CDKN1A_interacting_zinc_finger_protein_1_(CIZ1),_mRNA	136.281	-1.91472	0.217318	-8.81065	1.24e-18	3.56e-17
TRINITY_DN24992_c0_g1_i1_XM_018552719.1_PREDICTED:_Nanorana_parkeri_branched_chain_keto_acid_dehydrogenase_E1_subunit_beta_(BCKDHB),_transcript_variant_X1,_mRNA	355.957	1.38699	0.157535	8.80433	1.32e-18	3.76e-17
TRINITY_DN4479_c0_g1_i19_XM_027912125.1_PREDICTED:_Solanum_pennellii_putative_uncharacterized_protein_DDB_G0286901_(LOC114074258),_partial_mRNA	33.4571	-8.09468	0.920021	-8.79837	1.39e-18	3.96e-17
TRINITY_DN31628_c0_g1_i10_XM_018553838.1_PREDICTED:_Nanorana_parkeri_PATJ,_crumbs_cell_polarity_complex_component_(PATJ),_mRNA	47.5278	-3.2051	0.364378	-8.79608	1.42e-18	4.03e-17
TRINITY_DN196919_c0_g1_i1_XM_018564159.1_PREDICTED:_Nanorana_parkeri_peptidoglycan_recognition_protein_1-like_(LOC108793205),_mRNA	250.298	-8.72688	0.992585	-8.79208	1.47e-18	4.18e-17
TRINITY_DN30260_c0_g1_i1_XM_018552723.1_PREDICTED:_Nanorana_parkeri_distal-less_homeobox_3_(DLX3),_mRNA	57.9551	-6.46892	0.735947	-8.78993	1.5e-18	4.25e-17
TRINITY_DN15112_c0_g1_i3_XM_018553266.1_PREDICTED:_Nanorana_parkeri_phosphatidylinositol_binding_clathrin_assembly_protein_(PICALM),_transcript_variant_X5,_mRNA	191.822	-1.61392	0.183667	-8.78724	1.53e-18	4.34e-17
TRINITY_DN4530_c0_g1_i10_XM_018574934.1_PREDICTED:_Nanorana_parkeri_non-receptor_tyrosine-protein_kinase_TNK1-like_(LOC108803092),_mRNA	98.9323	-9.01783	1.02621	-8.7875	1.53e-18	4.34e-17
TRINITY_DN1144_c0_g1_i15_XM_018570764.1_PREDICTED:_Nanorana_parkeri_cold-inducible_RNA-binding_protein_B-like_(LOC108798956),_mRNA	3488.65	2.30431	0.262256	8.78647	1.54e-18	4.37e-17
TRINITY_DN10336_c0_g1_i4_XM_018558476.1_PREDICTED:_Nanorana_parkeri_MKL1/myocardin_like_2_(MKL2),_mRNA	158.342	-1.78648	0.203375	-8.78416	1.58e-18	4.45e-17
TRINITY_DN5278_c1_g1_i1_XM_018560610.1_PREDICTED:_Nanorana_parkeri_high_mobility_group_AT-hook_1_(HMGA1),_mRNA	2133.38	0.992059	0.112981	8.78076	1.62e-18	4.58e-17
TRINITY_DN3978_c0_g1_i3_No_Hit	761.836	-1.32437	0.150864	-8.77855	1.66e-18	4.67e-17
TRINITY_DN1634_c0_g1_i1_XM_018556209.1_PREDICTED:_Nanorana_parkeri_mitogen-activated_protein_kinase_kinase_kinase_12_(MAP3K12),_mRNA	604.122	-1.15685	0.131816	-8.77625	1.69e-18	4.76e-17
TRINITY_DN15788_c0_g1_i1_XM_018566268.1_PREDICTED:_Nanorana_parkeri_transmembrane_protein_237_(TMEM237),_mRNA	135.726	1.42618	0.162621	8.76994	1.79e-18	5.03e-17
TRINITY_DN1908_c0_g1_i1_XM_018576404.1_PREDICTED:_Nanorana_parkeri_oxidoreductase_NAD_binding_domain_containing_1_(OXNAD1),_mRNA	91.9268	2.16953	0.24773	8.75764	1.99e-18	5.6e-17
TRINITY_DN3788_c0_g1_i10_XM_018563579.1_PREDICTED:_Nanorana_parkeri_serine_and_arginine_rich_splicing_factor_7_(SRSF7),_transcript_variant_X2,_mRNA	945.823	1.57689	0.1801	8.75564	2.03e-18	5.69e-17
TRINITY_DN1871_c0_g1_i14_AF337955.1_Rana_catesbeiana_PMCA1bx_mRNA,_complete_cds	365.821	1.18935	0.135891	8.75219	2.09e-18	5.86e-17
TRINITY_DN1338_c0_g1_i1_XM_018556150.1_PREDICTED:_Nanorana_parkeri_phosphatidylserine_synthase_1_(PTDSS1),_transcript_variant_X1,_mRNA	59.5792	-2.61464	0.298827	-8.74968	2.14e-18	5.99e-17
TRINITY_DN2730_c0_g1_i1_XM_018555045.1_PREDICTED:_Nanorana_parkeri_motile_sperm_domain_containing_1_(MOSPD1),_transcript_variant_X1,_mRNA	156.892	1.69978	0.194333	8.74677	2.2e-18	6.14e-17
TRINITY_DN21582_c0_g2_i1_XM_018561166.1_PREDICTED:_Nanorana_parkeri_prostaglandin_E_receptor_4_(PTGER4),_transcript_variant_X2,_mRNA	48.058	-3.72263	0.426008	-8.7384	2.36e-18	6.6e-17
TRINITY_DN18319_c0_g1_i11_XM_018562866.1_PREDICTED:_Nanorana_parkeri_transmembrane_protease,_serine_13_(TMPRSS13),_mRNA	93.699	-7.48911	0.857099	-8.73774	2.38e-18	6.63e-17
TRINITY_DN2_c3_g2_i3_KY244313.1_Pelophylax_chosenicus_microsatellite_N1794_sequence	449.273	-1.43247	0.163978	-8.73577	2.42e-18	6.74e-17
TRINITY_DN19579_c0_g1_i1_No_Hit	64.03	-8.87363	1.01637	-8.73069	2.53e-18	7.04e-17
TRINITY_DN4583_c0_g1_i2_XM_018573558.1_PREDICTED:_Nanorana_parkeri_v-myc_avian_myelocytomatosis_viral_oncogene_lung_carcinoma_derived_homolog_(MYCL),_transcript_variant_X1,_mRNA	273.65	1.29416	0.148337	8.72445	2.67e-18	7.43e-17
TRINITY_DN1378_c0_g1_i1_XM_018557792.1_PREDICTED:_Nanorana_parkeri_serpin_family_I_member_1_(SERPINI1),_mRNA	1648.77	1.2406	0.142332	8.71625	2.88e-18	7.98e-17
TRINITY_DN4239_c0_g1_i5_XM_018562815.1_PREDICTED:_Nanorana_parkeri_E3_ubiquitin-protein_ligase_HERC2_(LOC108792118),_mRNA	1398.46	-0.882416	0.101249	-8.71531	2.9e-18	8.04e-17
TRINITY_DN15658_c0_g1_i1_BT081927.1_Rana_catesbeiana_clone_rcat-evr-540-027_NipSnap_homolog_3A_putative_mRNA,_complete_cds	565.779	1.11815	0.128414	8.7074	3.11e-18	8.61e-17
TRINITY_DN5588_c0_g1_i2_XM_018572001.1_PREDICTED:_Nanorana_parkeri_CD109_antigen-like_(LOC108800059),_partial_mRNA	782.786	-1.44285	0.165768	-8.70405	3.2e-18	8.85e-17
TRINITY_DN3476_c0_g1_i8_No_Hit	108.342	-7.66888	0.882283	-8.69209	3.56e-18	9.83e-17
TRINITY_DN1664_c1_g1_i1_XM_018555076.1_PREDICTED:_Nanorana_parkeri_nuclear_cap_binding_protein_subunit_1_(NCBP1),_mRNA	324.74	1.11956	0.12883	8.69021	3.62e-18	9.98e-17
TRINITY_DN5469_c8_g1_i5_XM_018560364.1_PREDICTED:_Nanorana_parkeri_zinc_finger_protein_512B_(ZNF512B),_mRNA	73.6077	-4.25242	0.489396	-8.68912	3.65e-18	1.01e-16
TRINITY_DN1601_c0_g1_i1_XM_018575564.1_PREDICTED:_Nanorana_parkeri_ATP/GTP_binding_protein_like_5_(AGBL5),_partial_mRNA	348.878	-1.35474	0.156001	-8.68416	3.82e-18	1.05e-16
TRINITY_DN2033_c0_g1_i1_XM_018569590.1_PREDICTED:_Nanorana_parkeri_prostaglandin_E_synthase_3_(PTGES3),_mRNA	1981.77	1.21821	0.140351	8.67969	3.97e-18	1.09e-16
TRINITY_DN4561_c0_g1_i2_XM_018554900.1_PREDICTED:_Nanorana_parkeri_zinc_finger_protein_639_(ZNF639),_mRNA	331.883	1.22214	0.140858	8.6764	4.09e-18	1.12e-16
TRINITY_DN2525_c0_g2_i2_XM_018570243.1_PREDICTED:_Nanorana_parkeri_golgi_membrane_protein_1_(GOLM1),_mRNA	114.607	-1.59001	0.183319	-8.67345	4.19e-18	1.15e-16
TRINITY_DN109_c1_g1_i4_XM_018561406.1_PREDICTED:_Nanorana_parkeri_TBC1_domain_family_member_19_(TBC1D19),_transcript_variant_X1,_mRNA	298.467	1.70341	0.196432	8.67179	4.25e-18	1.16e-16
TRINITY_DN1037_c1_g1_i13_XM_018567361.1_PREDICTED:_Nanorana_parkeri_TNF_receptor_superfamily_member_1A_(TNFRSF1A),_mRNA	147.347	-2.30032	0.265245	-8.67243	4.23e-18	1.16e-16
TRINITY_DN15867_c0_g1_i1_XM_018560378.1_PREDICTED:_Nanorana_parkeri_gamma-crystallin_1-like_(LOC108790164),_mRNA	7693.47	2.4215	0.279261	8.67111	4.28e-18	1.17e-16
TRINITY_DN19005_c0_g1_i1_XM_018568233.1_PREDICTED:_Nanorana_parkeri_lysocardiolipin_acyltransferase_1_(LCLAT1),_transcript_variant_X2,_mRNA	165.895	-1.53771	0.177377	-8.66915	4.35e-18	1.19e-16
TRINITY_DN23826_c0_g2_i1_XM_018568626.1_PREDICTED:_Nanorana_parkeri_cadherin_related_family_member_3_(CDHR3),_mRNA	49.264	-8.66091	0.999884	-8.66192	4.64e-18	1.26e-16
TRINITY_DN5336_c1_g1_i3_XM_018556891.1_PREDICTED:_Nanorana_parkeri_E74_like_ETS_transcription_factor_3_(ELF3),_transcript_variant_X1,_mRNA	85.7039	-8.01198	0.925058	-8.66106	4.67e-18	1.27e-16
TRINITY_DN257978_c0_g1_i1_XM_018554582.1_PREDICTED:_Nanorana_parkeri_pituitary_homeobox_3_(LOC108785500),_mRNA	207.977	1.30019	0.150141	8.65981	4.73e-18	1.28e-16
TRINITY_DN1510_c0_g1_i1_XM_018573027.1_PREDICTED:_Nanorana_parkeri_galactoside_2-alpha-L-fucosyltransferase_2-like_(LOC108801079),_mRNA	49.9388	-7.26118	0.838495	-8.65978	4.73e-18	1.28e-16
TRINITY_DN461_c0_g1_i5_XM_018561950.1_PREDICTED:_Nanorana_parkeri_lysine_acetyltransferase_6A_(KAT6A),_mRNA	228.731	-2.10689	0.243421	-8.65533	4.91e-18	1.33e-16
TRINITY_DN21997_c0_g1_i1_XM_018573587.1_PREDICTED:_Nanorana_parkeri_chaperonin_containing_TCP1_subunit_5_(CCT5),_transcript_variant_X1,_mRNA	1905.51	1.42238	0.164363	8.6539	4.98e-18	1.35e-16
TRINITY_DN2641_c2_g1_i1_XM_018576845.1_PREDICTED:_Nanorana_parkeri_potassium_channel_modulatory_factor_1_(KCMF1),_transcript_variant_X2,_mRNA	394.748	0.906433	0.104754	8.65293	5.02e-18	1.36e-16
TRINITY_DN2900_c2_g1_i1_XM_018554346.1_PREDICTED:_Nanorana_parkeri_doublecortin_like_kinase_1_(DCLK1),_transcript_variant_X2,_mRNA	159.989	-1.24978	0.144522	-8.64771	5.25e-18	1.42e-16
TRINITY_DN3446_c1_g1_i1_No_Hit	526.718	1.29767	0.15011	8.64477	5.39e-18	1.45e-16
TRINITY_DN1602_c0_g1_i3_LR633955.1_Gadus_morhua_genome_assembly,_chromosome:_13	59.8544	-7.93989	0.918419	-8.64517	5.37e-18	1.45e-16
TRINITY_DN18270_c0_g1_i1_XM_018555634.1_PREDICTED:_Nanorana_parkeri_protein_prenyltransferase_alpha_subunit_repeat_containing_1_(PTAR1),_mRNA	157.015	1.44824	0.167614	8.64031	5.61e-18	1.51e-16
TRINITY_DN20936_c0_g1_i2_XM_018559835.1_PREDICTED:_Nanorana_parkeri_kinesin_family_member_1C_(KIF1C),_transcript_variant_X2,_mRNA	135.651	-2.137	0.247378	-8.63859	5.69e-18	1.53e-16
TRINITY_DN11951_c0_g1_i1_XM_018558636.1_PREDICTED:_Nanorana_parkeri_obscurin-like_(LOC108788779),_mRNA	178.53	-2.27217	0.263219	-8.63225	6.02e-18	1.62e-16
TRINITY_DN35_c0_g1_i5_XM_018564053.1_PREDICTED:_Nanorana_parkeri_dynamin_1_(DNM1),_transcript_variant_X19,_mRNA	1287.63	-1.15448	0.133821	-8.62706	6.29e-18	1.69e-16
TRINITY_DN35939_c0_g3_i2_XM_018554454.1_PREDICTED:_Nanorana_parkeri_patched_domain_containing_1_(PTCHD1),_transcript_variant_X1,_mRNA	371.216	1.0963	0.12711	8.62485	6.42e-18	1.72e-16
TRINITY_DN5429_c0_g1_i1_No_Hit	363.011	-7.89204	0.915042	-8.62478	6.42e-18	1.72e-16
TRINITY_DN11357_c0_g2_i1_XM_018554238.1_PREDICTED:_Nanorana_parkeri_sodium_channel_protein_type_2_subunit_alpha-like_(LOC108785201),_mRNA	70.9592	-1.86786	0.21666	-8.62119	6.63e-18	1.77e-16
TRINITY_DN197674_c0_g1_i1_BT081554.1_Rana_catesbeiana_clone_rcat-evr-523-289_Parvalbumin_beta_putative_mRNA,_complete_cds	1471.38	-3.16829	0.367648	-8.61773	6.83e-18	1.82e-16
TRINITY_DN11001_c0_g1_i10_No_Hit	115.896	1.39576	0.161974	8.61722	6.86e-18	1.83e-16
TRINITY_DN1113_c0_g1_i2_XM_018561200.1_PREDICTED:_Nanorana_parkeri_exocyst_complex_component_6B_(EXOC6B),_transcript_variant_X1,_mRNA	115.448	-2.2258	0.258294	-8.61729	6.86e-18	1.83e-16
TRINITY_DN47755_c0_g1_i1_BT081800.1_Rana_catesbeiana_clone_rcat-evr-520-028_Replication_protein_A_32_kDa_subunit_putative_mRNA,_complete_cds	431.538	1.53502	0.178164	8.6158	6.95e-18	1.85e-16
TRINITY_DN106_c0_g1_i9_XM_018560046.1_PREDICTED:_Nanorana_parkeri_chloride_voltage-gated_channel_3_(CLCN3),_transcript_variant_X4,_mRNA	124.693	-1.61925	0.187977	-8.6141	7.05e-18	1.87e-16
TRINITY_DN10465_c0_g1_i6_XM_018575483.1_PREDICTED:_Nanorana_parkeri_splicing_factor_3b_subunit_6_(SF3B6),_mRNA	630.122	1.27677	0.148286	8.61019	7.29e-18	1.94e-16
TRINITY_DN2903_c1_g1_i2_XM_018554622.1_PREDICTED:_Nanorana_parkeri_uncharacterized_LOC108785534_(LOC108785534),_mRNA	167.782	-2.65187	0.308204	-8.60426	7.68e-18	2.03e-16
TRINITY_DN3158_c0_g1_i3_XM_031891283.1_PREDICTED:_Xenopus_tropicalis_mucin_1,_cell_surface_associated_(muc1),_mRNA	36.0472	-6.59532	0.766491	-8.60457	7.66e-18	2.03e-16
TRINITY_DN4627_c0_g1_i11_XR_001942188.1_PREDICTED:_Nanorana_parkeri_uncharacterized_LOC108801962_(LOC108801962),_ncRNA	66.2479	1.7747	0.20631	8.60211	7.83e-18	2.07e-16
TRINITY_DN35906_c0_g1_i10_XM_018562390.1_PREDICTED:_Nanorana_parkeri_beta-1,3-galactosyltransferase_2-like_(LOC108791814),_mRNA	137.703	-2.47998	0.288342	-8.60083	7.91e-18	2.09e-16
TRINITY_DN41279_c0_g1_i1_XM_018566877.1_PREDICTED:_Nanorana_parkeri_phospholipase_C_like_1_(PLCL1),_mRNA	58.3094	-2.93323	0.341099	-8.59935	8.02e-18	2.12e-16
TRINITY_DN26688_c0_g1_i1_XM_018554624.1_PREDICTED:_Nanorana_parkeri_urokinase_plasminogen_activator_surface_receptor-like_(LOC108785536),_mRNA	37.0879	-8.64275	1.0053	-8.59717	8.17e-18	2.15e-16
TRINITY_DN2145_c0_g1_i1_XM_018558792.1_PREDICTED:_Nanorana_parkeri_transmembrane_protein_with_EGF_like_and_two_follistatin_like_domains_1_(TMEFF1),_mRNA	837.258	1.23806	0.144136	8.58957	8.73e-18	2.3e-16
TRINITY_DN18898_c0_g1_i4_XM_018553728.1_PREDICTED:_Nanorana_parkeri_nudix_hydrolase_5_(NUDT5),_mRNA	126.815	1.7591	0.204826	8.58826	8.83e-18	2.32e-16
TRINITY_DN211111_c0_g1_i1_XM_018566508.1_PREDICTED:_Nanorana_parkeri_neuronal_pentraxin_1_(NPTX1),_mRNA	78.8553	-2.30224	0.26811	-8.58694	8.93e-18	2.35e-16
TRINITY_DN44000_c0_g1_i1_XM_018562468.1_PREDICTED:_Nanorana_parkeri_pyruvate_dehydrogenase_(lipoamide)_beta_(PDHB),_transcript_variant_X2,_mRNA	843.496	0.989697	0.115266	8.58617	8.99e-18	2.36e-16
TRINITY_DN2202_c0_g2_i2_XM_018566248.1_PREDICTED:_Nanorana_parkeri_cyclin_K_(CCNK),_transcript_variant_X2,_mRNA	154.209	-1.38344	0.16113	-8.58583	9.02e-18	2.36e-16
TRINITY_DN4912_c0_g1_i1_AB434159.1_Rana_japonica_DNA,_microsatellite:_Raja05	139.587	1.53233	0.178485	8.5852	9.07e-18	2.37e-16
TRINITY_DN22153_c0_g1_i1_XM_018570380.1_PREDICTED:_Nanorana_parkeri_general_receptor_for_phosphoinositides_1_associated_scaffold_protein_(GRASP),_transcript_variant_X2,_mRNA	166.458	2.14747	0.25028	8.58028	9.46e-18	2.48e-16
TRINITY_DN1194_c3_g1_i17_XM_018560190.1_PREDICTED:_Nanorana_parkeri_RNA_binding_motif_protein_12B_(RBM12B),_transcript_variant_X1,_mRNA	236.815	1.33446	0.155615	8.57541	9.87e-18	2.58e-16
TRINITY_DN2722_c0_g1_i2_XM_018565198.1_PREDICTED:_Nanorana_parkeri_TRK-fused_gene_(TFG),_transcript_variant_X1,_mRNA	664.811	1.02537	0.119779	8.56052	1.12e-17	2.93e-16
TRINITY_DN3579_c0_g2_i1_XM_004912297.4_PREDICTED:_Xenopus_tropicalis_syntaxin_binding_protein_5_like_(stxbp5l),_transcript_variant_X7,_mRNA	266.31	-1.26448	0.147777	-8.55673	1.16e-17	3.03e-16
TRINITY_DN255_c1_g1_i1_MG135585.1_Synthetic_construct_Xenopus_tropicalis_clone_IMAGE:7825049_hypothetical_protein_(MGC147203)_gene,_encodes_complete_protein	197.313	1.53805	0.179866	8.55107	1.22e-17	3.18e-16
TRINITY_DN101_c0_g1_i2_XM_018568933.1_PREDICTED:_Nanorana_parkeri_keratin,_type_II_cytoskeletal_5-like_(LOC108797349),_transcript_variant_X2,_mRNA	338.245	-6.75551	0.79099	-8.54057	1.34e-17	3.47e-16
TRINITY_DN2594_c5_g1_i2_XM_018566826.1_PREDICTED:_Nanorana_parkeri_DnaJ_heat_shock_protein_family_(Hsp40)_member_C27_(DNAJC27),_mRNA	241.993	-1.74539	0.204384	-8.53978	1.34e-17	3.49e-16
TRINITY_DN3996_c1_g1_i2_AF279869.1_Rana_pipiens_plectin-like_mRNA,_complete_sequence	720.745	-0.989509	0.115916	-8.53643	1.38e-17	3.59e-16
TRINITY_DN26562_c0_g1_i1_XM_018569093.1_PREDICTED:_Nanorana_parkeri_phosphatidylethanolamine-binding_protein_1-like_(LOC108797493),_mRNA	46.9242	-7.05633	0.826621	-8.53635	1.39e-17	3.59e-16
TRINITY_DN10051_c0_g1_i1_XM_018565954.1_PREDICTED:_Nanorana_parkeri_progesterone_receptor_membrane_component_2_(PGRMC2),_mRNA	599.9	0.795917	0.0932727	8.53323	1.42e-17	3.68e-16
TRINITY_DN11574_c0_g1_i1_XM_018560585.1_PREDICTED:_Nanorana_parkeri_serine_dehydratase_like_(SDSL),_transcript_variant_X2,_mRNA	51.505	7.03555	0.824703	8.53101	1.45e-17	3.75e-16
TRINITY_DN3374_c0_g1_i1_XM_018576293.1_PREDICTED:_Nanorana_parkeri_epithelial_cell_adhesion_molecule_(EPCAM),_mRNA	683.026	-6.91753	0.810923	-8.53044	1.46e-17	3.77e-16
TRINITY_DN20035_c0_g1_i1_AB597178.1_Rana_rugosa_CYP17_mRNA_for_CYP17,_partial_cds	45.4034	-2.60249	0.305159	-8.52833	1.48e-17	3.83e-16
TRINITY_DN37666_c0_g1_i1_XM_018555675.1_PREDICTED:_Nanorana_parkeri_adaptor_related_protein_complex_1_mu_1_subunit_(AP1M1),_mRNA	916.665	1.00913	0.11833	8.52804	1.49e-17	3.84e-16
TRINITY_DN1994_c1_g2_i4_XR_001941132.1_PREDICTED:_Nanorana_parkeri_uncharacterized_LOC108785461_(LOC108785461),_ncRNA	293.805	1.08856	0.127779	8.5191	1.61e-17	4.14e-16
TRINITY_DN3338_c0_g2_i1_XM_021006800.1_PREDICTED:_Phascolarctos_cinereus_unkempt_family_like_zinc_finger_(UNKL),_mRNA	384.962	1.42613	0.167424	8.51806	1.62e-17	4.17e-16
TRINITY_DN4832_c0_g2_i1_XM_018562047.1_PREDICTED:_Nanorana_parkeri_MNAT1,_CDK_activating_kinase_assembly_factor_(MNAT1),_mRNA	146.134	1.64242	0.192832	8.51736	1.63e-17	4.19e-16
TRINITY_DN22235_c0_g1_i14_XM_018569036.1_PREDICTED:_Nanorana_parkeri_phosphatidylinositol-3,4,5-trisphosphate_dependent_Rac_exchange_factor_1_(PREX1),_mRNA	37.6884	-3.19795	0.375497	-8.5166	1.64e-17	4.22e-16
TRINITY_DN10806_c0_g2_i1_AB008456.1_Rana_rugosa_mRNA_for_ADP/ATP_translocase,_complete_cds	17550.7	0.951729	0.1118	8.51281	1.7e-17	4.35e-16
TRINITY_DN10698_c0_g1_i1_XM_018571986.1_PREDICTED:_Nanorana_parkeri_male-specific_lethal_3_homolog_(Drosophila)_(MSL3),_mRNA	555.156	1.32856	0.156083	8.51189	1.71e-17	4.38e-16
TRINITY_DN1510_c0_g1_i2_XM_018573027.1_PREDICTED:_Nanorana_parkeri_galactoside_2-alpha-L-fucosyltransferase_2-like_(LOC108801079),_mRNA	34.4974	-6.61199	0.777154	-8.50796	1.77e-17	4.53e-16
TRINITY_DN261115_c0_g1_i1_XM_018554075.1_PREDICTED:_Nanorana_parkeri_claudin-12-like_(LOC108785077),_mRNA	37.8845	-3.34069	0.392803	-8.50475	1.82e-17	4.65e-16
TRINITY_DN20136_c0_g1_i1_XM_018569185.1_PREDICTED:_Nanorana_parkeri_ankyrin_repeat_and_BTB_domain_containing_2_(ABTB2),_mRNA	50.7457	-2.62411	0.308647	-8.50201	1.86e-17	4.75e-16
TRINITY_DN197439_c0_g1_i1_XM_018571439.1_PREDICTED:_Nanorana_parkeri_protein_inhibitor_of_activated_STAT_4_(PIAS4),_transcript_variant_X2,_mRNA	118.133	1.34009	0.157642	8.50085	1.88e-17	4.8e-16
TRINITY_DN4062_c1_g1_i8_No_Hit	162.911	-1.85635	0.218419	-8.49904	1.91e-17	4.87e-16
TRINITY_DN400_c0_g1_i11_XM_018557615.1_PREDICTED:_Nanorana_parkeri_fibrosin_like_1_(FBRSL1),_transcript_variant_X1,_mRNA	158.104	-1.27202	0.149704	-8.4969	1.95e-17	4.95e-16
TRINITY_DN210_c0_g2_i2_XM_018558586.1_PREDICTED:_Nanorana_parkeri_galanin_receptor_type_2-like_(LOC108788739),_mRNA	108.861	1.98412	0.233605	8.49348	2.01e-17	5.09e-16
TRINITY_DN16732_c0_g1_i1_XM_018562997.1_PREDICTED:_Nanorana_parkeri_cell_division_cycle_16_(CDC16),_transcript_variant_X2,_mRNA	134.685	1.29579	0.152679	8.48701	2.12e-17	5.38e-16
TRINITY_DN1057_c0_g2_i1_No_Hit	645.278	-7.91163	0.932453	-8.48475	2.16e-17	5.48e-16
TRINITY_DN56185_c0_g1_i2_XM_018564665.1_PREDICTED:_Nanorana_parkeri_leukocyte_elastase_inhibitor-like_(LOC108793659),_mRNA	60.3319	-5.84179	0.688759	-8.48162	2.22e-17	5.62e-16
TRINITY_DN1518_c0_g1_i1_No_Hit	33.687	-7.66005	0.903328	-8.47981	2.26e-17	5.7e-16
TRINITY_DN230_c1_g1_i8_AY986489.1_Rana_catesbeiana_smooth_muscle_alpha_actin_gene,_complete_cds	182.258	-1.89988	0.224064	-8.47919	2.27e-17	5.73e-16
TRINITY_DN10486_c0_g1_i1_XM_018571028.1_PREDICTED:_Nanorana_parkeri_SBDS_ribosome_assembly_guanine_nucleotide_exchange_factor_(SBDS),_mRNA	478.511	0.993629	0.1172	8.47805	2.29e-17	5.78e-16
TRINITY_DN28139_c0_g1_i3_XM_018553039.1_PREDICTED:_Nanorana_parkeri_cytosolic_carboxypeptidase_6-like_(LOC108784279),_mRNA	59.1636	2.08876	0.246441	8.47572	2.34e-17	5.89e-16
TRINITY_DN18079_c0_g1_i1_XM_018565925.1_PREDICTED:_Nanorana_parkeri_YjeF_N-terminal_domain_containing_3_(YJEFN3),_mRNA	73.4887	1.68043	0.198315	8.47354	2.38e-17	5.99e-16
TRINITY_DN30371_c0_g1_i1_XM_018554093.1_PREDICTED:_Nanorana_parkeri_transmembrane_protein_100_(TMEM100),_mRNA	41.7216	-2.97919	0.351598	-8.4733	2.39e-17	6e-16
TRINITY_DN1501_c0_g1_i1_XM_018553979.1_PREDICTED:_Nanorana_parkeri_protein_phosphatase,_Mg2+/Mn2+_dependent_1L_(PPM1L),_mRNA	370.203	1.19525	0.141073	8.47253	2.4e-17	6.03e-16
TRINITY_DN2402_c0_g1_i2_XM_004913028.4_PREDICTED:_Xenopus_tropicalis_putative_homeodomain_transcription_factor_2_(phtf2),_transcript_variant_X2,_mRNA	176.619	-1.81861	0.214686	-8.47106	2.43e-17	6.1e-16
TRINITY_DN10118_c0_g1_i1_XM_018562167.1_PREDICTED:_Nanorana_parkeri_chromosome_unknown_C14orf37_homolog_(CUNH14orf37),_mRNA	91.985	-2.36723	0.279508	-8.46929	2.47e-17	6.19e-16
TRINITY_DN116995_c0_g1_i3_XM_018565370.1_PREDICTED:_Nanorana_parkeri_leucine_rich_repeat_containing_71_(LRRC71),_mRNA	90.6715	2.869	0.338871	8.46633	2.53e-17	6.34e-16
TRINITY_DN1999_c2_g1_i1_XM_018567113.1_PREDICTED:_Nanorana_parkeri_ATPase_secretory_pathway_Ca2+_transporting_1_(ATP2C1),_mRNA	192.992	-1.65664	0.195722	-8.46426	2.58e-17	6.45e-16
TRINITY_DN454_c2_g1_i2_GU170813.1_Rana_grahami_bradykinin_precursor,_gene,_complete_cds	854.389	0.99313	0.11735	8.46297	2.61e-17	6.51e-16
TRINITY_DN2935_c2_g1_i5_XM_018576327.1_PREDICTED:_Nanorana_parkeri_Sp4_transcription_factor_(SP4),_transcript_variant_X1,_mRNA	115.913	-1.59355	0.188323	-8.46177	2.63e-17	6.57e-16
TRINITY_DN3837_c2_g1_i1_XM_018562979.1_PREDICTED:_Nanorana_parkeri_SUMO1_activating_enzyme_subunit_1_(SAE1),_mRNA	470.106	1.13484	0.13415	8.4595	2.69e-17	6.69e-16
TRINITY_DN1794_c3_g1_i1_XM_018573872.1_PREDICTED:_Nanorana_parkeri_cathepsin_F-like_(LOC108801968),_mRNA	371.751	-1.68308	0.198972	-8.45887	2.7e-17	6.72e-16
TRINITY_DN15386_c0_g1_i1_XM_018562600.1_PREDICTED:_Nanorana_parkeri_spectrin_beta,_non-erythrocytic_4_(SPTBN4),_mRNA	278.405	-1.27648	0.151031	-8.45174	2.87e-17	7.14e-16
TRINITY_DN50525_c0_g1_i1_XM_018554103.1_PREDICTED:_Nanorana_parkeri_WSC_domain_containing_1_(WSCD1),_mRNA	752.672	1.15061	0.136153	8.45087	2.89e-17	7.18e-16
TRINITY_DN46011_c0_g1_i1_XM_018233545.1_PREDICTED:_Xenopus_laevis_uncharacterized_LOC108700400_(LOC108700400),_mRNA	30.1644	-3.63808	0.43055	-8.44983	2.92e-17	7.24e-16
TRINITY_DN2337_c1_g1_i7_XM_018576928.1_PREDICTED:_Nanorana_parkeri_actinin_alpha_4_(ACTN4),_transcript_variant_X1,_mRNA	924.337	-1.13629	0.134487	-8.44906	2.94e-17	7.28e-16
TRINITY_DN101_c1_g1_i4_XM_018575871.1_PREDICTED:_Nanorana_parkeri_keratin,_type_II_cytoskeletal_3-like_(LOC108804109),_partial_mRNA	1039.23	-6.89316	0.816053	-8.44696	2.99e-17	7.41e-16
TRINITY_DN4052_c2_g1_i2_BT081484.1_Rana_catesbeiana_clone_rcat-evr-530-040_Heme-binding_protein_2_putative_mRNA,_complete_cds	399.659	1.53561	0.18187	8.44346	3.08e-17	7.62e-16
TRINITY_DN14037_c0_g1_i1_XM_018570974.1_PREDICTED:_Nanorana_parkeri_17-beta-hydroxysteroid_dehydrogenase_13-like_(LOC108799159),_mRNA	72.7357	-5.39979	0.63972	-8.44087	3.15e-17	7.78e-16
TRINITY_DN318_c1_g1_i1_AY882617.1_Rana_catesbeiana_fast_troponin_I_(TnIf)_gene,_promoter_region,_exons_1,_2_and_partial_cds	454.994	-1.16043	0.137489	-8.44016	3.17e-17	7.82e-16
TRINITY_DN1830_c0_g1_i1_XM_018563858.1_PREDICTED:_Nanorana_parkeri_protein_tyrosine_phosphatase,_receptor_type_U_(PTPRU),_transcript_variant_X6,_mRNA	431.502	1.79386	0.21261	8.43733	3.25e-17	8.01e-16
TRINITY_DN13926_c0_g1_i1_XM_018571456.1_PREDICTED:_Nanorana_parkeri_ring_finger_protein_103_(RNF103),_transcript_variant_X1,_mRNA	366.987	0.973994	0.115467	8.43527	3.3e-17	8.14e-16
TRINITY_DN5381_c0_g1_i3_XM_018561242.1_PREDICTED:_Nanorana_parkeri_elastin_(ELN),_mRNA	46.6641	-3.60911	0.428152	-8.42951	3.47e-17	8.54e-16
TRINITY_DN15182_c0_g1_i1_BT081793.1_Rana_catesbeiana_clone_rcat-evr-531-167_DNA-directed_RNA_polymerase_III_subunit_RPC9_putative_mRNA,_complete_cds	179.956	1.49661	0.17761	8.42639	3.56e-17	8.75e-16
TRINITY_DN1140_c0_g6_i4_AF337956.1_Rana_catesbeiana_PMCA2av_mRNA,_complete_cds	438.405	-0.970731	0.115199	-8.42656	3.56e-17	8.75e-16
TRINITY_DN3455_c1_g1_i1_XM_018555595.1_PREDICTED:_Nanorana_parkeri_annexin_A6_(ANXA6),_mRNA	1675.74	1.42135	0.168728	8.42387	3.64e-17	8.93e-16
TRINITY_DN10566_c0_g1_i10_BT081616.1_Rana_catesbeiana_clone_rcat-evr-513-095_Activated_RNA_polymerase_II_transcriptional_coactivator_p15_putative_mRNA,_complete_cds	561.676	1.33357	0.158355	8.42142	3.72e-17	9.11e-16
TRINITY_DN1111_c2_g1_i1_XM_018567449.1_PREDICTED:_Nanorana_parkeri_retinol_binding_protein_3_(RBP3),_mRNA	9864.31	-1.6562	0.196691	-8.42028	3.76e-17	9.19e-16
TRINITY_DN4188_c0_g1_i1_XM_018562780.1_PREDICTED:_Nanorana_parkeri_ATP_synthase,_H+_transporting,_mitochondrial_Fo_complex_subunit_F6_(ATP5J),_mRNA	1703.87	0.980656	0.116513	8.41673	3.87e-17	9.46e-16
TRINITY_DN33002_c0_g2_i2_XM_012957569.3_PREDICTED:_Xenopus_tropicalis_neurofibromin_1_(nf1),_transcript_variant_X3,_mRNA	146.206	-1.73689	0.206382	-8.41593	3.9e-17	9.52e-16
TRINITY_DN3503_c0_g2_i1_XM_018555145.1_PREDICTED:_Nanorana_parkeri_ATP_synthase,_H+_transporting,_mitochondrial_F1_complex,_O_subunit_(ATP5O),_mRNA	2120.88	0.686514	0.0816659	8.40637	4.23e-17	1.03e-15
TRINITY_DN3930_c0_g1_i1_XM_018569274.1_PREDICTED:_Nanorana_parkeri_nucleolar_protein_11_(NOL11),_mRNA	262.501	1.39055	0.165558	8.39915	4.5e-17	1.09e-15
TRINITY_DN24_c0_g1_i7_XM_018564932.1_PREDICTED:_Nanorana_parkeri_syndecan-3-like_(LOC108793968),_mRNA	347.836	-1.25241	0.149094	-8.40015	4.46e-17	1.09e-15
TRINITY_DN4332_c0_g1_i1_XM_018561280.1_PREDICTED:_Nanorana_parkeri_UFM1_specific_peptidase_2_(UFSP2),_mRNA	194.545	1.56278	0.186092	8.39794	4.54e-17	1.1e-15
TRINITY_DN18245_c0_g1_i1_LR699162.1_Geotrypetes_seraphini_genome_assembly,_chromosome:_17	88.0563	-6.88916	0.820279	-8.39855	4.52e-17	1.1e-15
TRINITY_DN10214_c0_g2_i1_XM_018570115.1_PREDICTED:_Nanorana_parkeri_arginine_and_serine_rich_coiled-coil_1_(RSRC1),_mRNA	150.186	1.31108	0.156133	8.39724	4.57e-17	1.11e-15
TRINITY_DN15892_c0_g1_i1_XM_018552427.1_PREDICTED:_Nanorana_parkeri_zinc_finger_CCHC-type_containing_7_(ZCCHC7),_mRNA	311.07	1.63088	0.194281	8.39443	4.68e-17	1.13e-15
TRINITY_DN28509_c0_g1_i2_XM_018557197.1_PREDICTED:_Nanorana_parkeri_DEAD-box_helicase_55_(DDX55),_mRNA	48.6437	2.10735	0.251052	8.39408	4.7e-17	1.14e-15
TRINITY_DN4281_c0_g1_i2_XM_018566586.1_PREDICTED:_Nanorana_parkeri_DNA-directed_RNA_polymerases_I_and_III_subunit_RPAC2-like_(LOC108795348),_mRNA	126.804	1.716	0.204442	8.39358	4.72e-17	1.14e-15
TRINITY_DN3963_c0_g1_i3_XM_018562915.1_PREDICTED:_Nanorana_parkeri_activating_signal_cointegrator_1_complex_subunit_1_(ASCC1),_mRNA	297.311	1.18809	0.14161	8.38986	4.87e-17	1.18e-15
TRINITY_DN23728_c0_g1_i1_XM_018569893.1_PREDICTED:_Nanorana_parkeri_tumor_protein_p53_inducible_protein_11_(TP53I11),_mRNA	180.557	-1.57234	0.187494	-8.38607	5.03e-17	1.21e-15
TRINITY_DN107854_c0_g1_i1_XM_018554126.1_PREDICTED:_Nanorana_parkeri_ribosomal_protein_L31_(RPL31),_mRNA	18894.4	1.26228	0.150531	8.38553	5.05e-17	1.22e-15
TRINITY_DN15647_c0_g1_i7_XM_018569397.1_PREDICTED:_Nanorana_parkeri_folliculin_interacting_protein_2_(FNIP2),_mRNA	81.2787	-1.67966	0.20048	-8.3782	5.37e-17	1.29e-15
TRINITY_DN13477_c0_g1_i3_Y08400.1_R.catesbeiana_gast_gene,_exon_3	89.273	-1.91706	0.22881	-8.37842	5.36e-17	1.29e-15
TRINITY_DN4926_c0_g1_i4_XM_018569675.1_PREDICTED:_Nanorana_parkeri_pitrilysin_metallopeptidase_1_(PITRM1),_mRNA	251.193	-2.22434	0.265483	-8.37846	5.36e-17	1.29e-15
TRINITY_DN36245_c0_g1_i1_XM_018552535.1_PREDICTED:_Nanorana_parkeri_periphilin_1_(PPHLN1),_mRNA	336.691	1.13329	0.135363	8.3722	5.66e-17	1.36e-15
TRINITY_DN2372_c0_g1_i2_BT081425.1_Rana_catesbeiana_clone_rcat-evr-524-353_Epithelial_chloride_channel_protein_putative_mRNA,_complete_cds	185.261	1.50265	0.179541	8.36937	5.79e-17	1.39e-15
TRINITY_DN38246_c0_g1_i1_XM_018565556.1_PREDICTED:_Nanorana_parkeri_keratin,_type_I_cytoskeletal_9-like_(LOC108794510),_mRNA	283.949	-7.63554	0.913028	-8.36287	6.12e-17	1.47e-15
TRINITY_DN2109_c0_g2_i3_AF175980.2_Rana_sylvatica_freeze-responsive_liver_protein_Li16_mRNA,_complete_cds	249.589	-4.82961	0.577581	-8.36179	6.18e-17	1.48e-15
TRINITY_DN130_c0_g1_i20_MG133352.1_Synthetic_construct_Xenopus_tropicalis_clone_IMAGE:5379003_hypothetical_protein_(MGC69557)_gene,_encodes_complete_protein	1175.71	1.82847	0.218811	8.3564	6.47e-17	1.55e-15
TRINITY_DN427_c0_g1_i27_XM_018552546.1_PREDICTED:_Nanorana_parkeri_neuronal_cell_adhesion_molecule_(NRCAM),_transcript_variant_X6,_mRNA	992.721	-1.01346	0.121313	-8.35414	6.59e-17	1.57e-15
TRINITY_DN2607_c0_g2_i1_XM_018557661.1_PREDICTED:_Nanorana_parkeri_AAR2_splicing_factor_homolog_(AAR2),_mRNA	91.5607	1.56271	0.187215	8.34715	6.99e-17	1.67e-15
TRINITY_DN4601_c1_g1_i1_XM_018558317.1_PREDICTED:_Nanorana_parkeri_PTC7_protein_phosphatase_homolog_(PPTC7),_mRNA	97.3891	-1.96513	0.235421	-8.3473	6.98e-17	1.67e-15
TRINITY_DN151263_c0_g1_i1_XM_018565883.1_PREDICTED:_Nanorana_parkeri_eukaryotic_translation_initiation_factor_2A_(EIF2A),_mRNA	539.194	1.27808	0.153178	8.34375	7.2e-17	1.71e-15
TRINITY_DN36100_c0_g1_i2_XM_018560209.1_PREDICTED:_Nanorana_parkeri_protein_phosphatase_2_regulatory_subunit_B''alpha_(PPP2R3A),_transcript_variant_X1,_mRNA	61.4047	-2.03141	0.243533	-8.34142	7.34e-17	1.75e-15
TRINITY_DN1084_c0_g1_i2_XM_018555434.1_PREDICTED:_Nanorana_parkeri_ubiquitin_like_modifier_activating_enzyme_3_(UBA3),_transcript_variant_X1,_mRNA	418.681	1.19603	0.143447	8.33775	7.57e-17	1.8e-15
TRINITY_DN3576_c0_g1_i2_XM_018559172.1_PREDICTED:_Nanorana_parkeri_FtsJ_RNA_methyltransferase_homolog_1_(E._coli)_(FTSJ1),_mRNA	185.893	1.27172	0.152583	8.33462	7.77e-17	1.85e-15
TRINITY_DN102097_c0_g1_i10_No_Hit	74.8149	-3.16001	0.37917	-8.33401	7.81e-17	1.85e-15
TRINITY_DN241220_c0_g1_i1_XM_018563204.1_PREDICTED:_Nanorana_parkeri_neurotensin_(NTS),_mRNA	290.843	1.35875	0.16311	8.3303	8.06e-17	1.91e-15
TRINITY_DN4684_c0_g1_i1_XM_031900353.1_PREDICTED:_Xenopus_tropicalis_pleckstrin_homology_domain_containing_A7_(plekha7),_transcript_variant_X3,_mRNA	301.921	-1.61537	0.193981	-8.32747	8.26e-17	1.95e-15
TRINITY_DN53203_c0_g1_i1_XM_018554844.1_PREDICTED:_Nanorana_parkeri_ribosomal_protein_S6_kinase_A3_(RPS6KA3),_mRNA	115.825	-1.94689	0.233874	-8.32456	8.46e-17	2e-15
TRINITY_DN42711_c0_g2_i1_XM_018563894.1_PREDICTED:_Nanorana_parkeri_zinc_finger_protein_385C_(ZNF385C),_transcript_variant_X2,_mRNA	50.8233	-2.29721	0.276083	-8.3207	8.74e-17	2.06e-15
TRINITY_DN2682_c0_g1_i1_XM_018554559.1_PREDICTED:_Nanorana_parkeri_solute_carrier_family_6_member_11_(SLC6A11),_mRNA	193.762	-1.71027	0.205568	-8.31973	8.82e-17	2.08e-15
TRINITY_DN24881_c0_g1_i9_LR699092.1_Asterias_rubens_genome_assembly,_chromosome:_1	26.8915	-7.69048	0.925065	-8.31345	9.3e-17	2.19e-15
TRINITY_DN18165_c3_g1_i1_LR535843.1_Mastacembelus_armatus_genome_assembly,_chromosome:_11	64.0973	-3.28799	0.395531	-8.31284	9.34e-17	2.2e-15
TRINITY_DN1302_c0_g1_i1_XM_018562998.1_PREDICTED:_Nanorana_parkeri_DNA_replication_regulator_and_spliceosomal_factor_(SMU1),_mRNA	467.618	1.3121	0.157927	8.30829	9.71e-17	2.28e-15
TRINITY_DN3862_c0_g1_i2_XM_018556829.1_PREDICTED:_Nanorana_parkeri_RNA_guanine-7_methyltransferase_(RNMT),_mRNA	213.371	1.54401	0.185867	8.30708	9.81e-17	2.3e-15
TRINITY_DN18719_c0_g1_i1_XM_018554225.1_PREDICTED:_Nanorana_parkeri_carboxypeptidase_A6_(CPA6),_mRNA	331.205	1.39866	0.168377	8.30667	9.84e-17	2.31e-15
TRINITY_DN47229_c0_g1_i4_XM_018095935.2_PREDICTED:_Xenopus_tropicalis_adhesion_G_protein-coupled_receptor_A1_(adgra1),_mRNA	402.119	1.01111	0.12176	8.30413	1.01e-16	2.36e-15
TRINITY_DN4406_c0_g1_i1_BT081478.1_Rana_catesbeiana_clone_rcat-evr-539-015_Mitochondrial_39S_ribosomal_protein_L23_putative_mRNA,_complete_cds	213.117	1.21998	0.14695	8.302	1.02e-16	2.4e-15
TRINITY_DN15314_c0_g2_i7_XM_018554989.1_PREDICTED:_Nanorana_parkeri_sortilin_related_VPS10_domain_containing_receptor_2_(SORCS2),_mRNA	75.538	-1.88235	0.226749	-8.30147	1.03e-16	2.41e-15
TRINITY_DN11889_c0_g2_i1_XM_018561828.1_PREDICTED:_Nanorana_parkeri_solute_carrier_family_10_member_3_(SLC10A3),_mRNA	44.749	-2.43823	0.293797	-8.29904	1.05e-16	2.45e-15
TRINITY_DN11264_c0_g4_i1_XM_018576347.1_PREDICTED:_Nanorana_parkeri_RAB3A_interacting_protein_(RAB3IP),_mRNA	463.773	1.18459	0.142752	8.29828	1.06e-16	2.46e-15
TRINITY_DN293_c5_g1_i1_X56970.1_Frog_mRNA_for_lens_major_intrinsic_protein_(MIP-26)_(partial)	21888.2	-1.54778	0.186512	-8.29854	1.05e-16	2.46e-15
TRINITY_DN42018_c0_g1_i1_XM_018568163.1_PREDICTED:_Nanorana_parkeri_transcription_cofactor_HES-6-like_(LOC108796667),_mRNA	26.4042	5.57549	0.671948	8.2975	1.06e-16	2.48e-15
TRINITY_DN35985_c0_g1_i4_XM_018565052.1_PREDICTED:_Nanorana_parkeri_multiple_EGF_like_domains_10_(MEGF10),_mRNA	91.2093	-2.14237	0.258267	-8.29518	1.08e-16	2.52e-15
TRINITY_DN2720_c0_g1_i13_XM_018556183.1_PREDICTED:_Nanorana_parkeri_nuclear_receptor_coactivator_6_(NCOA6),_mRNA	73.3487	-1.93005	0.232853	-8.28871	1.14e-16	2.66e-15
TRINITY_DN26766_c0_g1_i3_XM_006002924.2_PREDICTED:_Latimeria_chalumnae_resistin_(RETN),_mRNA	228.862	-7.93573	0.95748	-8.28815	1.15e-16	2.67e-15
TRINITY_DN17811_c0_g1_i2_No_Hit	94.081	1.64886	0.198958	8.2875	1.16e-16	2.68e-15
TRINITY_DN5079_c0_g1_i3_XM_018558571.1_PREDICTED:_Nanorana_parkeri_apurinic/apyrimidinic_endodeoxyribonuclease_1_(APEX1),_transcript_variant_X1,_mRNA	1002.73	1.52288	0.183786	8.28618	1.17e-16	2.71e-15
TRINITY_DN111645_c0_g1_i1_XM_018567295.1_PREDICTED:_Nanorana_parkeri_protein_phosphatase_1_regulatory_inhibitor_subunit_2_(PPP1R2),_transcript_variant_X2,_mRNA	970.4	1.06335	0.128353	8.2846	1.19e-16	2.74e-15
TRINITY_DN10241_c0_g1_i2_XM_018561639.1_PREDICTED:_Nanorana_parkeri_regulator_of_G-protein_signaling_6_(LOC108791224),_transcript_variant_X1,_mRNA	486.021	0.894108	0.107956	8.28217	1.21e-16	2.8e-15
TRINITY_DN1267_c0_g1_i5_XM_018567152.1_PREDICTED:_Nanorana_parkeri_cytochrome_P450_2G1-like_(LOC108795837),_transcript_variant_X1,_mRNA	111.163	-1.70631	0.20615	-8.27705	1.26e-16	2.92e-15
TRINITY_DN5099_c0_g1_i10_XM_018561932.1_PREDICTED:_Nanorana_parkeri_TNF_receptor_associated_factor_7_(TRAF7),_transcript_variant_X3,_mRNA	206.442	-1.39815	0.168965	-8.27477	1.29e-16	2.97e-15
TRINITY_DN38613_c0_g2_i2_XM_018572620.1_PREDICTED:_Nanorana_parkeri_amine_oxidase_[flavin-containing]_A-like_(LOC108800634),_mRNA	262.728	2.15013	0.259877	8.27362	1.3e-16	3e-15
TRINITY_DN19073_c0_g1_i1_XM_018558835.1_PREDICTED:_Nanorana_parkeri_signal_transducer_and_activator_of_transcription_5B_(LOC108788932),_mRNA	89.5993	-2.07137	0.250518	-8.26837	1.36e-16	3.13e-15
TRINITY_DN14836_c0_g1_i1_XM_018565221.1_PREDICTED:_Nanorana_parkeri_tectonin_beta-propeller_repeat_containing_1_(TECPR1),_mRNA	180.067	-1.99683	0.241531	-8.26739	1.37e-16	3.15e-15
TRINITY_DN1061_c2_g1_i2_XM_018570154.1_PREDICTED:_Nanorana_parkeri_basic_leucine_zipper_and_W2_domains_1_(BZW1),_mRNA	3375.69	1.8397	0.222625	8.26369	1.41e-16	3.25e-15
TRINITY_DN3048_c1_g1_i4_XM_018566282.1_PREDICTED:_Nanorana_parkeri_nerve_growth_factor_(NGF),_transcript_variant_X2,_mRNA	181.132	1.33303	0.161389	8.25972	1.46e-16	3.35e-15
TRINITY_DN12200_c0_g1_i1_XM_018557452.1_PREDICTED:_Nanorana_parkeri_crystallin_zeta_like_1_(CRYZL1),_transcript_variant_X1,_mRNA	66.9249	-2.00909	0.24323	-8.26005	1.46e-16	3.35e-15
TRINITY_DN3317_c0_g1_i4_XM_018569096.1_PREDICTED:_Nanorana_parkeri_SDS3_homolog,_SIN3A_corepressor_complex_component_(SUDS3),_mRNA	137.565	1.35451	0.163996	8.25942	1.46e-16	3.36e-15
TRINITY_DN1236_c1_g1_i1_XM_018569547.1_PREDICTED:_Nanorana_parkeri_zinc_finger_and_BTB_domain_containing_18_(ZBTB18),_transcript_variant_X2,_mRNA	464.512	1.34622	0.163004	8.25883	1.47e-16	3.37e-15
TRINITY_DN1371_c0_g3_i1_XM_024551934.1_PREDICTED:_Desmodus_rotundus_phosphatase_and_actin_regulator_2_(PHACTR2),_transcript_variant_X3,_mRNA	129.564	1.3222	0.160116	8.25777	1.48e-16	3.4e-15
TRINITY_DN22498_c0_g1_i1_XM_018566032.1_PREDICTED:_Nanorana_parkeri_serpin_family_D_member_1_(SERPIND1),_mRNA	449.347	1.66126	0.201202	8.25667	1.5e-16	3.42e-15
TRINITY_DN18148_c0_g1_i1_XM_018570085.1_PREDICTED:_Nanorana_parkeri_kinesin_family_member_13B_(KIF13B),_mRNA	171.43	-1.86752	0.226295	-8.25257	1.55e-16	3.54e-15
TRINITY_DN257_c4_g1_i3_AB056480.1_Rana_catesbeiana_rk8_mRNA_for_keratin_8,_complete_cds	2725.15	1.86069	0.225723	8.24326	1.68e-16	3.82e-15
TRINITY_DN1759_c0_g1_i3_XM_018561242.1_PREDICTED:_Nanorana_parkeri_elastin_(ELN),_mRNA	355.128	-3.38038	0.41029	-8.23901	1.74e-16	3.96e-15
TRINITY_DN5307_c1_g1_i10_XM_018555987.1_PREDICTED:_Nanorana_parkeri_WAS_protein_family_member_2_(WASF2),_mRNA	205.884	-1.41729	0.172141	-8.23327	1.82e-16	4.15e-15
TRINITY_DN16469_c0_g1_i1_XM_018561173.1_PREDICTED:_Nanorana_parkeri_synaptotagmin-like_protein_1_(LOC108790819),_transcript_variant_X2,_mRNA	32.601	-6.69964	0.814	-8.23051	1.86e-16	4.24e-15
TRINITY_DN14629_c0_g1_i3_XM_018556095.1_PREDICTED:_Nanorana_parkeri_major_facilitator_superfamily_domain_containing_6_(MFSD6),_transcript_variant_X1,_mRNA	64.7937	-2.96062	0.359768	-8.22927	1.88e-16	4.28e-15
TRINITY_DN23472_c0_g3_i1_XM_018571115.1_PREDICTED:_Nanorana_parkeri_mitochondrial_ribosomal_protein_L22_(MRPL22),_mRNA	193.48	1.43299	0.174173	8.22738	1.91e-16	4.34e-15
TRINITY_DN144_c0_g1_i12_XM_018558778.1_PREDICTED:_Nanorana_parkeri_amphiphysin_(AMPH),_mRNA	1213.06	1.17418	0.142716	8.22739	1.91e-16	4.34e-15
TRINITY_DN3173_c0_g1_i3_XM_018561789.1_PREDICTED:_Nanorana_parkeri_fatty_acid_synthase_(FASN),_mRNA	834.393	-1.88325	0.228968	-8.22494	1.95e-16	4.42e-15
TRINITY_DN19150_c0_g1_i1_XM_018574084.1_PREDICTED:_Nanorana_parkeri_myosin_light_chain_kinase,_smooth_muscle-like_(LOC108802215),_mRNA	59.874	-2.0918	0.254352	-8.22401	1.97e-16	4.45e-15
TRINITY_DN164_c4_g1_i1_XM_018571110.1_PREDICTED:_Nanorana_parkeri_CCR4-NOT_transcription_complex_subunit_8_(CNOT8),_transcript_variant_X2,_mRNA	406.52	1.04864	0.1276	8.21816	2.07e-16	4.67e-15
TRINITY_DN1759_c7_g1_i1_XM_018561259.1_PREDICTED:_Nanorana_parkeri_GLIS_family_zinc_finger_2_(GLIS2),_mRNA	152.575	-1.49151	0.181502	-8.21759	2.08e-16	4.69e-15
TRINITY_DN18075_c0_g1_i3_XM_018561473.1_PREDICTED:_Nanorana_parkeri_DEAD-box_helicase_47_(DDX47),_partial_mRNA	281.221	1.84013	0.223939	8.21708	2.09e-16	4.7e-15
TRINITY_DN3828_c0_g1_i2_XM_018557769.1_PREDICTED:_Nanorana_parkeri_G_protein-coupled_receptor_37_(GPR37),_mRNA	1551.47	1.05609	0.128534	8.2164	2.1e-16	4.73e-15
TRINITY_DN49821_c0_g1_i1_BT081938.1_Rana_catesbeiana_clone_rcat-evr-508-075_C21orf59_putative_mRNA,_complete_cds	73.375	2.00105	0.243565	8.21567	2.11e-16	4.75e-15
TRINITY_DN15068_c0_g1_i3_KR259852.1_Rugosa_rugosa_microsatellite_Gr002_sequence	84.5888	-3.01994	0.367593	-8.21543	2.11e-16	4.76e-15
TRINITY_DN4567_c0_g1_i1_XM_018570049.1_PREDICTED:_Nanorana_parkeri_TBC1_domain_family_member_24_(TBC1D24),_transcript_variant_X1,_mRNA	482.565	1.25465	0.152733	8.21466	2.13e-16	4.78e-15
TRINITY_DN1396_c4_g1_i1_No_Hit	268.706	1.68164	0.204808	8.21085	2.2e-16	4.93e-15
TRINITY_DN3725_c1_g1_i14_No_Hit	946.816	1.32554	0.161496	8.20789	2.25e-16	5.05e-15
TRINITY_DN12589_c0_g1_i1_XM_018566513.1_PREDICTED:_Nanorana_parkeri_regulatory_associated_protein_of_MTOR_complex_1_(RPTOR),_mRNA	317.392	-1.15782	0.141099	-8.2057	2.29e-16	5.14e-15
TRINITY_DN23413_c0_g1_i12_XM_018566180.1_PREDICTED:_Nanorana_parkeri_transmembrane_protein_79_(TMEM79),_mRNA	34.5073	-7.54232	0.91928	-8.2046	2.31e-16	5.18e-15
TRINITY_DN44847_c0_g1_i1_XM_018562857.1_PREDICTED:_Nanorana_parkeri_Rho_GTPase_activating_protein_26_(ARHGAP26),_mRNA	103.047	-1.76194	0.214864	-8.20027	2.4e-16	5.36e-15
TRINITY_DN5370_c0_g1_i1_XM_018241894.1_PREDICTED:_Xenopus_laevis_resistin-like_beta_(LOC108705094),_mRNA	308.018	-8.99033	1.09637	-8.2001	2.4e-16	5.37e-15
TRINITY_DN2635_c0_g1_i3_XM_018561086.1_PREDICTED:_Nanorana_parkeri_proteasome_26S_subunit,_ATPase_6_(PSMC6),_mRNA	695.927	0.956904	0.116732	8.19742	2.46e-16	5.48e-15
TRINITY_DN403_c0_g1_i4_XR_001941612.1_PREDICTED:_Nanorana_parkeri_uncharacterized_LOC108792943_(LOC108792943),_ncRNA	498.994	-7.12107	0.869522	-8.18964	2.62e-16	5.84e-15
TRINITY_DN4838_c1_g1_i10_AB505452.1_Rana_rugosa_got1_gene_for_glutamate_oxaloacetate_transaminase,_partial_cds	285.554	0.899385	0.109888	8.18459	2.73e-16	6.09e-15
TRINITY_DN293_c2_g1_i1_XM_018552414.1_PREDICTED:_Nanorana_parkeri_KIAA1191_ortholog_(KIAA1191),_transcript_variant_X3,_mRNA	1179.42	0.682891	0.0834564	8.18262	2.78e-16	6.18e-15
TRINITY_DN19231_c0_g1_i1_XM_018559563.1_PREDICTED:_Nanorana_parkeri_ornithine_decarboxylase_1_(ODC1),_mRNA	1355.82	1.6186	0.197856	8.18072	2.82e-16	6.27e-15
TRINITY_DN15103_c0_g1_i1_XM_018558163.1_PREDICTED:_Nanorana_parkeri_voltage_dependent_anion_channel_2_(VDAC2),_mRNA	7062.17	1.1656	0.142485	8.18051	2.83e-16	6.28e-15
TRINITY_DN4369_c0_g1_i1_BT081422.1_Rana_catesbeiana_clone_rcat-evr-529-015_Actin-related_protein_2/3_complex_subunit_3_putative_mRNA,_complete_cds	710.727	0.931433	0.113873	8.17958	2.85e-16	6.32e-15
TRINITY_DN300_c1_g1_i1_XM_018554161.1_PREDICTED:_Nanorana_parkeri_HECT_domain_E3_ubiquitin_protein_ligase_1_(HECTD1),_transcript_variant_X1,_mRNA	1546.74	-0.659053	0.0806116	-8.17566	2.94e-16	6.52e-15
TRINITY_DN3595_c1_g1_i10_XM_018566056.1_PREDICTED:_Nanorana_parkeri_carbonic_anhydrase_14_(CA14),_mRNA	264.81	-1.84071	0.225147	-8.17558	2.94e-16	6.52e-15
TRINITY_DN529_c1_g2_i4_XM_018556253.1_PREDICTED:_Nanorana_parkeri_vaccinia_related_kinase_1_(VRK1),_partial_mRNA	92.3808	1.59414	0.195032	8.17377	2.99e-16	6.61e-15
TRINITY_DN11710_c0_g1_i2_XM_018567651.1_PREDICTED:_Nanorana_parkeri_adrenoceptor_alpha_1D_(ADRA1D),_mRNA	125.793	1.34619	0.164694	8.17388	2.99e-16	6.61e-15
TRINITY_DN12393_c0_g2_i1_XM_018560219.1_PREDICTED:_Nanorana_parkeri_RIO_kinase_2_(RIOK2),_transcript_variant_X1,_mRNA	183.297	1.29911	0.159025	8.16922	3.1e-16	6.85e-15
TRINITY_DN15961_c0_g1_i2_XM_018573263.1_PREDICTED:_Nanorana_parkeri_zinc_finger_CCHC-type_containing_4_(ZCCHC4),_mRNA	66.4371	1.92764	0.235994	8.16818	3.13e-16	6.89e-15
TRINITY_DN19830_c0_g1_i1_XM_018553140.1_PREDICTED:_Nanorana_parkeri_glycerol-3-phosphate_dehydrogenase_2_(GPD2),_mRNA	70.892	-2.68602	0.328833	-8.16835	3.13e-16	6.89e-15
TRINITY_DN33367_c0_g1_i3_No_Hit	22.5563	-7.90525	0.967802	-8.16824	3.13e-16	6.89e-15
TRINITY_DN12726_c0_g1_i3_AB817965.1_Babina_subaspera_DNA,_microsatellite:_Bas2002	105.636	1.6018	0.196213	8.16357	3.25e-16	7.15e-15
TRINITY_DN1664_c2_g1_i1_XM_018554294.1_PREDICTED:_Nanorana_parkeri_zinc_finger_protein_like_1_(ZFPL1),_mRNA	355.613	0.953627	0.116869	8.15979	3.36e-16	7.37e-15
TRINITY_DN17020_c0_g1_i1_XM_018566866.1_PREDICTED:_Nanorana_parkeri_ribonuclease_P/MRP_subunit_p38_(RPP38),_mRNA	56.7031	2.85925	0.350616	8.15493	3.49e-16	7.67e-15
TRINITY_DN20915_c0_g1_i2_XM_018568227.1_PREDICTED:_Nanorana_parkeri_kinesin_family_member_19_(KIF19),_mRNA	110.734	-2.57123	0.315313	-8.15454	3.51e-16	7.69e-15
TRINITY_DN13166_c0_g1_i1_XM_018558589.1_PREDICTED:_Nanorana_parkeri_myeloid-associated_differentiation_marker-like_(LOC108788742),_mRNA	24.1468	-7.60183	0.93226	-8.1542	3.51e-16	7.7e-15
TRINITY_DN22126_c0_g1_i1_BT081669.1_Rana_catesbeiana_clone_rcat-evr-520-134_39S_ribosomal_protein_L21,_mitochondrial_precursor_putative_mRNA,_complete_cds	104.232	1.33791	0.164095	8.15331	3.54e-16	7.74e-15
TRINITY_DN16971_c0_g1_i5_XM_018556610.1_PREDICTED:_Nanorana_parkeri_TSC22_domain_family_member_1_(TSC22D1),_transcript_variant_X1,_mRNA	272.96	-1.08405	0.132957	-8.15342	3.54e-16	7.74e-15
TRINITY_DN13487_c0_g1_i2_XM_018573428.1_PREDICTED:_Nanorana_parkeri_annexin_A11-like_(LOC108801540),_partial_mRNA	212.241	-1.42001	0.174162	-8.15338	3.54e-16	7.74e-15
TRINITY_DN4284_c0_g1_i1_XM_018568940.1_PREDICTED:_Nanorana_parkeri_keratin,_type_II_cytoskeletal_6A-like_(LOC108797352),_mRNA	45.748	-8.83981	1.08449	-8.15114	3.61e-16	7.87e-15
TRINITY_DN2041_c0_g1_i1_XM_018567827.1_PREDICTED:_Nanorana_parkeri_zinc_finger_MIZ-type_containing_1_(ZMIZ1),_transcript_variant_X1,_mRNA	1238.65	-1.01115	0.12411	-8.14718	3.73e-16	8.12e-15
TRINITY_DN4024_c0_g1_i1_XM_018571652.1_PREDICTED:_Nanorana_parkeri_sphingomyelin_phosphodiesterase_1_(SMPD1),_mRNA	112.405	-2.81313	0.345331	-8.14617	3.76e-16	8.18e-15
TRINITY_DN1532_c0_g1_i1_XM_018555649.1_PREDICTED:_Nanorana_parkeri_tight_junction_protein_ZO-2-like_(LOC108786370),_transcript_variant_X3,_mRNA	558.693	-0.815228	0.10008	-8.14576	3.77e-16	8.2e-15
TRINITY_DN2825_c0_g1_i10_XM_018560361.1_PREDICTED:_Nanorana_parkeri_zinc_finger_and_BTB_domain_containing_38_(ZBTB38),_mRNA	263.536	-1.10334	0.135447	-8.14586	3.77e-16	8.2e-15
TRINITY_DN4472_c0_g1_i1_BX005142.4_Zebrafish_DNA_sequence_from_clone_CH211-129K16_in_linkage_group_3,_complete_sequence	53.1082	-2.14548	0.263425	-8.14457	3.81e-16	8.27e-15
TRINITY_DN27646_c1_g1_i2_XM_018554426.1_PREDICTED:_Nanorana_parkeri_AP2_associated_kinase_1_(AAK1),_transcript_variant_X3,_mRNA	61.2179	-2.57286	0.315916	-8.14412	3.82e-16	8.29e-15
TRINITY_DN25423_c0_g1_i11_No_Hit	101.069	-6.72174	0.825703	-8.14063	3.93e-16	8.53e-15
TRINITY_DN1051_c24_g1_i1_XM_018568648.1_PREDICTED:_Nanorana_parkeri_small_nuclear_ribonucleoprotein_D1_polypeptide_(SNRPD1),_transcript_variant_X1,_mRNA	786.162	1.27068	0.156136	8.13827	4.01e-16	8.69e-15
TRINITY_DN4589_c0_g1_i10_XM_018566396.1_PREDICTED:_Nanorana_parkeri_uncharacterized_LOC108795193_(LOC108795193),_mRNA	53.121	-1.82022	0.22384	-8.1318	4.23e-16	9.15e-15
TRINITY_DN1106_c1_g2_i10_XM_018556269.1_PREDICTED:_Nanorana_parkeri_retinal_degeneration_3-like_(RD3L),_mRNA	1220.48	-1.39813	0.171984	-8.12943	4.31e-16	9.32e-15
TRINITY_DN14396_c0_g1_i3_XM_018565717.1_PREDICTED:_Nanorana_parkeri_teneurin_transmembrane_protein_4_(TENM4),_mRNA	115.786	-1.9131	0.235329	-8.12948	4.31e-16	9.32e-15
TRINITY_DN23009_c0_g1_i1_XM_018566299.1_PREDICTED:_Nanorana_parkeri_alcohol_dehydrogenase_4-like_(LOC108795108),_mRNA	223.942	3.45035	0.424607	8.12597	4.44e-16	9.58e-15
TRINITY_DN389_c1_g1_i14_XM_018556303.1_PREDICTED:_Nanorana_parkeri_probable_2-ketogluconate_reductase_(LOC108786905),_transcript_variant_X2,_mRNA	308.278	1.1351	0.139767	8.12132	4.61e-16	9.94e-15
TRINITY_DN4130_c0_g1_i3_XM_018575235.1_PREDICTED:_Nanorana_parkeri_Rho_GTPase_activating_protein_35_(ARHGAP35),_mRNA	841.452	-1.25934	0.155089	-8.12016	4.66e-16	1e-14
TRINITY_DN3252_c0_g1_i2_XM_018560559.1_PREDICTED:_Nanorana_parkeri_carbonic_anhydrase_5A_(CA5A),_transcript_variant_X1,_mRNA	150.947	-1.80623	0.222449	-8.11975	4.67e-16	1.01e-14
TRINITY_DN196762_c0_g1_i1_XM_018576624.1_PREDICTED:_Nanorana_parkeri_propionyl-CoA_carboxylase_alpha_subunit_(PCCA),_transcript_variant_X1,_mRNA	285.446	1.16453	0.143477	8.11649	4.8e-16	1.03e-14
TRINITY_DN1688_c1_g1_i3_XM_018570087.1_PREDICTED:_Nanorana_parkeri_ubiquitin-conjugating_enzyme_E2_E2_(LOC108798345),_mRNA	605.452	1.17377	0.144646	8.11476	4.87e-16	1.05e-14
TRINITY_DN4356_c0_g2_i2_XM_018553480.1_PREDICTED:_Nanorana_parkeri_phospholipase_C_delta_1_(PLCD1),_mRNA	282.162	-1.08762	0.134108	-8.11002	5.06e-16	1.09e-14
TRINITY_DN2148_c0_g1_i1_XM_018552957.1_PREDICTED:_Nanorana_parkeri_formin_homology_2_domain_containing_1_(FHOD1),_mRNA	92.6755	-2.49445	0.30761	-8.10916	5.1e-16	1.09e-14
TRINITY_DN360_c0_g4_i1_XM_018559000.1_PREDICTED:_Nanorana_parkeri_enolase-phosphatase_1_(ENOPH1),_mRNA	204.788	1.11588	0.137618	8.10851	5.12e-16	1.1e-14
TRINITY_DN3055_c0_g1_i4_XM_018569066.1_PREDICTED:_Nanorana_parkeri_collagen_type_XVII_alpha_1_chain_(COL17A1),_mRNA	699.754	-8.0452	0.992244	-8.10808	5.14e-16	1.1e-14
TRINITY_DN2013_c0_g1_i1_XM_018568006.1_PREDICTED:_Nanorana_parkeri_SDE2_telomere_maintenance_homolog_(SDE2),_mRNA	407.204	1.37124	0.169135	8.10737	5.17e-16	1.11e-14
TRINITY_DN3877_c0_g1_i4_No_Hit	526.186	-9.87362	1.21807	-8.10599	5.23e-16	1.12e-14
TRINITY_DN3548_c1_g1_i11_GU170813.1_Rana_grahami_bradykinin_precursor,_gene,_complete_cds	133.785	-2.08074	0.256778	-8.10329	5.35e-16	1.14e-14
TRINITY_DN45548_c1_g1_i1_XM_018569204.1_PREDICTED:_Nanorana_parkeri_grainyhead_like_transcription_factor_3_(GRHL3),_mRNA	36.7154	-8.08477	0.99842	-8.09757	5.61e-16	1.2e-14
TRINITY_DN22396_c0_g1_i1_XM_018556059.1_PREDICTED:_Nanorana_parkeri_putative_serine_protease_K12H4.7_(LOC108786708),_mRNA	96.8189	1.61523	0.199508	8.09606	5.68e-16	1.21e-14
TRINITY_DN5184_c0_g1_i4_XM_018576105.1_PREDICTED:_Nanorana_parkeri_8-oxoguanine_DNA_glycosylase_(OGG1),_mRNA	135.483	1.61408	0.199363	8.09618	5.67e-16	1.21e-14
TRINITY_DN3866_c3_g1_i1_XM_018554318.1_PREDICTED:_Nanorana_parkeri_calpain_1_(CAPN1),_mRNA	508.719	-1.11989	0.13834	-8.0952	5.72e-16	1.22e-14
TRINITY_DN2778_c0_g1_i2_XM_018554711.1_PREDICTED:_Nanorana_parkeri_zinc_finger_MIZ-type_containing_2_(ZMIZ2),_transcript_variant_X1,_mRNA	803.91	-0.883247	0.10913	-8.0935	5.8e-16	1.23e-14
TRINITY_DN3503_c0_g1_i1_XM_018573603.1_PREDICTED:_Nanorana_parkeri_probable_G-protein_coupled_receptor_158_(LOC108801699),_mRNA	153.405	-1.64241	0.202939	-8.09308	5.82e-16	1.23e-14
TRINITY_DN106_c0_g1_i7_XM_018560042.1_PREDICTED:_Nanorana_parkeri_chloride_voltage-gated_channel_3_(CLCN3),_transcript_variant_X1,_mRNA	714.893	-1.14019	0.140927	-8.09066	5.93e-16	1.26e-14
TRINITY_DN14753_c1_g2_i4_XM_018574668.1_PREDICTED:_Nanorana_parkeri_ALS2_C-terminal_like_(ALS2CL),_partial_mRNA	60.0288	-2.70425	0.334341	-8.0883	6.05e-16	1.28e-14
TRINITY_DN290_c7_g1_i1_XM_018569892.1_PREDICTED:_Nanorana_parkeri_CD82_molecule_(CD82),_mRNA	247.291	-1.45688	0.180164	-8.0864	6.15e-16	1.3e-14
TRINITY_DN11175_c0_g1_i5_XM_018559314.1_PREDICTED:_Nanorana_parkeri_praja_ring_finger_ubiquitin_ligase_2_(PJA2),_transcript_variant_X1,_mRNA	283.271	0.917801	0.113533	8.08397	6.27e-16	1.33e-14
TRINITY_DN4118_c0_g1_i3_XM_018566423.1_PREDICTED:_Nanorana_parkeri_SWI/SNF_related,_matrix_associated,_actin_dependent_regulator_of_chromatin,_subfamily_e,_member_1_(SMARCE1),_mRNA	596.631	0.737489	0.0912312	8.08374	6.28e-16	1.33e-14
TRINITY_DN11084_c0_g1_i11_XM_018559946.1_PREDICTED:_Nanorana_parkeri_fibronectin_1_(FN1),_transcript_variant_X1,_mRNA	497.66	2.01724	0.249595	8.08204	6.37e-16	1.34e-14
TRINITY_DN11024_c0_g1_i1_XM_018554480.1_PREDICTED:_Nanorana_parkeri_pyrophosphatase_(inorganic)_2_(PPA2),_mRNA	236.299	1.3489	0.166969	8.07875	6.54e-16	1.38e-14
TRINITY_DN5647_c0_g1_i1_XM_018569404.1_PREDICTED:_Nanorana_parkeri_trans-2,3-enoyl-CoA_reductase_(TECR),_mRNA	1638.17	0.938478	0.116239	8.07373	6.82e-16	1.43e-14
TRINITY_DN13237_c1_g1_i1_XM_018562797.1_PREDICTED:_Nanorana_parkeri_adaptor_related_protein_complex_2_alpha_1_subunit_(AP2A1),_transcript_variant_X2,_mRNA	93.3854	-1.56801	0.194192	-8.0745	6.78e-16	1.43e-14
TRINITY_DN219_c0_g2_i1_XM_018576854.1_PREDICTED:_Nanorana_parkeri_solute_carrier_family_20_member_2_(SLC20A2),_transcript_variant_X1,_mRNA	202.37	-1.24073	0.153722	-8.07128	6.96e-16	1.46e-14
TRINITY_DN14266_c0_g1_i1_XM_018559088.1_PREDICTED:_Nanorana_parkeri_zymogen_granule_protein_16_(ZG16),_mRNA	35.9392	-8.48056	1.05075	-8.07099	6.97e-16	1.46e-14
TRINITY_DN1859_c2_g1_i11_XM_018571695.1_PREDICTED:_Nanorana_parkeri_lysine_methyltransferase_2B_(KMT2B),_mRNA	568.468	-1.19415	0.147996	-8.0688	7.1e-16	1.49e-14
TRINITY_DN386_c2_g1_i1_XM_018556886.1_PREDICTED:_Nanorana_parkeri_vascular_endothelial_zinc_finger_1_(VEZF1),_mRNA	395.043	0.971158	0.12039	8.06675	7.22e-16	1.51e-14
TRINITY_DN19419_c2_g1_i1_XM_018553335.1_PREDICTED:_Nanorana_parkeri_syntrophin_beta_1_(SNTB1),_mRNA	101.736	-1.92888	0.239114	-8.0668	7.22e-16	1.51e-14
TRINITY_DN2951_c2_g1_i1_XM_018573103.1_PREDICTED:_Nanorana_parkeri_RAD54-like_2_(S._cerevisiae)_(RAD54L2),_mRNA	146.867	-1.48917	0.184633	-8.0656	7.29e-16	1.53e-14
TRINITY_DN2653_c2_g1_i2_XM_018563691.1_PREDICTED:_Nanorana_parkeri_protein_phosphatase_3_catalytic_subunit_gamma_(PPP3CC),_mRNA	26.7952	-2.96357	0.367529	-8.0635	7.41e-16	1.55e-14
TRINITY_DN4798_c0_g2_i1_XM_018553449.1_PREDICTED:_Nanorana_parkeri_NADH:ubiquinone_oxidoreductase_subunit_A9_(NDUFA9),_mRNA	966.145	0.884198	0.109663	8.06283	7.45e-16	1.56e-14
TRINITY_DN4503_c0_g1_i2_XM_018558358.1_PREDICTED:_Nanorana_parkeri_E1A-binding_protein_p400-like_(LOC108788566),_mRNA	220.165	-1.42219	0.176397	-8.06247	7.48e-16	1.56e-14
TRINITY_DN2531_c4_g1_i1_XM_018575554.1_PREDICTED:_Nanorana_parkeri_relA-associated_inhibitor-like_(LOC108803739),_mRNA	124.555	-1.99006	0.246852	-8.06177	7.52e-16	1.57e-14
TRINITY_DN14145_c0_g1_i1_XM_018574839.1_PREDICTED:_Nanorana_parkeri_histone_deacetylase_8_(HDAC8),_transcript_variant_X1,_mRNA	215.078	1.22819	0.152374	8.06039	7.61e-16	1.58e-14
TRINITY_DN506_c2_g1_i6_XM_018558196.1_PREDICTED:_Nanorana_parkeri_ankyrin_repeat_and_sterile_alpha_motif_domain_containing_1B_(ANKS1B),_transcript_variant_X1,_mRNA	661.512	1.06681	0.132341	8.06102	7.57e-16	1.58e-14
TRINITY_DN4758_c0_g1_i1_XM_018556075.1_PREDICTED:_Nanorana_parkeri_3-hydroxyisobutyryl-CoA_hydrolase_(HIBCH),_mRNA	115.55	1.36869	0.16985	8.05823	7.74e-16	1.61e-14
TRINITY_DN126076_c0_g1_i1_XM_018564574.1_PREDICTED:_Nanorana_parkeri_leucine_aminopeptidase_3_(LAP3),_mRNA	213.609	1.13807	0.141226	8.05846	7.73e-16	1.61e-14
TRINITY_DN1660_c2_g1_i2_XM_018554964.1_PREDICTED:_Nanorana_parkeri_LDL_receptor_related_protein_associated_protein_1_(LRPAP1),_mRNA	556.537	1.59323	0.197833	8.05339	8.05e-16	1.67e-14
TRINITY_DN36154_c0_g1_i1_XM_018560593.1_PREDICTED:_Nanorana_parkeri_mitochondrial_ribosomal_protein_L45_(MRPL45),_mRNA	212.567	1.23134	0.152891	8.0537	8.03e-16	1.67e-14
TRINITY_DN5359_c0_g2_i1_XM_018572168.1_PREDICTED:_Nanorana_parkeri_acidic_leucine-rich_nuclear_phosphoprotein_32_family_member_B-like_(LOC108800208),_transcript_variant_X3,_mRNA	3560.2	1.36189	0.169158	8.051	8.21e-16	1.7e-14
TRINITY_DN1932_c0_g1_i1_XM_018570492.1_PREDICTED:_Nanorana_parkeri_makorin_ring_finger_protein_1_(MKRN1),_transcript_variant_X1,_mRNA	577.877	1.09832	0.136553	8.04318	8.75e-16	1.81e-14
TRINITY_DN11328_c0_g1_i5_XM_018574236.1_PREDICTED:_Nanorana_parkeri_ATPase_13A2_(ATP13A2),_mRNA	130.87	-1.89422	0.235537	-8.04211	8.83e-16	1.83e-14
TRINITY_DN15585_c0_g1_i1_XM_018569439.1_PREDICTED:_Nanorana_parkeri_esterase_D_(ESD),_transcript_variant_X2,_mRNA	266.404	1.35983	0.169323	8.03097	9.67e-16	2e-14
TRINITY_DN35727_c0_g1_i1_XM_018574936.1_PREDICTED:_Nanorana_parkeri_HECT_domain_E3_ubiquitin_protein_ligase_3_(HECTD3),_mRNA	364.277	-1.46393	0.182397	-8.02607	1.01e-15	2.08e-14
TRINITY_DN268_c1_g1_i7_XM_018561065.1_PREDICTED:_Nanorana_parkeri_uncharacterized_LOC108790732_(LOC108790732),_mRNA	1310.54	-1.75639	0.218837	-8.02602	1.01e-15	2.08e-14
TRINITY_DN12637_c0_g1_i1_XM_018566313.1_PREDICTED:_Nanorana_parkeri_DNA_ligase_3_(LIG3),_mRNA	452.967	1.02311	0.127486	8.02526	1.01e-15	2.09e-14
TRINITY_DN17999_c0_g1_i1_XM_018568328.1_PREDICTED:_Nanorana_parkeri_TBC1_domain_family_member_23_(TBC1D23),_transcript_variant_X1,_mRNA	361.541	0.998674	0.124513	8.02064	1.05e-15	2.17e-14
TRINITY_DN36118_c0_g1_i1_XM_018574905.1_PREDICTED:_Nanorana_parkeri_testis_expressed_2_(TEX2),_mRNA	390.406	-1.85048	0.230721	-8.02042	1.05e-15	2.17e-14
TRINITY_DN29502_c1_g1_i3_XM_018564264.1_PREDICTED:_Nanorana_parkeri_BAI1_associated_protein_3_(BAIAP3),_mRNA	63.8638	-1.96957	0.245604	-8.01932	1.06e-15	2.19e-14
TRINITY_DN1535_c0_g1_i1_No_Hit	654.09	-1.26966	0.158388	-8.01612	1.09e-15	2.24e-14
TRINITY_DN4988_c0_g1_i9_XM_018574279.1_PREDICTED:_Nanorana_parkeri_ArfGAP_with_RhoGAP_domain,_ankyrin_repeat_and_PH_domain_1_(ARAP1),_partial_mRNA	114.327	-1.48434	0.185182	-8.01557	1.1e-15	2.25e-14
TRINITY_DN21882_c0_g1_i2_XM_018561381.1_PREDICTED:_Nanorana_parkeri_zinc_finger_protein_277_(ZNF277),_mRNA	75.0634	2.2741	0.283854	8.01152	1.13e-15	2.32e-14
TRINITY_DN13836_c0_g1_i1_XM_018569024.1_PREDICTED:_Nanorana_parkeri_G_protein-coupled_receptor_22_(GPR22),_transcript_variant_X1,_mRNA	226.087	1.78125	0.222397	8.00933	1.15e-15	2.36e-14
TRINITY_DN1224_c1_g1_i2_XM_018576280.1_PREDICTED:_Nanorana_parkeri_BCL6_corepressor-like_1_(BCORL1),_mRNA	163.029	-1.5673	0.195739	-8.00712	1.17e-15	2.4e-14
TRINITY_DN476_c0_g1_i7_XM_018565200.1_PREDICTED:_Nanorana_parkeri_glycoprotein_M6B_(GPM6B),_transcript_variant_X1,_mRNA	1915.6	1.07555	0.13433	8.00679	1.18e-15	2.41e-14
TRINITY_DN3040_c1_g1_i3_XM_018560583.1_PREDICTED:_Nanorana_parkeri_paralemmin_(PALM),_transcript_variant_X1,_mRNA	574.585	0.942675	0.11775	8.00571	1.19e-15	2.43e-14
TRINITY_DN554_c0_g1_i1_XM_018567820.1_PREDICTED:_Nanorana_parkeri_cytokine_like_1_(CYTL1),_mRNA	1917.99	2.2033	0.275316	8.0028	1.22e-15	2.48e-14
TRINITY_DN13494_c0_g1_i2_XM_018573367.1_PREDICTED:_Nanorana_parkeri_myeloid_derived_growth_factor_(MYDGF),_mRNA	223.661	1.17216	0.146484	8.00192	1.22e-15	2.5e-14
TRINITY_DN33202_c0_g2_i3_AY044176.1_Rana_pipiens_retinal_cone_PDE6_alpha'_subunit_mRNA,_complete_cds	1340.61	1.09491	0.13691	7.99728	1.27e-15	2.59e-14
TRINITY_DN1029_c1_g1_i2_XM_018554875.1_PREDICTED:_Nanorana_parkeri_protocadherin_gamma-C5-like_(LOC108785742),_transcript_variant_X2,_mRNA	6194.6	0.933717	0.11678	7.99552	1.29e-15	2.62e-14
TRINITY_DN2033_c0_g2_i1_LN590708.1_Cyprinus_carpio_genome_assembly_common_carp_genome,_scaffold:_LG39,_chromosome:_39	449.152	-1.12076	0.140174	-7.99548	1.29e-15	2.62e-14
TRINITY_DN14141_c0_g1_i1_XM_018566893.1_PREDICTED:_Nanorana_parkeri_zinc_finger_CCHC-type_containing_17_(ZCCHC17),_transcript_variant_X2,_mRNA	322.178	1.51507	0.189495	7.99527	1.29e-15	2.63e-14
TRINITY_DN1441_c5_g1_i1_XR_001942109.1_PREDICTED:_Nanorana_parkeri_uncharacterized_LOC108800584_(LOC108800584),_ncRNA	179.715	-8.60158	1.07687	-7.9876	1.38e-15	2.79e-14
TRINITY_DN40816_c0_g1_i1_XM_018575498.1_PREDICTED:_Nanorana_parkeri_vang-like_protein_1_(LOC108803676),_mRNA	39.8868	-6.61981	0.828868	-7.98656	1.39e-15	2.81e-14
TRINITY_DN11831_c0_g1_i4_XM_018558455.1_PREDICTED:_Nanorana_parkeri_family_with_sequence_similarity_134_member_B_(FAM134B),_transcript_variant_X1,_mRNA	196.031	-2.35518	0.29492	-7.98585	1.4e-15	2.83e-14
TRINITY_DN286_c1_g1_i1_XM_018565270.1_PREDICTED:_Nanorana_parkeri_tRNA_methyltransferase_10C,_mitochondrial_RNase_P_subunit_(TRMT10C),_mRNA	65.3751	1.51758	0.190052	7.98507	1.4e-15	2.84e-14
TRINITY_DN4304_c1_g1_i1_XM_018568321.1_PREDICTED:_Nanorana_parkeri_leukemia_NUP98_fusion_partner_1_(LNP1),_mRNA	696.91	1.22722	0.15372	7.98349	1.42e-15	2.88e-14
TRINITY_DN2476_c1_g1_i2_XM_018561961.1_PREDICTED:_Nanorana_parkeri_dihydrolipoamide_branched_chain_transacylase_E2_(DBT),_transcript_variant_X2,_mRNA	333.888	0.953079	0.119388	7.98306	1.43e-15	2.88e-14
TRINITY_DN2210_c2_g1_i2_XM_018561175.1_PREDICTED:_Nanorana_parkeri_nuclear_distribution_C,_dynein_complex_regulator_(NUDC),_mRNA	434.295	1.088	0.136373	7.97812	1.49e-15	3e-14
TRINITY_DN2140_c0_g1_i4_XM_018560432.1_PREDICTED:_Nanorana_parkeri_armadillo_repeat_containing_10_(ARMC10),_mRNA	108.391	1.56282	0.195918	7.97689	1.5e-15	3.02e-14
TRINITY_DN2395_c1_g1_i4_XM_018562869.1_PREDICTED:_Nanorana_parkeri_DS_cell_adhesion_molecule_like_1_(DSCAML1),_transcript_variant_X1,_mRNA	503.965	-0.791513	0.0992235	-7.97707	1.5e-15	3.02e-14
TRINITY_DN38379_c1_g1_i1_XM_018567195.1_PREDICTED:_Nanorana_parkeri_sorting_nexin_9_(SNX9),_transcript_variant_X2,_mRNA	386.69	0.912562	0.114459	7.97286	1.55e-15	3.12e-14
TRINITY_DN18245_c0_g1_i3_No_Hit	93.7359	-7.56565	0.949349	-7.9693	1.6e-15	3.21e-14
TRINITY_DN27_c0_g1_i7_XM_018553120.1_PREDICTED:_Nanorana_parkeri_lysine_methyltransferase_2C_(KMT2C),_mRNA	561.492	-1.12728	0.14147	-7.96833	1.61e-15	3.23e-14
TRINITY_DN4801_c0_g1_i6_XM_018574453.1_PREDICTED:_Nanorana_parkeri_LIM_domain_containing_2_(LIMD2),_transcript_variant_X1,_mRNA	289.039	1.49891	0.188113	7.96811	1.61e-15	3.24e-14
TRINITY_DN3095_c0_g1_i1_XM_018568109.1_PREDICTED:_Nanorana_parkeri_uridine_phosphorylase_1-like_(LOC108796610),_mRNA	1228.8	0.975383	0.122465	7.9646	1.66e-15	3.33e-14
TRINITY_DN181_c0_g1_i11_XM_012964722.3_PREDICTED:_Xenopus_tropicalis_Myb/SANT_DNA_binding_domain_containing_3_(msantd3),_transcript_variant_X1,_mRNA	103.274	1.833	0.230256	7.96069	1.71e-15	3.43e-14
TRINITY_DN3085_c0_g1_i1_XM_018564367.1_PREDICTED:_Nanorana_parkeri_protein_ABHD14A-like_(LOC108793418),_mRNA	185.879	-1.66491	0.209224	-7.95757	1.75e-15	3.51e-14
TRINITY_DN1280_c0_g1_i1_XM_018557519.1_PREDICTED:_Nanorana_parkeri_small_nuclear_ribonucleoprotein_U11/U12_subunit_35_(SNRNP35),_mRNA	151.695	1.97658	0.248428	7.95635	1.77e-15	3.55e-14
TRINITY_DN17547_c0_g1_i2_XM_018571843.1_PREDICTED:_Nanorana_parkeri_zinc_finger_CCCH-type_containing_15_(ZC3H15),_transcript_variant_X1,_mRNA	738.024	1.07285	0.134851	7.95579	1.78e-15	3.56e-14
TRINITY_DN1073_c0_g1_i1_XM_018560392.1_PREDICTED:_Nanorana_parkeri_gamma-crystallin_1-like_(LOC108790182),_mRNA	37531.8	-2.56976	0.323092	-7.95365	1.81e-15	3.62e-14
TRINITY_DN17068_c0_g1_i1_XM_018559890.1_PREDICTED:_Nanorana_parkeri_cytosolic_5'-nucleotidase_1A-like_(LOC108789789),_mRNA	33.1822	-2.68266	0.33749	-7.94885	1.88e-15	3.76e-14
TRINITY_DN259_c1_g1_i1_XM_018574027.1_PREDICTED:_Nanorana_parkeri_F-actin-capping_protein_subunit_alpha-2_(LOC108802147),_mRNA	1227.85	0.75187	0.0946019	7.94773	1.9e-15	3.79e-14
TRINITY_DN102_c4_g1_i1_BT081789.1_Rana_catesbeiana_clone_rcat-evr-533-072_Proline-rich_AKT1_substrate_1_putative_mRNA,_complete_cds	330.572	0.98088	0.123468	7.94442	1.95e-15	3.89e-14
TRINITY_DN4324_c1_g1_i4_No_Hit	82.9976	-1.96577	0.24747	-7.94348	1.97e-15	3.91e-14
TRINITY_DN15518_c0_g1_i1_XM_018558889.1_PREDICTED:_Nanorana_parkeri_B-cell_linker_(BLNK),_mRNA	37.6356	-3.50193	0.440934	-7.94207	1.99e-15	3.95e-14
TRINITY_DN1731_c0_g2_i10_XM_018574323.1_PREDICTED:_Nanorana_parkeri_chondroitin_sulfate_proteoglycan_5_(CSPG5),_mRNA	264.13	-2.45188	0.308757	-7.94113	2e-15	3.98e-14
TRINITY_DN4838_c0_g1_i2_XM_018552846.1_PREDICTED:_Nanorana_parkeri_SMAD_family_member_3_(SMAD3),_transcript_variant_X1,_mRNA	271.156	-1.59459	0.200883	-7.93791	2.06e-15	4.08e-14
TRINITY_DN11967_c0_g1_i1_XM_018563696.1_PREDICTED:_Nanorana_parkeri_bridging_integrator_3_(BIN3),_transcript_variant_X1,_mRNA	78.887	-1.91588	0.241416	-7.93601	2.09e-15	4.14e-14
TRINITY_DN12537_c0_g1_i1_XM_018553902.1_PREDICTED:_Nanorana_parkeri_thioredoxin_related_transmembrane_protein_3_(TMX3),_transcript_variant_X2,_mRNA	324.887	1.29	0.162658	7.93076	2.18e-15	4.32e-14
TRINITY_DN17766_c0_g1_i1_XM_018564536.1_PREDICTED:_Nanorana_parkeri_general_transcription_factor_IIH_subunit_4_(GTF2H4),_mRNA	93.3013	1.43373	0.180956	7.92306	2.32e-15	4.59e-14
TRINITY_DN17135_c0_g1_i6_XM_018574891.1_PREDICTED:_Nanorana_parkeri_leishmanolysin_like_peptidase_(LMLN),_mRNA	51.4844	-2.45836	0.31057	-7.91564	2.46e-15	4.87e-14
TRINITY_DN23907_c0_g1_i1_XM_018559555.1_PREDICTED:_Nanorana_parkeri_glutamate_ionotropic_receptor_AMPA_type_subunit_1_(GRIA1),_mRNA	478.815	0.7909	0.0999221	7.91517	2.47e-15	4.88e-14
TRINITY_DN2417_c0_g1_i1_XM_018568016.1_PREDICTED:_Nanorana_parkeri_mahogunin_ring_finger_1_(MGRN1),_transcript_variant_X1,_mRNA	305.866	-1.49638	0.189154	-7.91092	2.55e-15	5.05e-14
TRINITY_DN1758_c1_g1_i2_XM_018559844.1_PREDICTED:_Nanorana_parkeri_cysteine_dioxygenase_type_1_(CDO1),_transcript_variant_X3,_mRNA	397.923	2.27414	0.287529	7.90925	2.59e-15	5.11e-14
TRINITY_DN16742_c0_g1_i1_NM_001102957.1_Xenopus_tropicalis_kelch_like_family_member_4_(klhl4),_mRNA_BC136104.1_Xenopus_tropicalis_hypothetical_protein_LOC100125035,_mRNA_(cDNA_clone_MGC:122620_IMAGE:7657717),_complete_cds	54.1911	2.4468	0.309455	7.90679	2.64e-15	5.21e-14
TRINITY_DN2103_c1_g1_i1_XM_018563062.1_PREDICTED:_Nanorana_parkeri_chromosome_alignment_maintaining_phosphoprotein_1_(CHAMP1),_transcript_variant_X2,_mRNA	211.632	1.31193	0.165948	7.90563	2.67e-15	5.25e-14
TRINITY_DN40008_c0_g1_i1_XM_018558810.1_PREDICTED:_Nanorana_parkeri_kelch_like_family_member_32_(KLHL32),_mRNA	120.905	1.26959	0.160649	7.90288	2.73e-15	5.36e-14
TRINITY_DN2713_c0_g1_i2_XM_018557463.1_PREDICTED:_Nanorana_parkeri_tripartite_motif_containing_44_(TRIM44),_mRNA	67.5272	-2.61853	0.331456	-7.90007	2.79e-15	5.48e-14
TRINITY_DN12600_c0_g1_i1_XM_018560145.1_PREDICTED:_Nanorana_parkeri_ceramide_synthase_5_(CERS5),_transcript_variant_X2,_mRNA	283.379	1.21586	0.153973	7.89655	2.87e-15	5.63e-14
TRINITY_DN10277_c0_g1_i10_XM_018556826.1_PREDICTED:_Nanorana_parkeri_angiomotin_like_1_(AMOTL1),_mRNA	171.701	-2.27962	0.288705	-7.89602	2.88e-15	5.65e-14
TRINITY_DN18040_c0_g1_i4_XM_018565732.1_PREDICTED:_Nanorana_parkeri_ligand_dependent_nuclear_receptor_corepressor_(LCOR),_mRNA	30.7218	3.19407	0.404578	7.8948	2.91e-15	5.7e-14
TRINITY_DN13333_c0_g1_i1_AC149162.3_Xenopus_tropicalis_clone_ISB-362P17,_complete_sequence	30.8918	3.5157	0.445755	7.88706	3.09e-15	6.06e-14
TRINITY_DN3860_c0_g1_i5_XM_018569730.1_PREDICTED:_Nanorana_parkeri_ring_finger_protein_44_(RNF44),_transcript_variant_X1,_mRNA	242.633	-2.02288	0.256486	-7.8869	3.1e-15	6.07e-14
TRINITY_DN2777_c0_g1_i1_XM_018560172.1_PREDICTED:_Nanorana_parkeri_lipoma_HMGIC_fusion_partner_(LHFP),_mRNA	442.186	-1.06476	0.135035	-7.88507	3.14e-15	6.15e-14
TRINITY_DN1279_c1_g1_i1_AB985359.1_Rugosa_rugosa_sox3_gene,_5'_flanking_region,_country:_Japan:Niigata	173.246	1.29906	0.164754	7.88486	3.15e-15	6.16e-14
TRINITY_DN12402_c0_g1_i1_XM_018559614.1_PREDICTED:_Nanorana_parkeri_UTP11,_small_subunit_processome_component_homolog_(S._cerevisiae)_(UTP11),_mRNA	72.9889	2.17454	0.275814	7.88408	3.17e-15	6.19e-14
TRINITY_DN266_c6_g3_i1_XM_018564245.1_PREDICTED:_Nanorana_parkeri_chloride_voltage-gated_channel_5_(CLCN5),_mRNA	220.586	-0.891067	0.113033	-7.88321	3.19e-15	6.23e-14
TRINITY_DN4940_c1_g1_i1_XM_018562880.1_PREDICTED:_Nanorana_parkeri_dynamin_binding_protein_(DNMBP),_mRNA	158.347	-1.9699	0.249927	-7.88193	3.22e-15	6.29e-14
TRINITY_DN11608_c0_g1_i1_BT081957.1_Rana_catesbeiana_clone_rcat-evr-511-367_Proteasome_subunit_beta_type-2_putative_mRNA,_complete_cds	596.424	1.4061	0.178409	7.88134	3.24e-15	6.31e-14
TRINITY_DN219_c0_g1_i2_XM_018554714.1_PREDICTED:_Nanorana_parkeri_solute_carrier_family_20_member_1_(SLC20A1),_transcript_variant_X1,_mRNA	665.265	1.38536	0.175819	7.87947	3.29e-15	6.4e-14
TRINITY_DN23761_c0_g1_i1_XM_018559271.1_PREDICTED:_Nanorana_parkeri_signal_recognition_particle_14_(SRP14),_mRNA	305.786	0.988867	0.125524	7.87793	3.33e-15	6.47e-14
TRINITY_DN1518_c0_g1_i2_No_Hit	37.8583	-7.18225	0.911753	-7.8774	3.34e-15	6.49e-14
TRINITY_DN5453_c0_g1_i12_XM_018558574.1_PREDICTED:_Nanorana_parkeri_syntaxin-binding_protein_4-like_(LOC108788732),_mRNA	375.094	-0.74421	0.094507	-7.87465	3.42e-15	6.63e-14
TRINITY_DN20121_c0_g1_i1_XM_018568371.1_PREDICTED:_Nanorana_parkeri_thrombospondin_1_(THBS1),_mRNA	3483.55	-1.15226	0.146323	-7.87479	3.41e-15	6.63e-14
TRINITY_DN30822_c0_g1_i1_XM_018562245.1_PREDICTED:_Nanorana_parkeri_defective_in_cullin_neddylation_1_domain_containing_2_(DCUN1D2),_transcript_variant_X1,_mRNA	168.932	1.32287	0.168007	7.87388	3.44e-15	6.66e-14
TRINITY_DN13562_c0_g1_i1_MH800190.1_Rana_catesbeiana_liver-enriched_antimicrobial_peptide_2_precursor_(LEAP2)_mRNA,_complete_cds	66.384	2.19565	0.278879	7.87313	3.46e-15	6.7e-14
TRINITY_DN11556_c0_g1_i1_XM_018569295.1_PREDICTED:_Nanorana_parkeri_adaptor_related_protein_complex_3_mu_1_subunit_(AP3M1),_transcript_variant_X1,_mRNA	178.394	1.32293	0.16807	7.87134	3.51e-15	6.79e-14
TRINITY_DN3941_c0_g1_i2_XM_006899705.1_PREDICTED:_Elephantulus_edwardii_zinc_finger_protein_565_(ZNF565),_mRNA	68.5676	1.86388	0.236819	7.87046	3.53e-15	6.83e-14
TRINITY_DN3426_c0_g1_i1_XM_018573198.1_PREDICTED:_Nanorana_parkeri_ERCC_excision_repair_1,_endonuclease_non-catalytic_subunit_(ERCC1),_mRNA	254.116	0.913567	0.116112	7.86797	3.6e-15	6.96e-14
TRINITY_DN35721_c0_g1_i1_XM_002940132.5_PREDICTED:_Xenopus_tropicalis_WD_repeat_domain_55_(LOC100490380),_transcript_variant_X2,_mRNA	139.052	1.73813	0.220941	7.86695	3.63e-15	7.01e-14
TRINITY_DN14129_c0_g1_i3_XM_018574704.1_PREDICTED:_Nanorana_parkeri_syntaxin_binding_protein_6_(STXBP6),_partial_mRNA	73.56	1.47693	0.187741	7.86685	3.64e-15	7.01e-14
TRINITY_DN341_c1_g1_i1_XM_018557458.1_PREDICTED:_Nanorana_parkeri_CAP-Gly_domain_containing_linker_protein_1_(CLIP1),_mRNA	1731.66	1.34817	0.171379	7.86662	3.64e-15	7.02e-14
TRINITY_DN22836_c0_g1_i3_No_Hit	23.149	-3.32702	0.423309	-7.85956	3.85e-15	7.42e-14
TRINITY_DN2344_c1_g1_i1_XM_018567181.1_PREDICTED:_Nanorana_parkeri_carnitine_palmitoyltransferase_1A_(CPT1A),_transcript_variant_X2,_mRNA	115.841	-2.39568	0.304861	-7.85826	3.9e-15	7.49e-14
TRINITY_DN19865_c0_g1_i5_AB505452.1_Rana_rugosa_got1_gene_for_glutamate_oxaloacetate_transaminase,_partial_cds	26.0129	-3.27594	0.416884	-7.85815	3.9e-15	7.49e-14
TRINITY_DN10363_c0_g1_i1_XM_018559911.1_PREDICTED:_Nanorana_parkeri_aryl_hydrocarbon_receptor_nuclear_translocator_(ARNT),_mRNA	292.658	-0.933216	0.118761	-7.85792	3.91e-15	7.5e-14
TRINITY_DN4411_c0_g1_i3_XM_018574846.1_PREDICTED:_Nanorana_parkeri_fibronectin_type_III_domain_containing_4_(FNDC4),_mRNA	185.147	-1.39457	0.1775	-7.85674	3.94e-15	7.56e-14
TRINITY_DN29500_c0_g1_i2_AB597178.1_Rana_rugosa_CYP17_mRNA_for_CYP17,_partial_cds	146.347	1.39648	0.177862	7.85145	4.11e-15	7.88e-14
TRINITY_DN4479_c0_g1_i14_No_Hit	17.5163	-7.64584	0.974276	-7.84772	4.24e-15	8.11e-14
TRINITY_DN3969_c0_g1_i2_XM_018555833.1_PREDICTED:_Nanorana_parkeri_complement_C4-like_(LOC108786515),_mRNA	1002.74	2.81834	0.359233	7.84544	4.31e-15	8.26e-14
TRINITY_DN20394_c0_g1_i1_XM_018552310.1_PREDICTED:_Nanorana_parkeri_intraflagellar_transport_27_(IFT27),_mRNA	116.21	1.26994	0.161911	7.84344	4.38e-15	8.38e-14
TRINITY_DN32549_c0_g1_i1_LR699159.1_Geotrypetes_seraphini_genome_assembly,_chromosome:_14	84.0922	-2.01594	0.257146	-7.83967	4.52e-15	8.63e-14
TRINITY_DN131_c1_g3_i1_XM_018569929.1_PREDICTED:_Nanorana_parkeri_zinc_finger_protein_850-like_(LOC108798201),_mRNA	106.183	1.59665	0.203689	7.8387	4.55e-15	8.69e-14
TRINITY_DN35737_c1_g1_i2_No_Hit	84.5294	2.94622	0.375905	7.83766	4.59e-15	8.75e-14
TRINITY_DN23_c0_g1_i8_No_Hit	1375.89	-8.31732	1.06126	-7.83722	4.61e-15	8.78e-14
TRINITY_DN26067_c0_g1_i4_No_Hit	18.3812	7.71246	0.984521	7.83371	4.74e-15	9.01e-14
TRINITY_DN13564_c0_g1_i10_XM_018575071.1_PREDICTED:_Nanorana_parkeri_coiled-coil_serine_rich_protein_2_(CCSER2),_mRNA	157.915	-2.24219	0.286223	-7.83373	4.74e-15	9.01e-14
TRINITY_DN4138_c0_g2_i4_XM_018565112.1_PREDICTED:_Nanorana_parkeri_tumor_suppressor_candidate_3_(TUSC3),_mRNA	1014.64	0.725856	0.0926604	7.83351	4.74e-15	9.02e-14
TRINITY_DN40388_c4_g1_i12_GU170813.1_Rana_grahami_bradykinin_precursor,_gene,_complete_cds	58.0787	-2.13946	0.273228	-7.83033	4.87e-15	9.24e-14
TRINITY_DN3166_c0_g1_i4_XM_018560564.1_PREDICTED:_Nanorana_parkeri_mitotic_spindle_positioning_(MISP),_mRNA	413.627	-1.51136	0.193046	-7.82901	4.92e-15	9.33e-14
TRINITY_DN20829_c0_g1_i1_XM_018566556.1_PREDICTED:_Nanorana_parkeri_KIAA1522_ortholog_(KIAA1522),_transcript_variant_X1,_mRNA	207.921	-2.27784	0.291023	-7.827	5e-15	9.47e-14
TRINITY_DN38595_c0_g1_i1_BT081830.1_Rana_catesbeiana_clone_rcat-evr-523-092_Proteasome_subunit_alpha_type-6_putative_mRNA,_complete_cds	658.712	1.00091	0.127887	7.82652	5.02e-15	9.5e-14
TRINITY_DN3_c0_g1_i2_AJ298902.1_Rana_clamitans_mRNA_for_Ca2+-ATPase_1_(atp2A1_gene)	6174.34	-2.23203	0.285255	-7.82467	5.09e-15	9.63e-14
TRINITY_DN3031_c5_g1_i1_MH800190.1_Rana_catesbeiana_liver-enriched_antimicrobial_peptide_2_precursor_(LEAP2)_mRNA,_complete_cds	32.0648	4.41244	0.56405	7.82278	5.17e-15	9.76e-14
TRINITY_DN13671_c0_g3_i1_XM_018553491.1_PREDICTED:_Nanorana_parkeri_exo/endonuclease_G_(EXOG),_transcript_variant_X1,_mRNA	127.14	2.45883	0.314312	7.82291	5.16e-15	9.76e-14
TRINITY_DN2879_c0_g1_i2_XM_018553215.1_PREDICTED:_Nanorana_parkeri_calsyntenin_3_(CLSTN3),_mRNA	793.209	-1.028	0.13141	-7.82289	5.16e-15	9.76e-14
TRINITY_DN25577_c0_g2_i4_XM_018554717.1_PREDICTED:_Nanorana_parkeri_paraspeckle_component_1_(PSPC1),_transcript_variant_X1,_mRNA	651.286	1.20436	0.153966	7.82225	5.19e-15	9.79e-14
TRINITY_DN262675_c0_g1_i1_BT081497.1_Rana_catesbeiana_clone_rcat-evr-519-081_Mitochondrial_import_receptor_subunit_TOM20_homolog_putative_mRNA,_complete_cds	713.028	1.16547	0.149009	7.82145	5.22e-15	9.84e-14
TRINITY_DN4198_c0_g1_i1_XM_018569418.1_PREDICTED:_Nanorana_parkeri_thromboxane_A_synthase_1_(TBXAS1),_transcript_variant_X1,_mRNA	113.647	-1.31278	0.16786	-7.8207	5.25e-15	9.9e-14
TRINITY_DN15079_c0_g1_i1_XM_018561959.1_PREDICTED:_Nanorana_parkeri_major_facilitator_superfamily_domain_containing_14A_(MFSD14A),_mRNA	125.696	-1.05833	0.135366	-7.81827	5.36e-15	1.01e-13
TRINITY_DN13315_c0_g1_i1_XM_018559758.1_PREDICTED:_Nanorana_parkeri_WD_repeat_domain_77_(WDR77),_mRNA	269.49	1.50821	0.192949	7.81666	5.42e-15	1.02e-13
TRINITY_DN18600_c0_g1_i1_XM_018561514.1_PREDICTED:_Nanorana_parkeri_ribosomal_protein_L14_(RPL14),_mRNA	14722.3	1.17854	0.150768	7.81691	5.41e-15	1.02e-13
TRINITY_DN10064_c5_g1_i1_XM_018561808.1_PREDICTED:_Nanorana_parkeri_RAB3_GTPase_activating_protein_catalytic_subunit_1_(RAB3GAP1),_transcript_variant_X2,_mRNA	212.865	-1.44058	0.184311	-7.81604	5.45e-15	1.02e-13
TRINITY_DN276_c1_g1_i4_XM_018573146.1_PREDICTED:_Nanorana_parkeri_neuroligin_2_(NLGN2),_transcript_variant_X4,_mRNA	160.811	-1.45974	0.186746	-7.81671	5.42e-15	1.02e-13
TRINITY_DN2906_c0_g1_i4_XM_018552780.1_PREDICTED:_Nanorana_parkeri_myosin_IXA_(MYO9A),_mRNA	630.52	-0.735153	0.094161	-7.8074	5.84e-15	1.09e-13
TRINITY_DN28697_c0_g1_i2_XM_018557033.1_PREDICTED:_Nanorana_parkeri_transmembrane_protein_120B_(TMEM120B),_mRNA	85.8188	1.72557	0.221096	7.8046	5.97e-15	1.11e-13
TRINITY_DN12223_c0_g1_i2_XM_018557622.1_PREDICTED:_Nanorana_parkeri_checkpoint_with_forkhead_and_ring_finger_domains_(CHFR),_transcript_variant_X1,_mRNA	348.994	0.948154	0.121477	7.80521	5.94e-15	1.11e-13
TRINITY_DN24972_c0_g1_i1_NM_001008043.1_Xenopus_tropicalis_Obg-like_ATPase_1_(ola1),_mRNA_BC080929.1_Xenopus_tropicalis_MGC79585_protein,_mRNA_(cDNA_clone_MGC:79585_IMAGE:6979019),_complete_cds	609.794	0.930499	0.119218	7.80505	5.95e-15	1.11e-13
TRINITY_DN47221_c0_g1_i1_XM_018574004.1_PREDICTED:_Nanorana_parkeri_ribosomal_protein_L23_(RPL23),_mRNA	13339.5	0.919589	0.117808	7.80585	5.91e-15	1.11e-13
TRINITY_DN3510_c0_g1_i6_XM_018562076.1_PREDICTED:_Nanorana_parkeri_GTPase_activating_Rap/RanGAP_domain_like_3_(GARNL3),_transcript_variant_X1,_mRNA	239.722	-1.12353	0.143947	-7.80517	5.94e-15	1.11e-13
TRINITY_DN5054_c1_g1_i1_XM_018558599.1_PREDICTED:_Nanorana_parkeri_periplakin_(PPL),_mRNA	1359.43	-1.50866	0.193372	-7.80185	6.1e-15	1.14e-13
TRINITY_DN30053_c0_g1_i2_XM_018553436.1_PREDICTED:_Nanorana_parkeri_tubulin_tyrosine_ligase_like_12_(TTLL12),_mRNA	73.6711	-1.87052	0.239933	-7.796	6.39e-15	1.19e-13
TRINITY_DN16514_c0_g1_i27_No_Hit	54.7039	2.1241	0.27255	7.79343	6.52e-15	1.21e-13
TRINITY_DN2712_c15_g1_i1_XM_018553423.1_PREDICTED:_Nanorana_parkeri_tripartite_motif_containing_8_(TRIM8),_transcript_variant_X2,_mRNA	191.021	1.37503	0.176473	7.79173	6.61e-15	1.23e-13
TRINITY_DN2866_c1_g2_i2_XM_018560427.1_PREDICTED:_Nanorana_parkeri_proteasome_26S_subunit,_ATPase_2_(PSMC2),_mRNA	739.816	1.22336	0.157028	7.79071	6.66e-15	1.24e-13
TRINITY_DN11881_c0_g1_i8_LR131971.1_Parambassis_ranga_genome_assembly,_chromosome:_20	36.9591	-8.04375	1.03249	-7.79062	6.67e-15	1.24e-13
TRINITY_DN10034_c0_g1_i1_XM_018565245.1_PREDICTED:_Nanorana_parkeri_vascular_endothelial_growth_factor_B_(VEGFB),_mRNA	42.137	5.07183	0.651654	7.78301	7.08e-15	1.31e-13
TRINITY_DN1964_c3_g1_i1_XM_018559617.1_PREDICTED:_Nanorana_parkeri_proteasome_subunit_alpha_2_(PSMA2),_mRNA	568.486	1.17676	0.15118	7.7838	7.04e-15	1.31e-13
TRINITY_DN1371_c3_g1_i7_XM_018568741.1_PREDICTED:_Nanorana_parkeri_BAH_domain_and_coiled-coil_containing_1_(BAHCC1),_mRNA	218.836	-1.20381	0.154737	-7.77974	7.27e-15	1.35e-13
TRINITY_DN1658_c0_g1_i7_XM_018233157.1_PREDICTED:_Xenopus_laevis_reticulon-2-like_(LOC108700194),_mRNA	371.495	1.47953	0.190208	7.77848	7.34e-15	1.36e-13
TRINITY_DN11445_c0_g1_i7_No_Hit	316.584	-6.15353	0.791236	-7.77711	7.42e-15	1.37e-13
TRINITY_DN124_c1_g3_i1_XM_018561840.1_PREDICTED:_Nanorana_parkeri_selenide,_water_dikinase_2-like_(LOC108791365),_transcript_variant_X1,_mRNA	337.371	0.912981	0.117402	7.77656	7.45e-15	1.38e-13
TRINITY_DN3035_c0_g1_i1_HQ439094.1_Rana_okaloosae_clone_205_microsatellite_sequence	454.388	-2.12783	0.273634	-7.77616	7.48e-15	1.38e-13
TRINITY_DN16273_c0_g1_i1_XM_018557979.1_PREDICTED:_Nanorana_parkeri_mitogen-activated_protein_kinase_12-like_(LOC108788240),_mRNA	32.2507	-6.01235	0.773399	-7.77392	7.61e-15	1.4e-13
TRINITY_DN27835_c0_g1_i2_XM_018567146.1_PREDICTED:_Nanorana_parkeri_putative_inactive_cytochrome_P450_2G1_(LOC108795831),_mRNA	51.3573	-8.16008	1.04967	-7.77395	7.61e-15	1.4e-13
TRINITY_DN351_c0_g2_i2_BC171110.1_Xenopus_tropicalis_hypothetical_protein_LOC548792,_mRNA_(cDNA_clone_MGC:197837_IMAGE:9040372),_complete_cds	1027.14	-1.20283	0.154754	-7.77257	7.69e-15	1.42e-13
TRINITY_DN4729_c0_g1_i1_XM_018569183.1_PREDICTED:_Nanorana_parkeri_zw10_kinetochore_protein_(ZW10),_mRNA	321.687	0.998592	0.128518	7.77007	7.84e-15	1.44e-13
TRINITY_DN10664_c0_g1_i1_XM_018568861.1_PREDICTED:_Nanorana_parkeri_bromodomain_containing_9_(BRD9),_transcript_variant_X2,_mRNA	949.275	1.55213	0.199788	7.7689	7.92e-15	1.46e-13
TRINITY_DN4157_c0_g1_i2_Z54344.1_R.esculenta_ubp1_mRNA	1576.03	1.13332	0.145972	7.76399	8.23e-15	1.51e-13
TRINITY_DN2585_c0_g1_i1_XM_018564865.1_PREDICTED:_Nanorana_parkeri_protein_RD3-like_(LOC108793908),_mRNA	1099.08	-1.42654	0.18373	-7.76433	8.21e-15	1.51e-13
TRINITY_DN5590_c0_g1_i1_XM_018555255.1_PREDICTED:_Nanorana_parkeri_calcium_voltage-gated_channel_subunit_alpha1_D_(CACNA1D),_mRNA	146.73	-1.54524	0.199212	-7.75675	8.71e-15	1.6e-13
TRINITY_DN10813_c0_g2_i1_XM_018554180.1_PREDICTED:_Nanorana_parkeri_GTP_binding_protein_4_(GTPBP4),_mRNA	1232.48	1.71401	0.221042	7.75424	8.89e-15	1.63e-13
TRINITY_DN3578_c0_g1_i2_XM_018571877.1_PREDICTED:_Nanorana_parkeri_coiled-coil_domain_containing_28B_(CCDC28B),_mRNA	323.446	1.41688	0.182779	7.7519	9.05e-15	1.66e-13
TRINITY_DN3376_c0_g1_i1_No_Hit	34.4746	-8.4683	1.09238	-7.75214	9.04e-15	1.66e-13
TRINITY_DN1564_c0_g3_i6_XM_018564855.1_PREDICTED:_Nanorana_parkeri_protein_tyrosine_phosphatase_type_IVA,_member_1_(PTP4A1),_transcript_variant_X1,_mRNA	1332.22	1.05635	0.136553	7.73582	1.03e-14	1.88e-13
TRINITY_DN13076_c0_g1_i1_XM_018568596.1_PREDICTED:_Nanorana_parkeri_ubiquitin_associated_and_SH3_domain_containing_B_(UBASH3B),_mRNA	47.6392	-2.67944	0.34636	-7.736	1.03e-14	1.88e-13
TRINITY_DN29226_c0_g1_i10_XM_018558031.1_PREDICTED:_Nanorana_parkeri_gap_junction_beta-3_protein-like_(LOC108788287),_mRNA	22.1852	-7.47326	0.96623	-7.73445	1.04e-14	1.9e-13
TRINITY_DN26215_c0_g2_i2_XM_018566568.1_PREDICTED:_Nanorana_parkeri_RB_binding_protein_4,_chromatin_remodeling_factor_(RBBP4),_transcript_variant_X2,_mRNA	1129.15	1.2614	0.163155	7.73128	1.06e-14	1.94e-13
TRINITY_DN14527_c0_g1_i1_XM_018555793.1_PREDICTED:_Nanorana_parkeri_ubiquitin_specific_peptidase_39_(USP39),_mRNA	369.951	1.0347	0.133846	7.73049	1.07e-14	1.95e-13
TRINITY_DN5229_c1_g1_i3_XM_018570178.1_PREDICTED:_Nanorana_parkeri_mitofusin_2_(MFN2),_transcript_variant_X1,_mRNA	100.076	-2.13923	0.276862	-7.72669	1.1e-14	2.01e-13
TRINITY_DN109838_c0_g1_i2_XM_018556639.1_PREDICTED:_Nanorana_parkeri_solute_carrier_family_17_member_8_(SLC17A8),_transcript_variant_X1,_mRNA	96.844	1.47285	0.19063	7.72624	1.11e-14	2.02e-13
TRINITY_DN33321_c0_g1_i1_XM_018571006.1_PREDICTED:_Nanorana_parkeri_DIM1_dimethyladenosine_transferase_1_homolog_(DIMT1),_mRNA	92.1488	1.47476	0.190931	7.72401	1.13e-14	2.05e-13
TRINITY_DN34838_c0_g1_i3_XM_018556832.1_PREDICTED:_Nanorana_parkeri_SEH1_like_nucleoporin_(SEH1L),_transcript_variant_X1,_mRNA	179.557	1.11514	0.144397	7.72274	1.14e-14	2.07e-13
TRINITY_DN12961_c0_g1_i1_XM_002938232.5_PREDICTED:_Xenopus_tropicalis_ZXD_family_zinc_finger_C_(zxdc),_transcript_variant_X2,_mRNA	92.986	-2.01125	0.260424	-7.723	1.14e-14	2.07e-13
TRINITY_DN2278_c0_g1_i4_XM_018564276.1_PREDICTED:_Nanorana_parkeri_phosphatidylinositol-5-phosphate_4-kinase_type_2_alpha_(PIP4K2A),_transcript_variant_X3,_mRNA	41.8081	-2.07255	0.268555	-7.71742	1.19e-14	2.15e-13
TRINITY_DN106_c0_g1_i5_XM_018553514.1_PREDICTED:_Nanorana_parkeri_chloride_voltage-gated_channel_4_(CLCN4),_mRNA	343.55	-1.05138	0.136277	-7.71497	1.21e-14	2.19e-13
TRINITY_DN2119_c3_g1_i3_XM_018565258.1_PREDICTED:_Nanorana_parkeri_hyperpolarization_activated_cyclic_nucleotide_gated_potassium_channel_3_(HCN3),_mRNA	102.452	-2.57068	0.333283	-7.71322	1.23e-14	2.22e-13
TRINITY_DN5218_c0_g1_i2_XM_018562000.1_PREDICTED:_Nanorana_parkeri_acetylcholinesterase_(Cartwright_blood_group)_(ACHE),_transcript_variant_X2,_mRNA	599.293	-0.86261	0.111852	-7.71208	1.24e-14	2.24e-13
TRINITY_DN21188_c0_g3_i1_No_Hit	27.4641	4.88705	0.63372	7.7117	1.24e-14	2.25e-13
TRINITY_DN37683_c0_g1_i1_XM_018562584.1_PREDICTED:_Nanorana_parkeri_NUMB_like,_endocytic_adaptor_protein_(NUMBL),_mRNA	66.849	-1.73981	0.225722	-7.70774	1.28e-14	2.31e-13
TRINITY_DN13138_c1_g1_i2_XM_018574515.1_PREDICTED:_Nanorana_parkeri_neuronal_acetylcholine_receptor_subunit_alpha-5_(LOC108802658),_transcript_variant_X1,_mRNA	119.507	1.45461	0.188724	7.70762	1.28e-14	2.32e-13
TRINITY_DN25845_c0_g1_i4_XM_018567935.1_PREDICTED:_Nanorana_parkeri_solute_carrier_family_22_member_7-like_(LOC108796454),_mRNA	360.026	-1.39336	0.18082	-7.70581	1.3e-14	2.35e-13
TRINITY_DN1510_c0_g1_i4_XM_018573027.1_PREDICTED:_Nanorana_parkeri_galactoside_2-alpha-L-fucosyltransferase_2-like_(LOC108801079),_mRNA	15.2717	-7.44832	0.966641	-7.70536	1.3e-14	2.35e-13
TRINITY_DN5230_c0_g1_i1_XM_018563235.1_PREDICTED:_Nanorana_parkeri_whey_acidic_protein-like_(LOC108792449),_mRNA	48.9459	-7.76007	1.00713	-7.7051	1.31e-14	2.36e-13
TRINITY_DN5510_c1_g1_i2_AB505452.1_Rana_rugosa_got1_gene_for_glutamate_oxaloacetate_transaminase,_partial_cds	109.522	-1.89183	0.245648	-7.7014	1.35e-14	2.42e-13
TRINITY_DN16850_c0_g1_i2_XM_018554127.1_PREDICTED:_Nanorana_parkeri_carbohydrate_sulfotransferase_10_(CHST10),_mRNA	122.97	1.43854	0.186804	7.70077	1.35e-14	2.43e-13
TRINITY_DN22954_c0_g1_i1_XM_018559917.1_PREDICTED:_Nanorana_parkeri_signal_transducing_adaptor_family_member_1_(STAP1),_mRNA	28.0201	-6.95302	0.902899	-7.70077	1.35e-14	2.43e-13
TRINITY_DN3015_c0_g2_i1_MK959621.1_Frog_virus_3_strain_Z994,_complete_genome	88.5721	-2.3306	0.302674	-7.70002	1.36e-14	2.44e-13
TRINITY_DN181_c1_g2_i4_XM_018554882.1_PREDICTED:_Nanorana_parkeri_serum_amyloid_A_like_1_(SAAL1),_mRNA	51.6722	-2.03183	0.263895	-7.69939	1.37e-14	2.45e-13
TRINITY_DN4935_c0_g1_i4_XM_018565903.1_PREDICTED:_Nanorana_parkeri_glutathione_S-transferase_theta_2B_(GSTT2B),_mRNA	102.542	2.36851	0.307641	7.69894	1.37e-14	2.46e-13
TRINITY_DN11786_c0_g1_i1_XM_018560701.1_PREDICTED:_Nanorana_parkeri_G_protein_nucleolar_3_like_(GNL3L),_mRNA	446.088	1.52776	0.198502	7.69647	1.4e-14	2.51e-13
TRINITY_DN16647_c0_g2_i3_XM_018572554.1_PREDICTED:_Nanorana_parkeri_mitochondrial_ribosomal_protein_L48_(MRPL48),_transcript_variant_X1,_mRNA	113.14	1.37966	0.179269	7.69602	1.4e-14	2.51e-13
TRINITY_DN4894_c0_g1_i1_LR738561.1_Neostethus_bicornis_genome_assembly,_chromosome:_10	399.951	0.980532	0.127432	7.69456	1.42e-14	2.54e-13
TRINITY_DN42386_c0_g1_i3_XM_018560842.1_PREDICTED:_Nanorana_parkeri_suppressor_of_tumorigenicity_7_protein_homolog_(LOC108790555),_transcript_variant_X1,_mRNA	109.016	1.57772	0.205073	7.69346	1.43e-14	2.56e-13
TRINITY_DN514_c18_g1_i1_No_Hit	237.029	1.3207	0.171679	7.69286	1.44e-14	2.57e-13
TRINITY_DN17350_c0_g1_i1_XM_018576358.1_PREDICTED:_Nanorana_parkeri_potassium_calcium-activated_channel_subfamily_M_regulatory_beta_subunit_4_(KCNMB4),_transcript_variant_X1,_mRNA	514.359	1.10269	0.143361	7.69166	1.45e-14	2.59e-13
TRINITY_DN10960_c0_g1_i1_XM_018554503.1_PREDICTED:_Nanorana_parkeri_hematopoietic_prostaglandin_D_synthase-like_(LOC108785437),_transcript_variant_X2,_mRNA	117.904	2.50213	0.325377	7.68994	1.47e-14	2.63e-13
TRINITY_DN2409_c0_g2_i3_XM_018559732.1_PREDICTED:_Nanorana_parkeri_CUGBP,_Elav-like_family_member_1_(CELF1),_transcript_variant_X1,_mRNA	414.116	-1.58386	0.205972	-7.68968	1.47e-14	2.63e-13
TRINITY_DN15437_c0_g2_i3_XM_018572368.1_PREDICTED:_Nanorana_parkeri_eukaryotic_translation_elongation_factor_1_delta_(EEF1D),_mRNA	2102.64	1.18721	0.154415	7.68846	1.49e-14	2.65e-13
TRINITY_DN4672_c0_g1_i8_XM_018574671.1_PREDICTED:_Nanorana_parkeri_RecQ_like_helicase_4_(RECQL4),_mRNA	691.358	0.754314	0.0981152	7.68804	1.49e-14	2.66e-13
TRINITY_DN17325_c0_g1_i6_XM_018557585.1_PREDICTED:_Nanorana_parkeri_VPS50,_EARP/GARPII_complex_subunit_(VPS50),_mRNA	59.2207	-2.39363	0.311534	-7.68337	1.55e-14	2.76e-13
TRINITY_DN486_c3_g1_i1_XM_018565920.1_PREDICTED:_Nanorana_parkeri_SURP_and_G-patch_domain_containing_1_(SUGP1),_mRNA	1658.03	0.963483	0.12544	7.68085	1.58e-14	2.81e-13
TRINITY_DN1077_c0_g1_i13_XM_018565827.1_PREDICTED:_Nanorana_parkeri_misshapen_like_kinase_1_(MINK1),_transcript_variant_X3,_mRNA	1082.71	-0.759739	0.098925	-7.67995	1.59e-14	2.83e-13
TRINITY_DN4635_c3_g1_i1_XM_018560785.1_PREDICTED:_Nanorana_parkeri_erb-b2_receptor_tyrosine_kinase_3_(ERBB3),_mRNA	27.9297	-5.66322	0.73751	-7.67884	1.61e-14	2.85e-13
TRINITY_DN10628_c0_g1_i2_XM_018565617.1_PREDICTED:_Nanorana_parkeri_t-complex_1_(TCP1),_mRNA	1253.35	1.06311	0.138466	7.67778	1.62e-14	2.87e-13
TRINITY_DN14635_c0_g1_i2_BT081879.1_Rana_catesbeiana_clone_rcat-evr-516-338_Translation_initiation_factor_eIF-2B_subunit_alpha_putative_mRNA,_complete_cds	234.344	1.1565	0.150672	7.67561	1.65e-14	2.92e-13
TRINITY_DN54379_c0_g2_i1_XM_018563715.1_PREDICTED:_Nanorana_parkeri_mannosidase_alpha_class_1A_member_1_(MAN1A1),_mRNA	120.956	-1.44165	0.187827	-7.67543	1.65e-14	2.92e-13
TRINITY_DN27945_c0_g1_i1_No_Hit	27.5377	-7.13303	0.929573	-7.67345	1.67e-14	2.96e-13
TRINITY_DN112_c1_g1_i2_XM_018554926.1_PREDICTED:_Nanorana_parkeri_cyclin_dependent_kinase_5_regulatory_subunit_2_(CDK5R2),_mRNA	989.798	-0.828573	0.107987	-7.67289	1.68e-14	2.97e-13
TRINITY_DN16224_c0_g1_i7_XM_018572029.1_PREDICTED:_Nanorana_parkeri_uncharacterized_LOC108800086_(LOC108800086),_mRNA	232.367	1.32639	0.172922	7.67049	1.71e-14	3.03e-13
TRINITY_DN1954_c0_g1_i1_BT081514.1_Rana_catesbeiana_clone_rcat-evr-527-091_39S_ribosomal_protein_L43,_mitochondrial_precursor_putative_mRNA,_complete_cds	198.023	1.45483	0.189696	7.66928	1.73e-14	3.05e-13
TRINITY_DN4140_c0_g1_i1_XM_018569970.1_PREDICTED:_Nanorana_parkeri_semaphorin_3D_(SEMA3D),_mRNA	1054	1.0011	0.130544	7.66862	1.74e-14	3.06e-13
TRINITY_DN15028_c0_g1_i11_XM_018553360.1_PREDICTED:_Nanorana_parkeri_GTF2I_repeat_domain_containing_1_(GTF2IRD1),_mRNA	337.093	0.984404	0.128378	7.66801	1.75e-14	3.08e-13
TRINITY_DN1402_c0_g1_i3_XM_018562655.1_PREDICTED:_Nanorana_parkeri_lymphocyte-specific_protein_1_(LSP1),_mRNA	282.127	1.03034	0.134424	7.66484	1.79e-14	3.15e-13
TRINITY_DN3385_c0_g1_i1_XM_018558435.1_PREDICTED:_Nanorana_parkeri_dynein_cytoplasmic_1_heavy_chain_1_(DYNC1H1),_mRNA	4572.93	-0.984496	0.128455	-7.66412	1.8e-14	3.17e-13
TRINITY_DN4097_c0_g1_i4_XM_018572400.1_PREDICTED:_Nanorana_parkeri_DDHD_domain_containing_2_(DDHD2),_mRNA	96.4845	-1.43909	0.187784	-7.66352	1.81e-14	3.18e-13
TRINITY_DN14696_c0_g1_i1_XM_018562750.1_PREDICTED:_Nanorana_parkeri_ELL_associated_factor_1_(EAF1),_mRNA	383.882	1.25114	0.163268	7.66311	1.81e-14	3.19e-13
TRINITY_DN557_c0_g1_i2_XM_031901329.1_PREDICTED:_Xenopus_tropicalis_cyclic_nucleotide_gated_channel_beta_1_(cngb1),_mRNA	776.296	-1.12494	0.146801	-7.66301	1.82e-14	3.19e-13
TRINITY_DN1631_c0_g1_i1_XM_018556007.1_PREDICTED:_Nanorana_parkeri_glioma_tumor_suppressor_candidate_region_gene_2_(GLTSCR2),_mRNA	2364.21	1.23044	0.160591	7.66194	1.83e-14	3.21e-13
TRINITY_DN1439_c0_g1_i1_XM_018555834.1_PREDICTED:_Nanorana_parkeri_neurogenic_locus_notch_homolog_protein_1-like_(LOC108786516),_mRNA	36.7372	2.50766	0.327315	7.66131	1.84e-14	3.22e-13
TRINITY_DN487_c2_g1_i1_XM_018559294.1_PREDICTED:_Nanorana_parkeri_protein-glutamine_gamma-glutamyltransferase_5-like_(LOC108789320),_transcript_variant_X3,_mRNA	27.7454	-5.5736	0.727885	-7.65726	1.9e-14	3.33e-13
TRINITY_DN23931_c0_g1_i10_XM_018554178.1_PREDICTED:_Nanorana_parkeri_disco_interacting_protein_2_homolog_C_(DIP2C),_transcript_variant_X1,_mRNA	122.504	-1.58941	0.20761	-7.65575	1.92e-14	3.36e-13
TRINITY_DN30408_c0_g1_i1_XM_018562388.1_PREDICTED:_Nanorana_parkeri_serine/threonine_kinase_receptor_associated_protein_(STRAP),_mRNA	656.882	0.833431	0.108869	7.65533	1.93e-14	3.37e-13
TRINITY_DN47224_c0_g1_i3_XM_018562209.1_PREDICTED:_Nanorana_parkeri_leucine_rich_repeat_containing_57_(LRRC57),_partial_mRNA	193.615	1.10578	0.144456	7.65477	1.94e-14	3.38e-13
TRINITY_DN362_c11_g1_i3_XM_018569388.1_PREDICTED:_Nanorana_parkeri_protocadherin_17_(PCDH17),_transcript_variant_X1,_mRNA	545.071	0.94864	0.123925	7.65494	1.93e-14	3.38e-13
TRINITY_DN1408_c1_g1_i1_XM_003219518.3_PREDICTED:_Anolis_carolinensis_syndecan_2_(sdc2),_mRNA	1122.62	0.704814	0.0920818	7.65422	1.94e-14	3.39e-13
TRINITY_DN15386_c0_g2_i1_GU170813.1_Rana_grahami_bradykinin_precursor,_gene,_complete_cds	54.9897	-5.85084	0.764576	-7.6524	1.97e-14	3.44e-13
TRINITY_DN1547_c0_g1_i5_XM_002940151.5_PREDICTED:_Xenopus_tropicalis_karyopherin_(importin)_beta_1_(kpnb1),_transcript_variant_X1,_mRNA	716.857	0.879813	0.114983	7.65168	1.98e-14	3.45e-13
TRINITY_DN38984_c0_g1_i2_XM_018563275.1_PREDICTED:_Nanorana_parkeri_zinc_finger_FYVE-type_containing_28_(ZFYVE28),_transcript_variant_X2,_mRNA	45.2439	-2.48179	0.324335	-7.65195	1.98e-14	3.45e-13
TRINITY_DN14821_c0_g1_i1_U67736.2_Rana_catesbeiana_substance_P_receptor_mRNA,_complete_cds	24.452	-3.47511	0.454234	-7.65049	2e-14	3.48e-13
TRINITY_DN386_c0_g1_i7_XM_018567251.1_PREDICTED:_Nanorana_parkeri_solute_carrier_family_6_member_6_(SLC6A6),_mRNA	1336.51	-1.78411	0.233237	-7.64934	2.02e-14	3.51e-13
TRINITY_DN325_c1_g2_i1_XM_018566505.1_PREDICTED:_Nanorana_parkeri_charged_multivesicular_body_protein_6_(CHMP6),_mRNA	209.337	-1.66465	0.217667	-7.64767	2.05e-14	3.55e-13
TRINITY_DN1864_c1_g1_i1_XM_018559687.1_PREDICTED:_Nanorana_parkeri_lamin_B2_(LMNB2),_transcript_variant_X2,_mRNA	23.5486	-5.30226	0.693395	-7.64681	2.06e-14	3.57e-13
TRINITY_DN2575_c0_g1_i4_XM_018566766.1_PREDICTED:_Nanorana_parkeri_small_nuclear_ribonucleoprotein_polypeptide_A'_(SNRPA1),_transcript_variant_X1,_mRNA	154.213	1.59963	0.209212	7.64594	2.07e-14	3.6e-13
TRINITY_DN2935_c2_g2_i1_XM_018568546.1_PREDICTED:_Nanorana_parkeri_retinol_dehydrogenase_7-like_(LOC108796978),_mRNA	1034.37	0.999487	0.130743	7.64466	2.09e-14	3.63e-13
TRINITY_DN10584_c0_g1_i1_XM_002943157.5_PREDICTED:_Xenopus_tropicalis_muscle_RAS_oncogene_homolog_(mras),_mRNA	326.916	-1.10868	0.14514	-7.6387	2.19e-14	3.8e-13
TRINITY_DN18149_c0_g1_i4_XM_018552683.1_PREDICTED:_Nanorana_parkeri_bromodomain_and_WD_repeat_domain_containing_1_(BRWD1),_mRNA	153.701	-1.59211	0.208477	-7.63685	2.23e-14	3.85e-13
TRINITY_DN1713_c0_g1_i15_XM_018570009.1_PREDICTED:_Nanorana_parkeri_C-type_lectin_domain_family_10_member_A-like_(LOC108798277),_mRNA	278.542	6.14788	0.805076	7.63639	2.23e-14	3.86e-13
TRINITY_DN4813_c0_g1_i1_XM_018562601.1_PREDICTED:_Nanorana_parkeri_rho-related_GTP-binding_protein_RhoU-like_(LOC108791958),_mRNA	216.964	1.06816	0.139908	7.63478	2.26e-14	3.91e-13
TRINITY_DN19801_c0_g2_i1_XM_018575619.1_PREDICTED:_Nanorana_parkeri_BICD_family_like_cargo_adaptor_2_(BICDL2),_mRNA	57.4017	-3.80756	0.498815	-7.63321	2.29e-14	3.95e-13
TRINITY_DN1556_c0_g1_i10_XM_018576960.1_PREDICTED:_Nanorana_parkeri_ras-related_GTP-binding_protein_A_(LOC108805007),_mRNA	607.906	0.750497	0.0983322	7.63226	2.31e-14	3.98e-13
TRINITY_DN1158_c1_g1_i1_XM_018569039.1_PREDICTED:_Nanorana_parkeri_nuclear_receptor_coactivator_3_(NCOA3),_mRNA	236.912	-1.62478	0.212917	-7.63106	2.33e-14	4.01e-13
TRINITY_DN5547_c0_g1_i6_XM_018557922.1_PREDICTED:_Nanorana_parkeri_iduronidase,_alpha-L-_(IDUA),_mRNA	241.301	1.45535	0.190735	7.63023	2.34e-14	4.03e-13
TRINITY_DN1162_c0_g1_i2_AF327357.1_Rana_latastei_clone_Ca27_microsatellite_sequence	60.2452	-8.7509	1.14686	-7.63033	2.34e-14	4.03e-13
TRINITY_DN26720_c0_g1_i1_XM_018571697.1_PREDICTED:_Nanorana_parkeri_G_protein-activated_inward_rectifier_potassium_channel_3-like_(LOC108799779),_mRNA	138.039	-2.93924	0.385287	-7.62871	2.37e-14	4.08e-13
TRINITY_DN13474_c0_g2_i1_XM_004912788.4_PREDICTED:_Xenopus_tropicalis_sarcoglycan_delta_(sgcd),_transcript_variant_X1,_mRNA	65.7871	-3.09807	0.406133	-7.62821	2.38e-14	4.09e-13
TRINITY_DN2288_c0_g1_i4_CT485716.1_Xenopus_tropicalis_finished_cDNA,_clone_TGas069l07	73.3334	-1.81925	0.238573	-7.62552	2.43e-14	4.17e-13
TRINITY_DN28941_c0_g1_i1_XM_018563978.1_PREDICTED:_Nanorana_parkeri_tetratricopeptide_repeat_domain_22_(TTC22),_mRNA	36.8366	-6.82598	0.895686	-7.62096	2.52e-14	4.32e-13
TRINITY_DN51290_c0_g1_i1_XM_018554950.1_PREDICTED:_Nanorana_parkeri_solute_carrier_family_6_member_7_(SLC6A7),_mRNA	37.6892	-3.27003	0.429212	-7.6187	2.56e-14	4.39e-13
TRINITY_DN4083_c5_g1_i1_XM_018565943.1_PREDICTED:_Nanorana_parkeri_chromosome_unknown_C3orf70_homolog_(CUNH3orf70),_mRNA	55.4205	-2.09997	0.275659	-7.61799	2.58e-14	4.41e-13
TRINITY_DN39802_c0_g1_i2_XM_018559726.1_PREDICTED:_Nanorana_parkeri_C1q_and_tumor_necrosis_factor_related_protein_4_(C1QTNF4),_transcript_variant_X1,_mRNA	69.4952	-2.047	0.268755	-7.61661	2.6e-14	4.46e-13
TRINITY_DN11084_c0_g1_i10_XM_018559957.1_PREDICTED:_Nanorana_parkeri_fibronectin_1_(FN1),_transcript_variant_X11,_mRNA	292.439	1.85792	0.244008	7.61417	2.65e-14	4.54e-13
TRINITY_DN4884_c3_g1_i1_XM_018576113.1_PREDICTED:_Nanorana_parkeri_interleukin_17_receptor_E_(IL17RE),_mRNA	43.789	-7.16602	0.941266	-7.61317	2.67e-14	4.57e-13
TRINITY_DN16618_c0_g1_i1_XM_018573116.1_PREDICTED:_Nanorana_parkeri_S-adenosyl-L-methionine-dependent_tRNA_4-demethylwyosine_synthase-like_(LOC108801186),_partial_mRNA	204.267	1.23207	0.16192	7.60915	2.76e-14	4.71e-13
TRINITY_DN3558_c0_g1_i1_XM_018557808.1_PREDICTED:_Nanorana_parkeri_uncharacterized_LOC108788076_(LOC108788076),_mRNA	77.8864	1.43365	0.188425	7.60858	2.77e-14	4.73e-13
TRINITY_DN33593_c0_g1_i1_XM_018556006.1_PREDICTED:_Nanorana_parkeri_proteasome_26S_subunit,_non-ATPase_8_(PSMD8),_mRNA	671.289	1.21906	0.160261	7.60668	2.81e-14	4.79e-13
TRINITY_DN1428_c0_g3_i1_AB035501.2_Rana_rugosa_ftz-f1_gene_for_FTZ-F1,_partial_cds	181.184	2.33598	0.307147	7.60542	2.84e-14	4.84e-13
TRINITY_DN4378_c2_g1_i8_HM185069.1_Rana_hubeiensis_clone_Pehu-11_microsatellite_sequence	25.9636	-3.44375	0.452849	-7.60464	2.86e-14	4.86e-13
TRINITY_DN27852_c0_g1_i1_AB379847.1_Rana_rugosa_CYP19A1_gene_for_cytochrome_P-450_aromatase,_promoter_region_and_partial_cds	44.2984	2.50039	0.328823	7.60404	2.87e-14	4.88e-13
TRINITY_DN3146_c0_g1_i1_XM_018564888.1_PREDICTED:_Nanorana_parkeri_dynein_axonemal_light_chain_1_(DNAL1),_mRNA	214.309	1.10358	0.145146	7.60326	2.89e-14	4.91e-13
TRINITY_DN1397_c0_g1_i13_XM_018552651.1_PREDICTED:_Nanorana_parkeri_mitochondrial_ribosomal_protein_S16_(MRPS16),_mRNA	185.189	1.59374	0.209633	7.60253	2.9e-14	4.93e-13
TRINITY_DN36495_c1_g1_i6_XM_018568859.1_PREDICTED:_Nanorana_parkeri_SAC1_suppressor_of_actin_mutations_1-like_(yeast)_(SACM1L),_mRNA	285.759	0.971601	0.127801	7.60247	2.91e-14	4.93e-13
TRINITY_DN32618_c0_g1_i3_AB379847.1_Rana_rugosa_CYP19A1_gene_for_cytochrome_P-450_aromatase,_promoter_region_and_partial_cds	21.6061	-7.92293	1.04252	-7.5998	2.97e-14	5.03e-13
TRINITY_DN32961_c0_g3_i1_No_Hit	19.2652	-7.28181	0.958268	-7.59893	2.99e-14	5.06e-13
TRINITY_DN18261_c0_g1_i2_XM_018560495.1_PREDICTED:_Nanorana_parkeri_leucine_rich_repeat_containing_49_(LRRC49),_mRNA	210.997	1.45712	0.191794	7.59732	3.02e-14	5.12e-13
TRINITY_DN16364_c0_g2_i1_XM_018563584.1_PREDICTED:_Nanorana_parkeri_regulation_of_nuclear_pre-mRNA_domain-containing_protein_1A-like_(LOC108792742),_partial_mRNA	121.944	1.61674	0.212877	7.59472	3.08e-14	5.22e-13
TRINITY_DN3792_c2_g2_i1_XM_018560333.1_PREDICTED:_Nanorana_parkeri_vasoactive_intestinal_peptide_(VIP),_mRNA	153.013	1.90996	0.251656	7.58956	3.21e-14	5.43e-13
TRINITY_DN18974_c0_g1_i1_XM_018569309.1_PREDICTED:_Nanorana_parkeri_developmentally_regulated_GTP_binding_protein_2_(DRG2),_transcript_variant_X2,_mRNA	581.435	1.188	0.156598	7.58629	3.29e-14	5.56e-13
TRINITY_DN1287_c0_g1_i1_XM_018572050.1_PREDICTED:_Nanorana_parkeri_mitogen-activated_protein_kinase_kinase_kinase_7_(MAP3K7),_transcript_variant_X1,_mRNA	349.844	0.857244	0.113009	7.5856	3.31e-14	5.59e-13
TRINITY_DN39411_c0_g1_i3_XM_018574724.1_PREDICTED:_Nanorana_parkeri_gamma-crystallin_B-like_(LOC108802869),_mRNA	51.0991	23.1526	3.05325	7.58294	3.38e-14	5.7e-13
TRINITY_DN10959_c0_g1_i3_XM_018566725.1_PREDICTED:_Nanorana_parkeri_glycerophosphocholine_phosphodiesterase_1_(GPCPD1),_mRNA	74.1163	-2.09941	0.276941	-7.58069	3.44e-14	5.8e-13
TRINITY_DN105948_c0_g1_i4_XM_018552957.1_PREDICTED:_Nanorana_parkeri_formin_homology_2_domain_containing_1_(FHOD1),_mRNA	42.1285	-2.77202	0.365817	-7.57762	3.52e-14	5.93e-13
TRINITY_DN3492_c0_g1_i3_XM_018575598.1_PREDICTED:_Nanorana_parkeri_helicase_SRCAP-like_(LOC108803798),_partial_mRNA	361.456	-1.97937	0.261236	-7.57695	3.54e-14	5.96e-13
TRINITY_DN18301_c0_g1_i1_XM_018576354.1_PREDICTED:_Nanorana_parkeri_YEATS_domain_containing_4_(YEATS4),_transcript_variant_X1,_mRNA	156.239	1.32001	0.174247	7.57552	3.58e-14	6.02e-13
TRINITY_DN258_c0_g1_i3_XM_012961733.3_PREDICTED:_Xenopus_tropicalis_transducin_like_enhancer_of_split_2_(tle2),_transcript_variant_X4,_mRNA	608.345	0.991174	0.130907	7.57156	3.69e-14	6.2e-13
TRINITY_DN21602_c0_g1_i3_XM_018561219.1_PREDICTED:_Nanorana_parkeri_synaptogyrin_3_(SYNGR3),_mRNA	50.9091	-1.98885	0.262937	-7.56399	3.91e-14	6.57e-13
TRINITY_DN12043_c0_g1_i2_XM_018576857.1_PREDICTED:_Nanorana_parkeri_pleckstrin_and_Sec7_domain_containing_3_(PSD3),_mRNA	22.8634	-6.12915	0.810768	-7.55968	4.04e-14	6.78e-13
TRINITY_DN4348_c2_g1_i1_XM_018573314.1_PREDICTED:_Nanorana_parkeri_zinc_finger_protein_614-like_(LOC108801420),_mRNA	102.762	1.58572	0.209812	7.55784	4.1e-14	6.87e-13
TRINITY_DN4981_c1_g1_i1_XM_018237836.1_PREDICTED:_Xenopus_laevis_lysozyme_C-like_(LOC108702365),_mRNA	291.63	-8.01985	1.06125	-7.55696	4.13e-14	6.92e-13
TRINITY_DN3559_c0_g1_i1_XM_018566773.1_PREDICTED:_Nanorana_parkeri_jagged_1_(JAG1),_mRNA	233.45	-0.979595	0.129681	-7.55391	4.22e-14	7.07e-13
TRINITY_DN20175_c0_g1_i1_XM_018563685.1_PREDICTED:_Nanorana_parkeri_F-box_protein_33_(FBXO33),_mRNA	97.1458	-1.21987	0.161621	-7.5477	4.43e-14	7.41e-13
TRINITY_DN10217_c0_g1_i1_XM_018556812.1_PREDICTED:_Nanorana_parkeri_mediator_complex_subunit_17_(MED17),_mRNA	289.082	1.03918	0.137704	7.54648	4.47e-14	7.48e-13
TRINITY_DN29925_c0_g1_i2_XM_018556017.1_PREDICTED:_Nanorana_parkeri_transmembrane_protein_91_(TMEM91),_mRNA	433.468	1.08509	0.143792	7.54623	4.48e-14	7.49e-13
TRINITY_DN2629_c0_g1_i15_XM_031901901.1_PREDICTED:_Xenopus_tropicalis_titin_(LOC101733293),_mRNA	17.1577	-7.52681	0.997566	-7.54517	4.52e-14	7.54e-13
TRINITY_DN3691_c2_g2_i1_XM_018573866.1_PREDICTED:_Nanorana_parkeri_kinesin_family_member_3C_(KIF3C),_mRNA	32.9141	-2.41114	0.319583	-7.54466	4.53e-14	7.57e-13
TRINITY_DN12170_c0_g1_i1_XM_018561705.1_PREDICTED:_Nanorana_parkeri_uroplakin-3b-like_(LOC108791270),_mRNA	21.8521	-5.74793	0.761908	-7.54413	4.55e-14	7.59e-13
TRINITY_DN14532_c0_g1_i9_No_Hit	211.009	-2.35145	0.311704	-7.54386	4.56e-14	7.6e-13
TRINITY_DN4143_c0_g1_i11_XM_018554825.1_PREDICTED:_Nanorana_parkeri_Rho_guanine_nucleotide_exchange_factor_4_(ARHGEF4),_transcript_variant_X1,_mRNA	86.1865	-2.94529	0.390462	-7.5431	4.59e-14	7.64e-13
TRINITY_DN1181_c0_g1_i14_XM_018248362.1_PREDICTED:_Xenopus_laevis_1-acylglycerol-3-phosphate_O-acyltransferase_3_S_homeolog_(agpat3.S),_transcript_variant_X2,_mRNA	1737.4	-2.06905	0.274316	-7.54257	4.61e-14	7.67e-13
TRINITY_DN5096_c0_g1_i1_XM_018572215.1_PREDICTED:_Nanorana_parkeri_ferritin_heavy_chain_B-like_(LOC108800249),_transcript_variant_X1,_mRNA	649.947	2.7157	0.360113	7.54123	4.66e-14	7.73e-13
TRINITY_DN100649_c0_g1_i3_XM_018555855.1_PREDICTED:_Nanorana_parkeri_ubiquitin_specific_peptidase_34_(USP34),_mRNA	37.4899	-2.68126	0.355535	-7.54148	4.65e-14	7.73e-13
TRINITY_DN10520_c1_g1_i7_XM_018561103.1_PREDICTED:_Nanorana_parkeri_tectonin_beta-propeller_repeat_containing_2_(TECPR2),_mRNA	95.8431	-1.38055	0.183193	-7.53605	4.84e-14	8.04e-13
TRINITY_DN12870_c0_g2_i1_XM_018572150.1_PREDICTED:_Nanorana_parkeri_kelch_like_family_member_11_(KLHL11),_mRNA	112.741	-1.57605	0.209203	-7.5336	4.94e-14	8.19e-13
TRINITY_DN54073_c0_g1_i1_XM_018576086.1_PREDICTED:_Nanorana_parkeri_JAZF_zinc_finger_1_(JAZF1),_mRNA	36.8801	-2.37214	0.315033	-7.52981	5.08e-14	8.42e-13
TRINITY_DN18024_c0_g1_i1_XM_018559377.1_PREDICTED:_Nanorana_parkeri_histone_deacetylase_2_(HDAC2),_transcript_variant_X1,_mRNA	1370.37	1.37947	0.183267	7.52707	5.19e-14	8.59e-13
TRINITY_DN43782_c0_g1_i10_XM_018554672.1_PREDICTED:_Nanorana_parkeri_poly_[ADP-ribose]_polymerase_4-like_(LOC108785582),_mRNA	70.0395	-2.26425	0.300812	-7.52713	5.19e-14	8.59e-13
TRINITY_DN38162_c0_g1_i1_XM_018567699.1_PREDICTED:_Nanorana_parkeri_proline_rich_and_Gla_domain_4_(PRRG4),_mRNA	19.2834	-7.22332	0.959812	-7.52577	5.24e-14	8.67e-13
TRINITY_DN13059_c0_g1_i1_XM_018565786.1_PREDICTED:_Nanorana_parkeri_zinc_metalloproteinase-disintegrin-like_crotastatin_(LOC108794698),_mRNA	42.6422	-7.44545	0.989437	-7.52493	5.27e-14	8.72e-13
TRINITY_DN36660_c0_g1_i3_XM_018560140.1_PREDICTED:_Nanorana_parkeri_karyopherin_subunit_alpha_3_(KPNA3),_mRNA	88.0359	-1.46953	0.195368	-7.52184	5.4e-14	8.92e-13
TRINITY_DN3353_c1_g3_i3_XM_018563453.1_PREDICTED:_Nanorana_parkeri_potassium_voltage-gated_channel_subfamily_C_member_1-like_(LOC108792635),_transcript_variant_X3,_mRNA	168.222	1.46589	0.194901	7.5212	5.43e-14	8.96e-13
TRINITY_DN3503_c0_g3_i1_XM_018562215.1_PREDICTED:_Nanorana_parkeri_F-box_protein_32_(FBXO32),_transcript_variant_X1,_mRNA	66.8545	-2.38133	0.316673	-7.51982	5.49e-14	9.05e-13
TRINITY_DN3601_c0_g3_i1_XM_018566747.1_PREDICTED:_Nanorana_parkeri_chromosome_unknown_C18orf8_homolog_(CUNH18orf8),_transcript_variant_X1,_mRNA	302.404	1.17916	0.156827	7.51887	5.53e-14	9.11e-13
TRINITY_DN1650_c0_g1_i10_XM_018576596.1_PREDICTED:_Nanorana_parkeri_espin_(ESPN),_mRNA	216.269	-2.29833	0.305851	-7.51455	5.71e-14	9.41e-13
TRINITY_DN1185_c1_g1_i1_LR584088.1_Scleropages_formosus_genome_assembly,_chromosome:_23	355.515	0.742814	0.0988803	7.51225	5.81e-14	9.57e-13
TRINITY_DN26637_c0_g1_i4_XM_018558944.1_PREDICTED:_Nanorana_parkeri_microtubule_associated_serine/threonine_kinase_3_(MAST3),_mRNA	42.7531	-2.3532	0.313387	-7.50893	5.96e-14	9.8e-13
TRINITY_DN18424_c0_g1_i1_XM_018552689.1_PREDICTED:_Nanorana_parkeri_folliculin_interacting_protein_1_(FNIP1),_mRNA	53.7702	-2.28903	0.30507	-7.5033	6.22e-14	1.02e-12
TRINITY_DN2321_c0_g2_i1_XM_018562712.1_PREDICTED:_Nanorana_parkeri_zinc_finger_protein_OZF-like_(LOC108792033),_mRNA	54.7467	2.07111	0.276153	7.49988	6.39e-14	1.05e-12
TRINITY_DN12249_c0_g1_i1_XM_018568959.1_PREDICTED:_Nanorana_parkeri_sclerostin_domain_containing_1_(SOSTDC1),_mRNA	56.2347	-1.79098	0.238785	-7.50037	6.36e-14	1.05e-12
TRINITY_DN2816_c1_g1_i6_XM_018569749.1_PREDICTED:_Nanorana_parkeri_Rho_GTPase_activating_protein_32_(ARHGAP32),_transcript_variant_X1,_mRNA	952.697	-0.894925	0.11938	-7.49645	6.56e-14	1.08e-12
TRINITY_DN53449_c0_g1_i1_No_Hit	76.2707	-3.23247	0.431833	-7.48547	7.13e-14	1.17e-12
TRINITY_DN503_c2_g2_i2_XM_018562554.1_PREDICTED:_Nanorana_parkeri_RIO_kinase_1_(RIOK1),_mRNA	226.292	1.18584	0.158482	7.4825	7.29e-14	1.19e-12
TRINITY_DN237_c0_g2_i2_XM_018553549.1_PREDICTED:_Nanorana_parkeri_protein_phosphatase_with_EF-hand_domain_2_(PPEF2),_mRNA	555.769	0.780065	0.104276	7.48079	7.39e-14	1.21e-12
TRINITY_DN350_c3_g1_i4_XM_004912514.4_PREDICTED:_Xenopus_tropicalis_uncharacterized_LOC100491437_(LOC100491437),_transcript_variant_X1,_mRNA	14831.6	0.856584	0.114558	7.47732	7.59e-14	1.24e-12
TRINITY_DN23841_c0_g1_i1_XM_018554560.1_PREDICTED:_Nanorana_parkeri_FAST_kinase_domain-containing_protein_1,_mitochondrial-like_(LOC108785479),_mRNA	37.8481	2.93368	0.392409	7.47608	7.66e-14	1.25e-12
TRINITY_DN38910_c0_g1_i1_XM_018557854.1_PREDICTED:_Nanorana_parkeri_interferon-induced_GTP-binding_protein_Mx2-like_(LOC108788127),_mRNA	16.4328	-7.06394	0.944872	-7.47608	7.66e-14	1.25e-12
TRINITY_DN3291_c0_g1_i4_No_Hit	35.7179	-7.6122	1.01818	-7.4763	7.64e-14	1.25e-12
TRINITY_DN240_c4_g1_i3_XM_018555694.1_PREDICTED:_Nanorana_parkeri_trinucleotide_repeat_containing_6C_(TNRC6C),_mRNA	990.198	-0.746665	0.0998859	-7.47518	7.71e-14	1.26e-12
TRINITY_DN4185_c0_g2_i1_XM_018563680.1_PREDICTED:_Nanorana_parkeri_glutaredoxin_5_(GLRX5),_mRNA	489.456	0.772475	0.103352	7.47421	7.77e-14	1.27e-12
TRINITY_DN31965_c0_g1_i10_XM_018566104.1_PREDICTED:_Nanorana_parkeri_eukaryotic_translation_initiation_factor_2_alpha_kinase_3_(EIF2AK3),_mRNA	84.5985	-2.2154	0.296506	-7.4717	7.92e-14	1.29e-12
TRINITY_DN14_c2_g1_i2_AF213015.1_Rana_rugosa_gaegurin_4_(GGN4)_gene,_complete_cds	396.792	-0.789879	0.105774	-7.46764	8.16e-14	1.33e-12
TRINITY_DN24137_c0_g1_i1_XM_018563683.1_PREDICTED:_Nanorana_parkeri_tyrosinase-like_(LOC108792810),_mRNA	59.8612	-7.68369	1.02902	-7.46699	8.2e-14	1.33e-12
TRINITY_DN1230_c7_g1_i1_XM_018558522.1_PREDICTED:_Nanorana_parkeri_thyroid_hormone_receptor_interactor_11_(TRIP11),_mRNA	165.885	-1.83961	0.246376	-7.46669	8.22e-14	1.34e-12
TRINITY_DN19822_c0_g1_i3_XM_018559654.1_PREDICTED:_Nanorana_parkeri_craniofacial_development_protein_1_(CFDP1),_mRNA	419.267	1.2667	0.169688	7.46489	8.34e-14	1.35e-12
TRINITY_DN38_c0_g1_i3_XM_018568451.1_PREDICTED:_Nanorana_parkeri_uncharacterized_LOC108796894_(LOC108796894),_mRNA	254.244	0.845872	0.113304	7.46549	8.3e-14	1.35e-12
TRINITY_DN1518_c0_g1_i6_LR699158.1_Geotrypetes_seraphini_genome_assembly,_chromosome:_13	61.7603	-6.36574	0.852669	-7.46566	8.29e-14	1.35e-12
TRINITY_DN17994_c0_g1_i10_XM_018567780.1_PREDICTED:_Nanorana_parkeri_F-box_only_protein_6-like_(LOC108796322),_mRNA	129.75	1.59007	0.21307	7.46265	8.48e-14	1.37e-12
TRINITY_DN53785_c0_g1_i2_XM_018552882.1_PREDICTED:_Nanorana_parkeri_LDL_receptor_related_protein_5_(LRP5),_mRNA	128.057	-1.59334	0.213558	-7.46092	8.59e-14	1.39e-12
TRINITY_DN38166_c0_g1_i11_XM_018567283.1_PREDICTED:_Nanorana_parkeri_zinc_finger_protein_618_(ZNF618),_transcript_variant_X2,_mRNA	101.953	-1.60638	0.215362	-7.45898	8.72e-14	1.41e-12
TRINITY_DN19_c2_g1_i1_XM_018569610.1_PREDICTED:_Nanorana_parkeri_FK506_binding_protein_3_(FKBP3),_partial_mRNA	290.734	1.5372	0.206128	7.45749	8.82e-14	1.42e-12
TRINITY_DN466_c1_g1_i2_XM_018263957.1_PREDICTED:_Xenopus_laevis_serine/threonine-protein_kinase_PAK_2_(LOC108717139),_mRNA	238.683	0.865688	0.116068	7.45848	8.75e-14	1.42e-12
TRINITY_DN1520_c3_g1_i1_No_Hit	41.6025	2.49451	0.334541	7.45651	8.88e-14	1.43e-12
TRINITY_DN1868_c0_g2_i1_BT081769.1_Rana_catesbeiana_clone_rcat-evr-537-062_High_mobility_group_protein_B2_putative_mRNA,_complete_cds	5829.13	1.38338	0.185524	7.45662	8.88e-14	1.43e-12
TRINITY_DN2828_c0_g1_i6_XM_018569277.1_PREDICTED:_Nanorana_parkeri_phosphatidylinositol_transfer_protein,_cytoplasmic_1_(PITPNC1),_mRNA	159.486	-1.73272	0.232359	-7.45708	8.85e-14	1.43e-12
TRINITY_DN5635_c0_g1_i11_AF213015.1_Rana_rugosa_gaegurin_4_(GGN4)_gene,_complete_cds	101.694	2.44186	0.327499	7.45608	8.91e-14	1.44e-12
TRINITY_DN55942_c0_g1_i1_NM_001095138.1_Xenopus_laevis_CDC42_effector_protein_3_L_homeolog_(cdc42ep3.L),_mRNA_BC084973.1_Xenopus_laevis_hypothetical_LOC495498,_mRNA_(cDNA_clone_MGC:84662_IMAGE:6944789),_complete_cds	129.298	1.15298	0.154644	7.45568	8.94e-14	1.44e-12
TRINITY_DN1762_c0_g1_i18_XM_018561429.1_PREDICTED:_Nanorana_parkeri_janus_kinase_and_microtubule_interacting_protein_1_(JAKMIP1),_mRNA	416.123	1.27923	0.171592	7.45503	8.98e-14	1.45e-12
TRINITY_DN39756_c0_g1_i1_XM_018556436.1_PREDICTED:_Nanorana_parkeri_stathmin_3_(STMN3),_transcript_variant_X1,_mRNA	2334.02	1.16373	0.156128	7.4537	9.08e-14	1.46e-12
TRINITY_DN18555_c0_g2_i3_XM_018561382.1_PREDICTED:_Nanorana_parkeri_dedicator_of_cytokinesis_4_(DOCK4),_mRNA	155.668	-1.9394	0.260229	-7.45269	9.15e-14	1.47e-12
TRINITY_DN3249_c0_g1_i10_XM_018569272.1_PREDICTED:_Nanorana_parkeri_bromodomain_PHD_finger_transcription_factor_(BPTF),_mRNA	503.223	-1.59811	0.214476	-7.45121	9.25e-14	1.48e-12
TRINITY_DN12327_c0_g1_i3_XM_018555376.1_PREDICTED:_Nanorana_parkeri_echinoderm_microtubule_associated_protein_like_4_(EML4),_mRNA	162.288	-1.04711	0.140548	-7.45016	9.32e-14	1.5e-12
TRINITY_DN11579_c1_g2_i1_No_Hit	355.957	0.975004	0.130892	7.44893	9.41e-14	1.51e-12
TRINITY_DN14848_c0_g1_i1_XM_018555639.1_PREDICTED:_Nanorana_parkeri_MAM_domain_containing_2_(MAMDC2),_transcript_variant_X1,_mRNA	227.503	1.70227	0.228692	7.44351	9.8e-14	1.57e-12
TRINITY_DN4479_c0_g1_i3_XM_018255271.1_PREDICTED:_Xenopus_laevis_mucin-2-like_(LOC108712806),_transcript_variant_X3,_mRNA	58.6994	-6.17151	0.829336	-7.44151	9.95e-14	1.59e-12
TRINITY_DN10388_c0_g1_i1_MG135257.1_Synthetic_construct_Xenopus_tropicalis_clone_IMAGE:7658921_myotubularin-related_protein_9_(MGC145907)_gene,_encodes_complete_protein	182.91	-1.70055	0.228621	-7.43829	1.02e-13	1.63e-12
TRINITY_DN23424_c0_g1_i1_XM_018574665.1_PREDICTED:_Nanorana_parkeri_UDP-GlcNAc:betaGal_beta-1,3-N-acetylglucosaminyltransferase_7_(B3GNT7),_partial_mRNA	20.902	-4.65633	0.626066	-7.43744	1.03e-13	1.64e-12
TRINITY_DN13882_c0_g1_i5_XM_018554587.1_PREDICTED:_Nanorana_parkeri_Ral_GTPase_activating_protein_catalytic_alpha_subunit_1_(RALGAPA1),_transcript_variant_X2,_mRNA	153.897	-1.24904	0.168016	-7.43407	1.05e-13	1.68e-12
TRINITY_DN13429_c1_g1_i1_XM_018559027.1_PREDICTED:_Nanorana_parkeri_VPS26,_retromer_complex_component_B_(VPS26B),_mRNA	165.307	-2.12605	0.286027	-7.43304	1.06e-13	1.69e-12
TRINITY_DN11159_c0_g1_i1_XM_018567774.1_PREDICTED:_Nanorana_parkeri_F-box_only_protein_6-like_(LOC108796317),_mRNA	57.5377	-4.79757	0.645705	-7.42997	1.09e-13	1.73e-12
TRINITY_DN15800_c0_g1_i13_XM_018556688.1_PREDICTED:_Nanorana_parkeri_centrosomal_protein_170B_(CEP170B),_mRNA	76.4809	-2.55178	0.343574	-7.42718	1.11e-13	1.77e-12
TRINITY_DN2615_c9_g1_i3_XM_018567010.1_PREDICTED:_Nanorana_parkeri_tripartite_motif_containing_63_(TRIM63),_mRNA	95.0254	-2.65075	0.3569	-7.42715	1.11e-13	1.77e-12
TRINITY_DN1421_c3_g2_i3_No_Hit	69.5178	-2.1102	0.284165	-7.42598	1.12e-13	1.78e-12
TRINITY_DN148375_c0_g1_i2_XM_018558202.1_PREDICTED:_Nanorana_parkeri_tetratricopeptide_repeat_domain_5_(TTC5),_mRNA	241.311	0.892207	0.120183	7.42375	1.14e-13	1.81e-12
TRINITY_DN10021_c0_g1_i2_XM_018558049.1_PREDICTED:_Nanorana_parkeri_dopa_decarboxylase_(DDC),_mRNA	102.894	1.61964	0.21819	7.42306	1.14e-13	1.82e-12
TRINITY_DN36988_c0_g1_i1_No_Hit	13.9875	-7.16588	0.965787	-7.41973	1.17e-13	1.86e-12
TRINITY_DN10799_c0_g1_i1_XM_018559717.1_PREDICTED:_Nanorana_parkeri_NADH-cytochrome_b5_reductase_2-like_(LOC108789646),_mRNA	61.6122	3.24207	0.43697	7.41942	1.18e-13	1.87e-12
TRINITY_DN26093_c0_g1_i2_XM_018556783.1_PREDICTED:_Nanorana_parkeri_phosphatidylinositol_4-kinase_type_2_alpha_(PI4K2A),_mRNA	36.2973	-2.52373	0.340198	-7.4184	1.19e-13	1.88e-12
TRINITY_DN3816_c1_g1_i1_XM_018560415.1_PREDICTED:_Nanorana_parkeri_cAMP_responsive_element_binding_protein_1_(CREB1),_transcript_variant_X1,_mRNA	269.882	1.18036	0.159168	7.41582	1.21e-13	1.91e-12
TRINITY_DN13962_c0_g1_i13_XM_018555457.1_PREDICTED:_Nanorana_parkeri_eukaryotic_translation_initiation_factor_3_subunit_B_(EIF3B),_transcript_variant_X2,_mRNA	6572.67	1.04045	0.140294	7.41624	1.2e-13	1.91e-12
TRINITY_DN11959_c0_g1_i1_MG136140.1_Synthetic_construct_Xenopus_tropicalis_clone_IMAGE:7614410_hypothetical_protein_(LOC100124873)_gene,_encodes_complete_protein	141.742	1.5341	0.206936	7.41341	1.23e-13	1.95e-12
TRINITY_DN11491_c0_g1_i1_XM_018573169.1_PREDICTED:_Nanorana_parkeri_calcium_uniporter_regulatory_subunit_MCUb,_mitochondrial-like_(LOC108801235),_mRNA	323.886	0.828435	0.111755	7.41299	1.23e-13	1.95e-12
TRINITY_DN120_c1_g2_i2_XM_018554268.1_PREDICTED:_Nanorana_parkeri_fibronectin_leucine_rich_transmembrane_protein_3_(FLRT3),_mRNA	480.609	0.818579	0.110457	7.41085	1.25e-13	1.98e-12
TRINITY_DN2647_c0_g2_i1_No_Hit	38.2697	-2.28594	0.308556	-7.40851	1.28e-13	2.02e-12
TRINITY_DN1638_c3_g1_i4_XM_018557974.1_PREDICTED:_Nanorana_parkeri_plexin_B1_(PLXNB1),_transcript_variant_X2,_mRNA	849.537	-0.67065	0.0905458	-7.40675	1.29e-13	2.04e-12
TRINITY_DN1497_c0_g1_i2_No_Hit	1621.48	-7.61581	1.02847	-7.405	1.31e-13	2.07e-12
TRINITY_DN1973_c0_g1_i12_XM_018564897.1_PREDICTED:_Nanorana_parkeri_mucin-5AC-like_(LOC108793936),_mRNA	33.2146	-8.07342	1.0903	-7.40479	1.31e-13	2.07e-12
TRINITY_DN13259_c0_g2_i1_No_Hit	214.348	2.26875	0.306406	7.40438	1.32e-13	2.08e-12
TRINITY_DN3428_c2_g1_i11_XM_018552442.1_PREDICTED:_Nanorana_parkeri_N-acetylneuraminate_synthase_(NANS),_transcript_variant_X1,_mRNA	354.546	0.907395	0.122571	7.40304	1.33e-13	2.1e-12
TRINITY_DN15437_c0_g2_i2_XM_018572368.1_PREDICTED:_Nanorana_parkeri_eukaryotic_translation_elongation_factor_1_delta_(EEF1D),_mRNA	3956.35	1.33078	0.179866	7.39871	1.38e-13	2.16e-12
TRINITY_DN2531_c3_g1_i1_XM_018569544.1_PREDICTED:_Nanorana_parkeri_glycerophosphodiester_phosphodiesterase_domain_containing_1_(GDPD1),_mRNA	118.4	-1.97591	0.267069	-7.39853	1.38e-13	2.16e-12
TRINITY_DN3436_c0_g1_i4_XM_018554591.1_PREDICTED:_Nanorana_parkeri_methyltransferase_like_5_(METTL5),_mRNA	74.0523	1.73198	0.234188	7.39567	1.41e-13	2.21e-12
TRINITY_DN4819_c0_g1_i3_XM_018572591.1_PREDICTED:_Nanorana_parkeri_nuclear_transcription_factor_Y_subunit_alpha-like_(LOC108800609),_mRNA	205.468	1.35068	0.182652	7.39483	1.42e-13	2.22e-12
TRINITY_DN4224_c0_g1_i1_No_Hit	33.1557	-7.53347	1.01882	-7.39432	1.42e-13	2.23e-12
TRINITY_DN536_c1_g3_i1_XM_018564323.1_PREDICTED:_Nanorana_parkeri_spectrin_beta,_non-erythrocytic_1_(SPTBN1),_transcript_variant_X3,_mRNA	5546.55	-0.99739	0.134906	-7.39322	1.43e-13	2.25e-12
TRINITY_DN1410_c0_g1_i1_XM_018558783.1_PREDICTED:_Nanorana_parkeri_methylsterol_monooxygenase_1_(MSMO1),_mRNA	571.347	1.54314	0.208975	7.38433	1.53e-13	2.4e-12
TRINITY_DN22588_c0_g1_i2_XM_018575090.1_PREDICTED:_Nanorana_parkeri_DNA_polymerase_delta_interacting_protein_3_(POLDIP3),_mRNA	57.0556	1.86881	0.253192	7.38099	1.57e-13	2.46e-12
TRINITY_DN135121_c0_g1_i1_XM_018574697.1_PREDICTED:_Nanorana_parkeri_reticulon-4_receptor-like_(LOC108802845),_mRNA	267.444	1.04179	0.141147	7.38088	1.57e-13	2.46e-12
TRINITY_DN1688_c1_g1_i5_XM_018570185.1_PREDICTED:_Nanorana_parkeri_ubiquitin_conjugating_enzyme_E2_E1_(UBE2E1),_transcript_variant_X2,_mRNA	437.346	0.930528	0.126094	7.37964	1.59e-13	2.48e-12
TRINITY_DN3734_c0_g2_i1_XM_018559182.1_PREDICTED:_Nanorana_parkeri_solute_carrier_family_35_member_A2_(SLC35A2),_mRNA	94.2599	-1.45412	0.197215	-7.37329	1.66e-13	2.6e-12
TRINITY_DN4145_c0_g1_i2_XM_019627977.1_PREDICTED:_Hipposideros_armiger_cytochrome_b-c1_complex_subunit_6,_mitochondrial_(LOC109373807),_transcript_variant_X1,_mRNA	970.876	1.13754	0.1543	7.37226	1.68e-13	2.62e-12
TRINITY_DN22075_c0_g1_i2_XM_018557209.1_PREDICTED:_Nanorana_parkeri_autophagy_related_10_(ATG10),_transcript_variant_X1,_mRNA	54.9254	2.07358	0.281395	7.36894	1.72e-13	2.68e-12
TRINITY_DN422_c14_g1_i1_XM_018568722.1_PREDICTED:_Nanorana_parkeri_prion_protein_(PRNP),_mRNA	1276.97	0.883717	0.119946	7.3676	1.74e-13	2.71e-12
TRINITY_DN27776_c0_g1_i1_XM_018560617.1_PREDICTED:_Nanorana_parkeri_nudix_hydrolase_3_(NUDT3),_mRNA	61.3129	-2.24631	0.304951	-7.36615	1.76e-13	2.74e-12
TRINITY_DN2824_c0_g1_i1_BT081898.1_Rana_catesbeiana_clone_rcat-evr-501-098_Biogenesis_of_lysosome-related_organelles_complex-1_subunit_1_putative_mRNA,_complete_cds	163.577	1.29992	0.176517	7.36428	1.78e-13	2.77e-12
TRINITY_DN11105_c0_g1_i1_XM_018555202.1_PREDICTED:_Nanorana_parkeri_myosin_ID_(MYO1D),_mRNA	156.123	-1.57119	0.21335	-7.36437	1.78e-13	2.77e-12
TRINITY_DN359_c0_g1_i1_No_Hit	88.3672	-1.7296	0.234873	-7.36401	1.78e-13	2.77e-12
TRINITY_DN260_c0_g1_i3_XM_018576100.1_PREDICTED:_Nanorana_parkeri_laminin_subunit_beta-1-like_(LOC108804386),_transcript_variant_X1,_mRNA	240.214	-2.13151	0.289441	-7.36424	1.78e-13	2.77e-12
TRINITY_DN20895_c1_g1_i1_XM_018557359.1_PREDICTED:_Nanorana_parkeri_SNF2_histone_linker_PHD_RING_helicase_(SHPRH),_mRNA	228.663	-1.0105	0.13723	-7.36353	1.79e-13	2.78e-12
TRINITY_DN39187_c0_g2_i1_No_Hit	100.015	1.28775	0.174942	7.36101	1.83e-13	2.83e-12
TRINITY_DN18914_c0_g1_i1_XM_018560157.1_PREDICTED:_Nanorana_parkeri_proteasome_subunit_beta_3_(PSMB3),_mRNA	511.697	0.888074	0.12064	7.36134	1.82e-13	2.83e-12
TRINITY_DN2582_c2_g1_i1_XM_018556185.1_PREDICTED:_Nanorana_parkeri_tumor_protein_p53_inducible_nuclear_protein_2_(TP53INP2),_mRNA	42.1043	-3.28346	0.446347	-7.35628	1.89e-13	2.93e-12
TRINITY_DN3601_c0_g2_i4_XM_018566746.1_PREDICTED:_Nanorana_parkeri_NPC_intracellular_cholesterol_transporter_1_(NPC1),_mRNA	529.409	-0.830114	0.112863	-7.35507	1.91e-13	2.95e-12
TRINITY_DN2307_c2_g1_i1_XM_018567244.1_PREDICTED:_Nanorana_parkeri_transmembrane_protein_43_(TMEM43),_transcript_variant_X2,_mRNA	123.532	-2.01102	0.27341	-7.35534	1.9e-13	2.95e-12
TRINITY_DN4456_c0_g1_i13_XM_018573824.1_PREDICTED:_Nanorana_parkeri_pantothenate_kinase_2,_mitochondrial-like_(LOC108801916),_mRNA	89.6715	-2.16247	0.294017	-7.35492	1.91e-13	2.95e-12
TRINITY_DN23251_c0_g1_i1_XM_018571485.1_PREDICTED:_Nanorana_parkeri_RALY_heterogeneous_nuclear_ribonucleoprotein_(RALY),_transcript_variant_X2,_mRNA	67.1823	-1.61028	0.218965	-7.35407	1.92e-13	2.97e-12
TRINITY_DN45412_c0_g1_i2_XM_018570565.1_PREDICTED:_Nanorana_parkeri_family_with_sequence_similarity_206_member_A_(FAM206A),_mRNA	77.7579	1.34882	0.183443	7.35279	1.94e-13	3e-12
TRINITY_DN4632_c1_g1_i21_XM_018562131.1_PREDICTED:_Nanorana_parkeri_autophagy_related_13_(ATG13),_transcript_variant_X2,_mRNA	134.23	-1.99922	0.271913	-7.35242	1.95e-13	3e-12
TRINITY_DN14507_c0_g1_i1_XM_018559981.1_PREDICTED:_Nanorana_parkeri_tripartite_motif-containing_protein_67-like_(LOC108789854),_mRNA	104.009	-1.85958	0.253091	-7.34747	2.02e-13	3.12e-12
TRINITY_DN3428_c2_g2_i1_XM_018561816.1_PREDICTED:_Nanorana_parkeri_chromodomain_helicase_DNA_binding_protein_7_(CHD7),_mRNA	531.306	-1.13172	0.154063	-7.34582	2.04e-13	3.15e-12
TRINITY_DN1437_c1_g1_i5_XM_018573959.1_PREDICTED:_Nanorana_parkeri_serrate,_RNA_effector_molecule_(SRRT),_mRNA	61.8709	-1.63246	0.222289	-7.34387	2.08e-13	3.19e-12
TRINITY_DN13987_c0_g1_i2_XM_018559117.1_PREDICTED:_Nanorana_parkeri_double_C2_domain_alpha_(DOC2A),_mRNA	59.6497	-3.63182	0.494515	-7.3442	2.07e-13	3.19e-12
TRINITY_DN14562_c1_g1_i1_XM_018560600.1_PREDICTED:_Nanorana_parkeri_UHRF1_binding_protein_1_(UHRF1BP1),_mRNA	76.1701	-2.05668	0.280063	-7.34362	2.08e-13	3.2e-12
TRINITY_DN2296_c1_g1_i1_XM_018571162.1_PREDICTED:_Nanorana_parkeri_fibroblast_growth_factor_binding_protein_1_(FGFBP1),_mRNA	48.9598	-7.86877	1.07153	-7.34351	2.08e-13	3.2e-12
TRINITY_DN15055_c0_g2_i3_XM_018568605.1_PREDICTED:_Nanorana_parkeri_sortilin_related_receptor_1_(SORL1),_mRNA	109.483	-2.43381	0.331452	-7.34286	2.09e-13	3.21e-12
TRINITY_DN11589_c0_g1_i5_XM_018569834.1_PREDICTED:_Nanorana_parkeri_receptor_accessory_protein_2_(REEP2),_transcript_variant_X2,_mRNA	46.7436	-2.18923	0.298169	-7.34224	2.1e-13	3.22e-12
TRINITY_DN393_c0_g1_i1_XM_018553558.1_PREDICTED:_Nanorana_parkeri_SDA1_domain_containing_1_(SDAD1),_transcript_variant_X1,_mRNA	193.744	1.30548	0.177832	7.34112	2.12e-13	3.25e-12
TRINITY_DN2149_c0_g2_i7_XM_018573362.1_PREDICTED:_Nanorana_parkeri_cornulin-like_(LOC108801481),_mRNA	372.434	-7.42458	1.01152	-7.34001	2.14e-13	3.27e-12
TRINITY_DN264_c0_g1_i1_XM_018562653.1_PREDICTED:_Nanorana_parkeri_uncharacterized_LOC108791989_(LOC108791989),_mRNA	1063.19	-0.983721	0.13406	-7.33791	2.17e-13	3.32e-12
TRINITY_DN51672_c0_g1_i2_XM_018569511.1_PREDICTED:_Nanorana_parkeri_calmodulin_regulated_spectrin_associated_protein_family_member_2_(CAMSAP2),_mRNA	91.6633	-1.96471	0.267748	-7.33792	2.17e-13	3.32e-12
TRINITY_DN2500_c0_g2_i1_XM_018559130.1_PREDICTED:_Nanorana_parkeri_sulfotransferase_family_cytosolic_1B_member_1-like_(LOC108789183),_mRNA	147.635	2.40609	0.327918	7.33748	2.18e-13	3.33e-12
TRINITY_DN10120_c0_g1_i1_XM_018557164.1_PREDICTED:_Nanorana_parkeri_DNA_polymerase_delta_interacting_protein_2_(POLDIP2),_mRNA	307.395	1.0028	0.136693	7.3361	2.2e-13	3.36e-12
TRINITY_DN2915_c0_g1_i1_XM_018567211.1_PREDICTED:_Nanorana_parkeri_Bet1_golgi_vesicular_membrane_trafficking_protein_like_(BET1L),_mRNA	497.773	0.913986	0.124593	7.33577	2.2e-13	3.37e-12
TRINITY_DN1926_c0_g3_i1_XM_018553946.1_PREDICTED:_Nanorana_parkeri_monoglyceride_lipase_(MGLL),_transcript_variant_X1,_mRNA	317.563	-1.19742	0.163263	-7.33433	2.23e-13	3.4e-12
TRINITY_DN29476_c0_g1_i3_XM_018571745.1_PREDICTED:_Nanorana_parkeri_ral_guanine_nucleotide_dissociation_stimulator_like_3_(RGL3),_mRNA	35.1523	-3.60565	0.491605	-7.33445	2.23e-13	3.4e-12
TRINITY_DN17208_c0_g1_i1_BT081835.1_Rana_catesbeiana_clone_rcat-evr-535-281_KTI12_homolog_putative_mRNA,_complete_cds	174.26	1.40457	0.191518	7.33387	2.24e-13	3.41e-12
TRINITY_DN10346_c0_g1_i1_XM_018571021.1_PREDICTED:_Nanorana_parkeri_chaperonin_containing_TCP1_subunit_6A_(CCT6A),_transcript_variant_X1,_mRNA	1120.24	1.13877	0.15541	7.32756	2.34e-13	3.57e-12
TRINITY_DN10795_c0_g1_i1_XM_018572994.1_PREDICTED:_Nanorana_parkeri_eukaryotic_translation_initiation_factor_4A3_(EIF4A3),_mRNA	899.624	0.754985	0.10313	7.32073	2.47e-13	3.76e-12
TRINITY_DN3066_c0_g1_i1_XM_018570545.1_PREDICTED:_Nanorana_parkeri_histone_H4_(LOC108798763),_mRNA	92.3624	2.61168	0.356847	7.31876	2.5e-13	3.81e-12
TRINITY_DN5461_c0_g1_i1_XM_018574478.1_PREDICTED:_Nanorana_parkeri_ring_finger_protein_113A_(RNF113A),_transcript_variant_X1,_mRNA	161.161	1.81901	0.248563	7.31812	2.51e-13	3.82e-12
TRINITY_DN1204_c0_g1_i1_BT081604.1_Rana_catesbeiana_clone_rcat-evr-522-287_FAM107B_putative_mRNA,_complete_cds	463.015	-0.937728	0.128135	-7.31826	2.51e-13	3.82e-12
TRINITY_DN14512_c0_g1_i1_BT081737.1_Rana_catesbeiana_clone_rcat-evr-508-202_Proteasome_subunit_beta_type-1-A_putative_mRNA,_complete_cds	721.094	0.830271	0.113469	7.3172	2.53e-13	3.85e-12
TRINITY_DN4589_c0_g1_i12_XM_018566397.1_PREDICTED:_Nanorana_parkeri_PBX_homeobox_interacting_protein_1_(PBXIP1),_mRNA	85.2823	-2.0869	0.285236	-7.31638	2.55e-13	3.87e-12
TRINITY_DN154044_c0_g1_i1_XM_018572804.1_PREDICTED:_Nanorana_parkeri_solute_carrier_organic_anion_transporter_family_member_3A1_(SLCO3A1),_mRNA	45.5625	-2.64167	0.361067	-7.31628	2.55e-13	3.87e-12
TRINITY_DN206_c0_g1_i3_XM_018567540.1_PREDICTED:_Nanorana_parkeri_HMG-box_containing_4_(HMGXB4),_transcript_variant_X1,_mRNA	211.822	1.19925	0.16396	7.31429	2.59e-13	3.92e-12
TRINITY_DN25470_c0_g1_i6_XM_030548385.1_PREDICTED:_Gopherus_evgoodei_mucin-17-like_(LOC115644264),_mRNA	29.896	-7.92386	1.08339	-7.31393	2.59e-13	3.93e-12
TRINITY_DN5296_c0_g1_i1_XM_018568615.1_PREDICTED:_Nanorana_parkeri_tachykinin_3_(TAC3),_mRNA	161.735	1.17447	0.160632	7.31155	2.64e-13	4e-12
TRINITY_DN224_c0_g1_i15_XM_018562416.1_PREDICTED:_Nanorana_parkeri_solute_carrier_family_44_member_2_(SLC44A2),_transcript_variant_X2,_mRNA	292.35	-1.07406	0.146914	-7.31077	2.66e-13	4.02e-12
TRINITY_DN34618_c0_g1_i2_XM_018573581.1_PREDICTED:_Nanorana_parkeri_sirtuin_6_(SIRT6),_mRNA	129.659	1.28695	0.176055	7.30998	2.67e-13	4.04e-12
TRINITY_DN3427_c4_g1_i1_XM_018574677.1_PREDICTED:_Nanorana_parkeri_ubiquitin_C-terminal_hydrolase_L5_(UCHL5),_mRNA	266.89	1.16456	0.159339	7.30865	2.7e-13	4.08e-12
TRINITY_DN20097_c0_g1_i1_XM_018558418.1_PREDICTED:_Nanorana_parkeri_solute_carrier_family_18_member_A3_(SLC18A3),_mRNA	271.52	1.39912	0.191459	7.30769	2.72e-13	4.1e-12
TRINITY_DN5425_c0_g1_i1_No_Hit	52.7766	-4.45933	0.610242	-7.30748	2.72e-13	4.11e-12
TRINITY_DN18415_c0_g1_i5_XM_018569896.1_PREDICTED:_Nanorana_parkeri_TGF-beta_activated_kinase_1_(MAP3K7)_binding_protein_1_(TAB1),_partial_mRNA	86.8892	-1.97952	0.271057	-7.30295	2.82e-13	4.24e-12
TRINITY_DN14213_c0_g1_i1_XM_018560344.1_PREDICTED:_Nanorana_parkeri_small_nuclear_ribonucleoprotein_U11/U12_subunit_48_(SNRNP48),_mRNA	127.199	2.04607	0.280192	7.30237	2.83e-13	4.26e-12
TRINITY_DN4032_c0_g1_i9_XM_018565472.1_PREDICTED:_Nanorana_parkeri_solute_carrier_family_3_member_2_(SLC3A2),_mRNA	883.44	1.17026	0.160298	7.30055	2.87e-13	4.32e-12
TRINITY_DN5618_c0_g1_i9_XM_018553609.1_PREDICTED:_Nanorana_parkeri_nebulin_(NEB),_mRNA	399.619	-3.12164	0.427602	-7.30033	2.87e-13	4.32e-12
TRINITY_DN38446_c0_g1_i1_XM_018566367.1_PREDICTED:_Nanorana_parkeri_frizzled_class_receptor_3_(FZD3),_transcript_variant_X1,_mRNA	62.504	-2.40956	0.330134	-7.29875	2.9e-13	4.37e-12
TRINITY_DN42015_c0_g1_i1_XM_018557444.1_PREDICTED:_Nanorana_parkeri_transmembrane_protease,_serine_2_(TMPRSS2),_mRNA	14.7887	-7.25237	0.994096	-7.29544	2.98e-13	4.47e-12
TRINITY_DN380_c0_g3_i4_XM_018562795.1_PREDICTED:_Nanorana_parkeri_polynucleotide_kinase_3'-phosphatase_(PNKP),_transcript_variant_X2,_mRNA	139.062	1.16119	0.159208	7.29356	3.02e-13	4.53e-12
TRINITY_DN2491_c0_g1_i2_XM_018569312.1_PREDICTED:_Nanorana_parkeri_FLII,_actin_remodeling_protein_(FLII),_transcript_variant_X1,_mRNA	445.922	-1.56941	0.215188	-7.29323	3.03e-13	4.54e-12
TRINITY_DN260_c0_g1_i17_XM_018576100.1_PREDICTED:_Nanorana_parkeri_laminin_subunit_beta-1-like_(LOC108804386),_transcript_variant_X1,_mRNA	148.418	-2.48457	0.340841	-7.28954	3.11e-13	4.66e-12
TRINITY_DN31823_c0_g1_i1_XM_020597059.1_PREDICTED:_Monopterus_albus_tigger_transposable_element_derived_1_(tigd1),_mRNA	301.33	0.836256	0.114725	7.28923	3.12e-13	4.67e-12
TRINITY_DN5155_c0_g2_i2_XM_018561212.1_PREDICTED:_Nanorana_parkeri_ribosomal_protein_S2_(RPS2),_mRNA	31629.1	1.0804	0.148237	7.28834	3.14e-13	4.7e-12
TRINITY_DN12326_c0_g1_i1_BT081881.1_Rana_catesbeiana_clone_rcat-evr-538-245_Elongation_factor_1-beta_putative_mRNA,_complete_cds	401.875	2.79735	0.383843	7.28773	3.15e-13	4.72e-12
TRINITY_DN3885_c0_g1_i2_EU334923.1_Rana_temporaria_microsatellite_BFG037_sequence	93.3088	1.50619	0.206675	7.28771	3.15e-13	4.72e-12
TRINITY_DN3788_c0_g1_i13_XM_018563579.1_PREDICTED:_Nanorana_parkeri_serine_and_arginine_rich_splicing_factor_7_(SRSF7),_transcript_variant_X2,_mRNA	393.933	1.46429	0.200941	7.28716	3.17e-13	4.73e-12
TRINITY_DN4806_c1_g1_i1_XM_018569000.1_PREDICTED:_Nanorana_parkeri_methyltransferase-like_protein_2_(LOC108797415),_mRNA	69.511	1.71085	0.234845	7.28502	3.22e-13	4.8e-12
TRINITY_DN1443_c0_g1_i3_XM_018569925.1_PREDICTED:_Nanorana_parkeri_paired_like_homeodomain_2_(PITX2),_mRNA	207.322	1.3623	0.187075	7.28208	3.29e-13	4.91e-12
TRINITY_DN44097_c0_g1_i1_BT081568.1_Rana_catesbeiana_clone_rcat-evr-513-377_IQ_domain-containing_protein_C_putative_mRNA,_complete_cds	109.437	1.43645	0.197385	7.27739	3.4e-13	5.08e-12
TRINITY_DN15270_c0_g1_i1_XM_018573608.1_PREDICTED:_Nanorana_parkeri_family_with_sequence_similarity_214_member_B_(FAM214B),_mRNA	32.0085	-3.01838	0.414815	-7.27644	3.43e-13	5.11e-12
TRINITY_DN13465_c0_g1_i1_XM_018562428.1_PREDICTED:_Nanorana_parkeri_spermine_synthase_(SMS),_mRNA	143.159	-1.31307	0.180466	-7.27597	3.44e-13	5.12e-12
TRINITY_DN222_c0_g1_i1_XM_018562701.1_PREDICTED:_Nanorana_parkeri_neurotrophin_3_(NTF3),_transcript_variant_X4,_mRNA	185.86	1.21141	0.166498	7.27585	3.44e-13	5.13e-12
TRINITY_DN2712_c2_g2_i1_XM_018555491.1_PREDICTED:_Nanorana_parkeri_smoothelin_(SMTN),_mRNA	39.8843	-2.12167	0.291661	-7.27446	3.48e-13	5.18e-12
TRINITY_DN44488_c0_g1_i12_XR_004221329.1_PREDICTED:_Xenopus_tropicalis_lamina-associated_polypeptide_2,_isoforms_alpha/zeta_(LOC101731022),_transcript_variant_X7,_misc_RNA	11.8273	-7.08544	0.974289	-7.27242	3.53e-13	5.25e-12
TRINITY_DN17852_c0_g1_i3_XM_018561430.1_PREDICTED:_Nanorana_parkeri_KIAA0232_ortholog_(KIAA0232),_mRNA	112.635	-1.70075	0.233908	-7.27102	3.57e-13	5.3e-12
TRINITY_DN1273_c0_g1_i6_XM_018561498.1_PREDICTED:_Nanorana_parkeri_CREB_binding_protein_(CREBBP),_mRNA	478.119	-1.14953	0.158112	-7.27033	3.59e-13	5.33e-12
TRINITY_DN300_c3_g1_i1_XM_018567915.1_PREDICTED:_Nanorana_parkeri_E3_ubiquitin-protein_ligase_RING2-like_(LOC108796435),_mRNA	218.994	1.08668	0.149537	7.26699	3.68e-13	5.46e-12
TRINITY_DN16671_c0_g1_i6_XM_018573938.1_PREDICTED:_Nanorana_parkeri_ankyrin_repeat_domain-containing_protein_26-like_(LOC108802049),_mRNA	458.722	-1.07598	0.14808	-7.26618	3.7e-13	5.48e-12
TRINITY_DN2376_c0_g1_i1_XM_018575454.1_PREDICTED:_Nanorana_parkeri_E3_ubiquitin/ISG15_ligase_TRIM25-like_(LOC108803626),_mRNA	49.8293	-1.65422	0.227788	-7.26209	3.81e-13	5.65e-12
TRINITY_DN3130_c0_g1_i11_XM_018557071.1_PREDICTED:_Nanorana_parkeri_uncharacterized_LOC108787497_(LOC108787497),_mRNA	1285.35	1.05428	0.145182	7.26179	3.82e-13	5.66e-12
TRINITY_DN514_c2_g1_i3_No_Hit	68.5279	-1.9796	0.272667	-7.26014	3.87e-13	5.72e-12
TRINITY_DN11038_c0_g1_i1_XM_018565742.1_PREDICTED:_Nanorana_parkeri_HEAT_repeat_containing_3_(HEATR3),_mRNA	240.991	1.50024	0.20665	7.25982	3.88e-13	5.73e-12
TRINITY_DN1493_c0_g1_i1_XM_018571603.1_PREDICTED:_Nanorana_parkeri_Rh_family_C_glycoprotein_(RHCG),_mRNA	78.7006	-3.93886	0.542638	-7.25873	3.91e-13	5.78e-12
TRINITY_DN14689_c0_g1_i12_XM_018576756.1_PREDICTED:_Nanorana_parkeri_regulating_synaptic_membrane_exocytosis_3_(RIMS3),_mRNA	57.3854	-2.33084	0.321348	-7.2533	4.07e-13	6.01e-12
TRINITY_DN1009_c0_g1_i2_XM_031901109.1_PREDICTED:_Xenopus_tropicalis_bassoon_presynaptic_cytomatrix_protein_(bsn),_mRNA	229.232	-1.42256	0.196137	-7.25286	4.08e-13	6.02e-12
TRINITY_DN196413_c0_g1_i1_XM_018576987.1_PREDICTED:_Nanorana_parkeri_60S_ribosomal_protein_L36a_(LOC108805034),_mRNA	21938.1	0.855894	0.118021	7.25204	4.11e-13	6.05e-12
TRINITY_DN1214_c0_g1_i4_XM_018559201.1_PREDICTED:_Nanorana_parkeri_GRIP1_associated_protein_1_(GRIPAP1),_mRNA	154.946	-1.64783	0.227217	-7.25224	4.1e-13	6.05e-12
TRINITY_DN18727_c2_g1_i2_XM_018569270.1_PREDICTED:_Nanorana_parkeri_SMAD_specific_E3_ubiquitin_protein_ligase_2_(SMURF2),_mRNA	77.0283	-1.94777	0.26858	-7.25208	4.1e-13	6.05e-12
TRINITY_DN10406_c0_g1_i1_XM_018558288.1_PREDICTED:_Nanorana_parkeri_protein_crumbs_homolog_2-like_(LOC108788514),_mRNA	29.9293	-3.54457	0.488757	-7.25222	4.1e-13	6.05e-12
TRINITY_DN3520_c0_g1_i4_XM_018567466.1_PREDICTED:_Nanorana_parkeri_keratin,_type_II_cytoskeletal_3-like_(LOC108796077),_mRNA	608.548	-7.44786	1.02706	-7.25165	4.12e-13	6.06e-12
TRINITY_DN2653_c1_g3_i1_No_Hit	76.2728	1.41861	0.195666	7.25016	4.16e-13	6.12e-12
TRINITY_DN2044_c0_g1_i2_XM_018561706.1_PREDICTED:_Nanorana_parkeri_deltex_E3_ubiquitin_ligase_2_(DTX2),_mRNA	116.825	-1.88285	0.259818	-7.24681	4.27e-13	6.27e-12
TRINITY_DN32687_c0_g1_i7_XM_018575339.1_PREDICTED:_Nanorana_parkeri_E3_ubiquitin-protein_ligase_TRIM39-like_(LOC108803501),_mRNA	129.121	1.5222	0.210086	7.2456	4.31e-13	6.32e-12
TRINITY_DN163_c19_g1_i1_XM_018561631.1_PREDICTED:_Nanorana_parkeri_heterogeneous_nuclear_ribonucleoprotein_K_(HNRNPK),_mRNA	2289.15	1.43226	0.197737	7.24328	4.38e-13	6.43e-12
TRINITY_DN11489_c0_g1_i1_NM_001097652.1_Xenopus_laevis_provisional_ortholog_of_granzyme_A_L_homeolog_(XB5962685.L_[provisional:gzma]),_mRNA_BC129566.1_Xenopus_laevis_hypothetical_protein_LOC100036870,_mRNA_(cDNA_clone_MGC:160233_IMAGE:8464329),_complete_cds	20.3935	7.84327	1.0838	7.23685	4.59e-13	6.74e-12
TRINITY_DN13871_c0_g1_i1_XM_018561016.1_PREDICTED:_Nanorana_parkeri_SMAD_family_member_4_(SMAD4),_mRNA	102.329	-1.62518	0.224607	-7.23564	4.63e-13	6.79e-12
TRINITY_DN34230_c0_g1_i1_XM_018552858.1_PREDICTED:_Nanorana_parkeri_protein-glucosylgalactosylhydroxylysine_glucosidase_(PGGHG),_mRNA	37.6129	2.91475	0.402941	7.23368	4.7e-13	6.89e-12
TRINITY_DN13519_c0_g2_i3_XM_002940976.5_PREDICTED:_Xenopus_tropicalis_trafficking_protein_particle_complex_10_(trappc10),_mRNA	375.202	-1.3295	0.183826	-7.23239	4.75e-13	6.95e-12
TRINITY_DN4537_c0_g1_i1_XM_018571728.1_PREDICTED:_Nanorana_parkeri_exosome_component_3_(EXOSC3),_mRNA	201.086	1.40685	0.194535	7.23184	4.76e-13	6.97e-12
TRINITY_DN22539_c0_g1_i13_XM_018564992.1_PREDICTED:_Nanorana_parkeri_3'-phosphoadenosine_5'-phosphosulfate_synthase_2_(PAPSS2),_transcript_variant_X3,_mRNA	107.042	-2.38922	0.330381	-7.23172	4.77e-13	6.97e-12
TRINITY_DN17213_c0_g1_i1_BT081562.1_Rana_catesbeiana_clone_rcat-evr-539-099_OCIA_domain-containing_protein_1_putative_mRNA,_complete_cds	382.88	0.945821	0.130826	7.22961	4.84e-13	7.08e-12
TRINITY_DN2220_c0_g2_i4_XM_018569174.1_PREDICTED:_Nanorana_parkeri_retinol_dehydrogenase_10_(all-trans)_(RDH10),_mRNA	510.26	-1.32376	0.183146	-7.22788	4.91e-13	7.16e-12
TRINITY_DN22938_c0_g1_i1_XM_018563199.1_PREDICTED:_Nanorana_parkeri_MGAT4_family_member_C_(MGAT4C),_mRNA	162.379	1.29018	0.178573	7.22494	5.01e-13	7.32e-12
TRINITY_DN4129_c2_g1_i1_No_Hit	251.222	1.28317	0.177616	7.22444	5.03e-13	7.34e-12
TRINITY_DN5525_c0_g1_i1_BT081740.1_Rana_catesbeiana_clone_rcat-evr-528-005_60S_ribosomal_protein_L24_putative_mRNA,_complete_cds	10931.4	1.02173	0.141474	7.22201	5.12e-13	7.47e-12
TRINITY_DN460_c0_g1_i3_XM_018556337.1_PREDICTED:_Nanorana_parkeri_calcium/calmodulin_dependent_serine_protein_kinase_(CASK),_transcript_variant_X2,_mRNA	357.502	-0.979206	0.135595	-7.22153	5.14e-13	7.49e-12
TRINITY_DN4274_c0_g1_i2_XM_018552734.1_PREDICTED:_Nanorana_parkeri_neurexophilin_3_(NXPH3),_mRNA	50.1225	-2.36162	0.32704	-7.22119	5.15e-13	7.5e-12
TRINITY_DN110093_c0_g1_i1_XM_018573705.1_PREDICTED:_Nanorana_parkeri_vesicle-trafficking_protein_SEC22b_(LOC108801793),_mRNA	140.063	1.25038	0.173206	7.21906	5.23e-13	7.62e-12
TRINITY_DN335_c2_g1_i11_XM_018557957.1_PREDICTED:_Nanorana_parkeri_KIAA1217_ortholog_(KIAA1217),_transcript_variant_X2,_mRNA	142.43	-1.85968	0.257637	-7.2182	5.27e-13	7.66e-12
TRINITY_DN1867_c0_g1_i1_XM_018573261.1_PREDICTED:_Nanorana_parkeri_solute_carrier_family_6_member_9_(SLC6A9),_mRNA	531.769	-2.05268	0.284411	-7.21729	5.3e-13	7.71e-12
TRINITY_DN2786_c0_g1_i1_XM_018575503.1_PREDICTED:_Nanorana_parkeri_cell_growth_regulator_with_EF-hand_domain_1_(CGREF1),_partial_mRNA	170.701	1.37286	0.190376	7.21129	5.54e-13	8.05e-12
TRINITY_DN41_c43_g1_i1_XM_018560844.1_PREDICTED:_Nanorana_parkeri_SV2_related_protein_(SVOP),_mRNA	468.48	0.855029	0.118593	7.20977	5.6e-13	8.13e-12
TRINITY_DN4367_c0_g1_i1_XM_018565260.1_PREDICTED:_Nanorana_parkeri_elongator_acetyltransferase_complex_subunit_2_(ELP2),_transcript_variant_X1,_mRNA	78.4921	1.67404	0.23221	7.20918	5.63e-13	8.16e-12
TRINITY_DN260_c0_g2_i1_XM_018576102.1_PREDICTED:_Nanorana_parkeri_laminin_subunit_beta_2_(LAMB2),_mRNA	254.011	-1.62218	0.225096	-7.20662	5.74e-13	8.31e-12
TRINITY_DN106006_c0_g1_i4_XM_018575157.1_PREDICTED:_Nanorana_parkeri_uncharacterized_LOC108803307_(LOC108803307),_mRNA	45.0535	-2.43566	0.337991	-7.20629	5.75e-13	8.33e-12
TRINITY_DN238983_c0_g1_i1_AJ315959.1_Rana_esculenta_mRNA_for_parvalbumin_alpha	123.81	-4.38189	0.608138	-7.20542	5.79e-13	8.38e-12
TRINITY_DN12555_c0_g1_i1_XM_018572005.1_PREDICTED:_Nanorana_parkeri_TNF_receptor_superfamily_member_19_(TNFRSF19),_mRNA	62.5782	-2.71142	0.37658	-7.20012	6.02e-13	8.7e-12
TRINITY_DN18605_c0_g1_i3_XM_018568900.1_PREDICTED:_Nanorana_parkeri_diacylglycerol_kinase_zeta_(DGKZ),_mRNA	89.5414	-1.16821	0.162267	-7.19932	6.05e-13	8.74e-12
TRINITY_DN27933_c0_g1_i2_XM_018565888.1_PREDICTED:_Nanorana_parkeri_clarin_1_(CLRN1),_mRNA	27.0596	-3.28884	0.456818	-7.19945	6.05e-13	8.74e-12
TRINITY_DN36335_c0_g1_i11_AF175982.1_Rana_sylvatica_translation_elongation_factor_1_gamma_subunit_mRNA,_partial_cds	18.195	-7.59874	1.0555	-7.19918	6.06e-13	8.75e-12
TRINITY_DN33717_c0_g1_i1_XM_018561436.1_PREDICTED:_Nanorana_parkeri_signal_induced_proliferation_associated_1_like_2_(SIPA1L2),_mRNA	132.334	-1.79063	0.248758	-7.19829	6.1e-13	8.8e-12
TRINITY_DN1881_c0_g1_i1_LR697121.1_Chanos_chanos_genome_assembly,_chromosome:_16	18.4808	-4.38718	0.609743	-7.19513	6.24e-13	9e-12
TRINITY_DN276_c0_g2_i1_XM_018575790.1_PREDICTED:_Nanorana_parkeri_TBC1_domain_family_member_10B-like_(LOC108804020),_mRNA	41.1438	-1.91265	0.265863	-7.19413	6.29e-13	9.06e-12
TRINITY_DN40039_c0_g1_i1_XM_018558011.1_PREDICTED:_Nanorana_parkeri_myosin-1B-like_(LOC108788269),_mRNA	18.1249	7.65767	1.06468	7.19246	6.36e-13	9.16e-12
TRINITY_DN1973_c0_g1_i5_LR584403.1_Rhinatrema_bivittatum_genome_assembly,_chromosome:_17	216.039	-8.71819	1.21249	-7.19032	6.46e-13	9.3e-12
TRINITY_DN30226_c0_g1_i1_XM_018561386.1_PREDICTED:_Nanorana_parkeri_general_transcription_factor_IIB_(GTF2B),_transcript_variant_X1,_mRNA	305.692	1.1768	0.163708	7.18844	6.55e-13	9.43e-12
TRINITY_DN5438_c3_g1_i1_XM_018557930.1_PREDICTED:_Nanorana_parkeri_pleiotropic_regulator_1_(PLRG1),_mRNA	610.973	0.85409	0.118821	7.18806	6.57e-13	9.45e-12
TRINITY_DN15559_c0_g1_i2_GU170813.1_Rana_grahami_bradykinin_precursor,_gene,_complete_cds	218.24	-1.16093	0.161514	-7.18782	6.58e-13	9.46e-12
TRINITY_DN13132_c0_g1_i1_XM_018564434.1_PREDICTED:_Nanorana_parkeri_LTV1_ribosome_biogenesis_factor_(LTV1),_mRNA	291.64	1.34817	0.187598	7.18646	6.65e-13	9.55e-12
TRINITY_DN11094_c2_g1_i10_No_Hit	85.5826	1.62594	0.226349	7.18332	6.8e-13	9.76e-12
TRINITY_DN12848_c0_g1_i1_XM_018555830.1_PREDICTED:_Nanorana_parkeri_tenascin_XB_(TNXB),_mRNA	108.017	-3.2166	0.448071	-7.17877	7.03e-13	1.01e-11
TRINITY_DN3814_c0_g1_i3_XM_018558327.1_PREDICTED:_Nanorana_parkeri_aldehyde_dehydrogenase_2_family_(mitochondrial)_(ALDH2),_transcript_variant_X1,_mRNA	2663.1	1.88119	0.262133	7.17649	7.15e-13	1.02e-11
TRINITY_DN40806_c0_g1_i2_XM_018573505.1_PREDICTED:_Nanorana_parkeri_alpha-2-macroglobulin-like_protein_1_(LOC108801614),_mRNA	47.0599	-6.82819	0.951452	-7.1766	7.15e-13	1.02e-11
TRINITY_DN34069_c0_g1_i1_XM_018562682.1_PREDICTED:_Nanorana_parkeri_ankyrin_repeat_domain_55_(ANKRD55),_transcript_variant_X1,_mRNA	69.7285	1.84106	0.256611	7.17453	7.26e-13	1.04e-11
TRINITY_DN20293_c0_g1_i3_GU170813.1_Rana_grahami_bradykinin_precursor,_gene,_complete_cds	23.7446	-7.93804	1.10638	-7.17481	7.24e-13	1.04e-11
TRINITY_DN14013_c0_g1_i3_XM_018552943.1_PREDICTED:_Nanorana_parkeri_sestrin_3_(SESN3),_mRNA	157.666	-1.8586	0.259104	-7.17319	7.33e-13	1.05e-11
TRINITY_DN24127_c0_g1_i9_XR_001352199.1_PREDICTED:_Latimeria_chalumnae_uncharacterized_LOC106702083_(LOC106702083),_ncRNA	16.4264	-6.91097	0.963924	-7.16962	7.52e-13	1.07e-11
TRINITY_DN1506_c0_g1_i1_XM_018568014.1_PREDICTED:_Nanorana_parkeri_heme_oxygenase_2_(HMOX2),_transcript_variant_X1,_mRNA	316.638	-2.04472	0.285225	-7.16881	7.57e-13	1.08e-11
TRINITY_DN16682_c0_g1_i3_XM_018555826.1_PREDICTED:_Nanorana_parkeri_solute_carrier_family_44_member_4_(SLC44A4),_mRNA	54.9521	-5.66059	0.789865	-7.16653	7.69e-13	1.1e-11
TRINITY_DN12551_c0_g2_i1_XM_018569651.1_PREDICTED:_Nanorana_parkeri_cytochrome_b-c1_complex_subunit_1,_mitochondrial_(LOC108797963),_mRNA	679.738	0.936344	0.130681	7.16512	7.77e-13	1.11e-11
TRINITY_DN10308_c0_g1_i2_XM_031904565.1_PREDICTED:_Xenopus_tropicalis_maestro_heat-like_repeat_family_member_1_(mroh1),_transcript_variant_X3,_mRNA	303.733	-1.11799	0.156052	-7.16419	7.82e-13	1.11e-11
TRINITY_DN4840_c0_g1_i1_XM_018569413.1_PREDICTED:_Nanorana_parkeri_KIAA1549_ortholog_(KIAA1549),_mRNA	168.245	-1.80541	0.252021	-7.16373	7.85e-13	1.12e-11
TRINITY_DN154420_c0_g1_i1_XM_018572323.1_PREDICTED:_Nanorana_parkeri_transmembrane_protein_45B_(TMEM45B),_mRNA	20.482	-6.42544	0.897034	-7.16298	7.89e-13	1.12e-11
TRINITY_DN4847_c0_g1_i2_XM_018574065.1_PREDICTED:_Nanorana_parkeri_adhesion_molecule_with_Ig_like_domain_2_(AMIGO2),_mRNA	520.822	1.3765	0.192186	7.16233	7.93e-13	1.13e-11
TRINITY_DN11666_c0_g1_i1_XM_018554887.1_PREDICTED:_Nanorana_parkeri_mitofusin_1_(MFN1),_mRNA	83.9825	-1.55406	0.217036	-7.1604	8.04e-13	1.14e-11
TRINITY_DN31740_c0_g1_i3_XM_018552598.1_PREDICTED:_Nanorana_parkeri_melatonin_receptor_type_1C_(LOC108783900),_mRNA	29.5445	2.74628	0.383797	7.15554	8.33e-13	1.18e-11
TRINITY_DN4114_c1_g2_i2_XM_018562073.1_PREDICTED:_Nanorana_parkeri_F-box_and_WD_repeat_domain_containing_2_(FBXW2),_mRNA	280.952	0.990427	0.13846	7.15318	8.48e-13	1.2e-11
TRINITY_DN22221_c1_g1_i1_XM_018552469.1_PREDICTED:_Nanorana_parkeri_mago_homolog,_exon_junction_complex_core_component_(MAGOH),_mRNA	423.811	0.955731	0.133599	7.15376	8.44e-13	1.2e-11
TRINITY_DN34_c0_g1_i14_XM_018562620.1_PREDICTED:_Nanorana_parkeri_solute_carrier_family_32_member_1_(SLC32A1),_mRNA	539.888	-0.730068	0.102101	-7.15046	8.65e-13	1.22e-11
TRINITY_DN41250_c0_g1_i5_XM_018575873.1_PREDICTED:_Nanorana_parkeri_sorting_nexin-19-like_(LOC108804112),_mRNA	519.003	-1.6604	0.232184	-7.1512	8.6e-13	1.22e-11
TRINITY_DN14208_c1_g1_i8_XM_018568281.1_PREDICTED:_Nanorana_parkeri_ectopic_P-granules_autophagy_protein_5_homolog_(EPG5),_mRNA	86.1676	-2.74646	0.384072	-7.15089	8.62e-13	1.22e-11
TRINITY_DN5308_c0_g2_i2_XM_018563289.1_PREDICTED:_Nanorana_parkeri_prothymosin,_alpha_(PTMA),_mRNA	64666.8	0.834967	0.116787	7.1495	8.71e-13	1.23e-11
TRINITY_DN2508_c0_g1_i2_KX343042.1_Rana_temporaria_S100A7_(S100A7)_mRNA,_complete_cds	2917.72	-2.3045	0.322296	-7.15024	8.66e-13	1.23e-11
TRINITY_DN13486_c0_g1_i1_XM_018572364.1_PREDICTED:_Nanorana_parkeri_tissue_specific_transplantation_antigen_P35B_(TSTA3),_transcript_variant_X2,_mRNA	428.604	0.999227	0.139777	7.14872	8.76e-13	1.24e-11
TRINITY_DN10115_c0_g1_i1_XM_018258961.1_PREDICTED:_Xenopus_laevis_sodium-coupled_neutral_amino_acid_transporter_3-like_(LOC108714594),_mRNA	83.6743	-2.31923	0.324505	-7.14698	8.87e-13	1.25e-11
TRINITY_DN34943_c0_g3_i2_KR259868.1_Rugosa_rugosa_microsatellite_Gr038_sequence	26.1943	3.60473	0.504481	7.14543	8.97e-13	1.26e-11
TRINITY_DN149116_c0_g1_i1_XM_018559973.1_PREDICTED:_Nanorana_parkeri_chromosome_unknown_C1orf131_homolog_(CUNH1orf131),_mRNA	68.6293	1.69345	0.236998	7.14542	8.97e-13	1.26e-11
TRINITY_DN3367_c0_g1_i1_XM_018574530.1_PREDICTED:_Nanorana_parkeri_calponin_1_(CNN1),_mRNA	183.946	-1.48328	0.20756	-7.14625	8.92e-13	1.26e-11
TRINITY_DN1619_c3_g1_i2_XM_018569673.1_PREDICTED:_Nanorana_parkeri_phosphofructokinase,_platelet_(PFKP),_transcript_variant_X5,_mRNA	151.599	-1.23251	0.172499	-7.14501	9e-13	1.27e-11
TRINITY_DN10416_c1_g1_i3_XM_018562308.1_PREDICTED:_Nanorana_parkeri_poly(A)_binding_protein_interacting_protein_1_(PAIP1),_transcript_variant_X1,_mRNA	291.91	-1.01859	0.142595	-7.14325	9.11e-13	1.28e-11
TRINITY_DN3605_c0_g1_i2_XM_018564549.1_PREDICTED:_Nanorana_parkeri_family_with_sequence_similarity_102_member_B_(FAM102B),_mRNA	165.647	-1.49561	0.209409	-7.14207	9.19e-13	1.29e-11
TRINITY_DN24481_c0_g1_i1_AF286386.1_Rana_lessonae_microsatellite_RlCa18_sequence	117.282	1.09327	0.153103	7.14073	9.28e-13	1.31e-11
TRINITY_DN13794_c0_g1_i1_XM_018570078.1_PREDICTED:_Nanorana_parkeri_protein_inhibitor_of_activated_STAT_3_(PIAS3),_mRNA	79.2891	-1.86344	0.260978	-7.14021	9.32e-13	1.31e-11
TRINITY_DN1774_c0_g1_i11_XM_018552355.1_PREDICTED:_Nanorana_parkeri_mitochondrial_ribosomal_protein_S34_(MRPS34),_mRNA	230.647	1.23041	0.172348	7.13911	9.39e-13	1.32e-11
TRINITY_DN1713_c0_g1_i1_XM_018570009.1_PREDICTED:_Nanorana_parkeri_C-type_lectin_domain_family_10_member_A-like_(LOC108798277),_mRNA	54.869	6.371	0.892797	7.136	9.61e-13	1.35e-11
TRINITY_DN1776_c1_g2_i7_XM_018552945.1_PREDICTED:_Nanorana_parkeri_puratrophin-1-like_(LOC108784200),_mRNA	270.933	-1.07595	0.150773	-7.13621	9.59e-13	1.35e-11
TRINITY_DN20828_c0_g1_i1_XM_018574644.1_PREDICTED:_Nanorana_parkeri_nuclear_autoantigenic_sperm_protein_(NASP),_mRNA	402.496	1.23289	0.172799	7.13484	9.69e-13	1.36e-11
TRINITY_DN18309_c0_g1_i1_BT081828.1_Rana_catesbeiana_clone_rcat-evr-526-038_Probable_ribosome_biogenesis_protein_RLP24_putative_mRNA,_complete_cds	3783.55	1.57252	0.220494	7.1318	9.91e-13	1.39e-11
TRINITY_DN11252_c0_g1_i2_XM_018566976.1_PREDICTED:_Nanorana_parkeri_chromosome_unknown_C17orf62_homolog_(CUNH17orf62),_mRNA	63.7238	-2.07012	0.290304	-7.13087	9.97e-13	1.4e-11
TRINITY_DN47382_c0_g1_i6_XM_018553120.1_PREDICTED:_Nanorana_parkeri_lysine_methyltransferase_2C_(KMT2C),_mRNA	49.2793	-2.28595	0.32058	-7.13066	9.99e-13	1.4e-11
TRINITY_DN1116_c1_g1_i5_XM_018561782.1_PREDICTED:_Nanorana_parkeri_mbt_domain_containing_1_(MBTD1),_transcript_variant_X1,_mRNA	143.023	1.11668	0.156687	7.12682	1.03e-12	1.44e-11
TRINITY_DN11986_c2_g1_i2_LR664373.1_Coregonus_sp._'balchen'_genome_assembly,_chromosome:_30	233.266	-1.34229	0.188363	-7.12609	1.03e-12	1.44e-11
TRINITY_DN5522_c0_g1_i6_XM_031893700.1_PREDICTED:_Xenopus_tropicalis_Ras_association_(RalGDS/AF-6)_and_pleckstrin_homology_domains_1_(raph1),_transcript_variant_X1,_mRNA	64.5218	-1.89691	0.266181	-7.1264	1.03e-12	1.44e-11
TRINITY_DN1638_c0_g1_i3_XM_002936475.5_PREDICTED:_Xenopus_tropicalis_ring_finger_protein_123_(rnf123),_transcript_variant_X1,_mRNA	458.495	-0.805046	0.113033	-7.12222	1.06e-12	1.48e-11
TRINITY_DN5593_c0_g3_i1_XM_018561524.1_PREDICTED:_Nanorana_parkeri_CLPTM1,_transmembrane_protein_(CLPTM1),_mRNA	246.202	-1.34257	0.188526	-7.12141	1.07e-12	1.49e-11
TRINITY_DN16390_c0_g1_i5_XM_018570009.1_PREDICTED:_Nanorana_parkeri_C-type_lectin_domain_family_10_member_A-like_(LOC108798277),_mRNA	39.4612	6.29084	0.883598	7.11957	1.08e-12	1.51e-11
TRINITY_DN1179_c0_g1_i1_XR_001942269.1_PREDICTED:_Nanorana_parkeri_histone_H3-like_(LOC108803205),_misc_RNA	300.605	2.43123	0.34149	7.11948	1.08e-12	1.51e-11
TRINITY_DN2045_c0_g1_i2_AF175982.1_Rana_sylvatica_translation_elongation_factor_1_gamma_subunit_mRNA,_partial_cds	463.412	-7.57651	1.06459	-7.11686	1.1e-12	1.54e-11
TRINITY_DN33523_c0_g1_i1_XM_018574758.1_PREDICTED:_Nanorana_parkeri_C-factor-like_(LOC108802913),_mRNA	22.5924	-6.95318	0.977268	-7.11491	1.12e-12	1.56e-11
TRINITY_DN234847_c0_g1_i1_XM_018571855.1_PREDICTED:_Nanorana_parkeri_cleavage_and_polyadenylation_specific_factor_4_(CPSF4),_transcript_variant_X1,_mRNA	121.32	1.30681	0.183758	7.11156	1.15e-12	1.6e-11
TRINITY_DN45859_c1_g1_i1_XM_018565303.1_PREDICTED:_Nanorana_parkeri_thioredoxin_domain_containing_15_(TXNDC15),_mRNA	213.645	1.29161	0.181641	7.11077	1.15e-12	1.6e-11
TRINITY_DN10231_c0_g1_i1_XM_018555395.1_PREDICTED:_Nanorana_parkeri_glycine_cleavage_system_protein_H_(GCSH),_transcript_variant_X2,_mRNA	516.749	0.857437	0.120646	7.10704	1.19e-12	1.64e-11
TRINITY_DN4236_c8_g1_i1_No_Hit	1058.2	0.850095	0.119603	7.10762	1.18e-12	1.64e-11
TRINITY_DN19201_c0_g1_i11_XM_018571284.1_PREDICTED:_Nanorana_parkeri_KIAA2013_ortholog_(KIAA2013),_mRNA	156.329	-1.38417	0.194735	-7.10795	1.18e-12	1.64e-11
TRINITY_DN19569_c0_g1_i1_XM_018571773.1_PREDICTED:_Nanorana_parkeri_synaptotagmin_13_(SYT13),_mRNA	63.1314	-1.54076	0.216776	-7.10761	1.18e-12	1.64e-11
TRINITY_DN15569_c0_g1_i4_No_Hit	39.1963	-7.86514	1.10662	-7.10737	1.18e-12	1.64e-11
TRINITY_DN11155_c0_g2_i2_XM_018559451.1_PREDICTED:_Nanorana_parkeri_mastermind_like_transcriptional_coactivator_3_(MAML3),_mRNA	68.3125	-1.7662	0.248673	-7.10247	1.23e-12	1.7e-11
TRINITY_DN11009_c0_g1_i13_No_Hit	53.3801	-2.78179	0.391906	-7.09812	1.26e-12	1.75e-11
TRINITY_DN1269_c5_g1_i11_XM_029591225.1_PREDICTED:_Rhinatrema_bivittatum_dystrobrevin_alpha_(DTNA),_transcript_variant_X11,_mRNA	247.808	0.97779	0.137803	7.09557	1.29e-12	1.78e-11
TRINITY_DN3652_c0_g1_i9_KC414853.1_Odorrana_tormota_MHC_class_II_antigen_beta_chain_(Odto-beta2)_gene,_Odto-beta2-C_allele,_exon_2_and_partial_cds	77.613	-6.37615	0.898705	-7.09482	1.3e-12	1.79e-11
TRINITY_DN1283_c0_g2_i3_BT081819.1_Rana_catesbeiana_clone_rcat-evr-534-353_Cyclin-H_putative_mRNA,_complete_cds	84.3499	1.38538	0.195287	7.09408	1.3e-12	1.8e-11
TRINITY_DN12502_c0_g2_i4_XM_018555501.1_PREDICTED:_Nanorana_parkeri_SEC14_like_lipid_binding_2_(SEC14L2),_mRNA	141.744	-1.6612	0.234166	-7.09413	1.3e-12	1.8e-11
TRINITY_DN1468_c0_g1_i11_XM_018558099.1_PREDICTED:_Nanorana_parkeri_uncharacterized_LOC108788344_(LOC108788344),_mRNA	134.821	-2.07151	0.292043	-7.09318	1.31e-12	1.81e-11
TRINITY_DN276_c0_g1_i3_XM_018239373.1_PREDICTED:_Xenopus_laevis_TBC1_domain_family_member_10B-like_(LOC108703265),_mRNA	148.922	-1.7996	0.253775	-7.09135	1.33e-12	1.83e-11
TRINITY_DN16943_c0_g1_i4_BT081683.1_Rana_catesbeiana_clone_rcat-evr-539-258_Fumarylacetoacetate_hydrolase_domain-containing_protein_1_putative_mRNA,_complete_cds	111.92	1.90222	0.268276	7.09054	1.34e-12	1.84e-11
TRINITY_DN10360_c0_g1_i10_XM_018563543.1_PREDICTED:_Nanorana_parkeri_proto-oncogene_Mas-like_(LOC108792709),_mRNA	43.258	-6.27654	0.885282	-7.08987	1.34e-12	1.85e-11
TRINITY_DN305955_c1_g1_i1_BT081538.1_Rana_catesbeiana_clone_rcat-evr-510-358_COMM_domain-containing_protein_1_putative_mRNA,_complete_cds	140.629	1.60797	0.226974	7.08438	1.4e-12	1.92e-11
TRINITY_DN12092_c0_g1_i3_XM_018566548.1_PREDICTED:_Nanorana_parkeri_zinc_finger_and_BTB_domain_containing_8A_(ZBTB8A),_mRNA	48.0686	1.91131	0.269802	7.08411	1.4e-12	1.93e-11
TRINITY_DN116421_c0_g1_i1_XM_031894269.1_PREDICTED:_Xenopus_tropicalis_sidekick_cell_adhesion_molecule_2_(sdk2),_transcript_variant_X2,_mRNA	23.3583	-3.45066	0.487193	-7.08275	1.41e-12	1.94e-11
TRINITY_DN3668_c1_g1_i13_HM441083.1_Amolops_tormotus_clone_Rato-5_microsatellite_sequence	34.2389	-6.84241	0.96717	-7.07467	1.5e-12	2.06e-11
TRINITY_DN1520_c6_g1_i1_XM_018552295.1_PREDICTED:_Nanorana_parkeri_ras-related_C3_botulinum_toxin_substrate_2_(rho_family,_small_GTP_binding_protein_Rac2)_(RAC2),_mRNA	124.871	1.73551	0.245372	7.07298	1.52e-12	2.08e-11
TRINITY_DN289247_c0_g1_i1_XM_018553568.1_PREDICTED:_Nanorana_parkeri_putative_protein_TPRXL_(LOC108784694),_mRNA	26.1373	-4.95209	0.700426	-7.07011	1.55e-12	2.12e-11
TRINITY_DN556_c0_g1_i5_XM_018563097.1_PREDICTED:_Nanorana_parkeri_DnaJ_heat_shock_protein_family_(Hsp40)_member_C6_(DNAJC6),_transcript_variant_X1,_mRNA	189.532	-1.8332	0.259308	-7.06956	1.55e-12	2.13e-11
TRINITY_DN16152_c0_g1_i10_No_Hit	69.6652	-7.55393	1.06845	-7.06997	1.55e-12	2.13e-11
TRINITY_DN1926_c1_g1_i1_XM_018563110.1_PREDICTED:_Nanorana_parkeri_ubiquitin_domain_containing_2_(UBTD2),_mRNA	116.464	1.46173	0.20689	7.06525	1.6e-12	2.19e-11
TRINITY_DN30929_c0_g1_i4_XM_018566473.1_PREDICTED:_Nanorana_parkeri_AFG3-like_protein_1_(LOC108795260),_mRNA	179.937	-0.869331	0.123031	-7.06593	1.6e-12	2.19e-11
TRINITY_DN3618_c4_g1_i1_XM_018561208.1_PREDICTED:_Nanorana_parkeri_hydroxyacylglutathione_hydrolase,_mitochondrial-like_(LOC108790850),_mRNA	67.8087	-1.5526	0.219746	-7.06543	1.6e-12	2.19e-11
TRINITY_DN5479_c1_g1_i1_XM_018576599.1_PREDICTED:_Nanorana_parkeri_serine/threonine_kinase_40_(STK40),_mRNA	464.261	0.814415	0.115296	7.06368	1.62e-12	2.22e-11
TRINITY_DN13768_c0_g1_i10_U68757.1_Rana_ridibunda_secretogranin_II_(SgII)_mRNA,_complete_cds	3952.95	0.894454	0.126642	7.06287	1.63e-12	2.23e-11
TRINITY_DN280841_c0_g1_i1_XM_018567770.1_PREDICTED:_Nanorana_parkeri_tetratricopeptide_repeat_domain_26_(TTC26),_mRNA	77.8599	1.48558	0.210611	7.05365	1.74e-12	2.38e-11
TRINITY_DN13176_c0_g1_i1_XM_004912753.4_PREDICTED:_Xenopus_tropicalis_PWWP_domain_containing_2A_(pwwp2a),_transcript_variant_X2,_mRNA	42.5993	-1.98039	0.280906	-7.05	1.79e-12	2.44e-11
TRINITY_DN1049_c0_g1_i1_XM_018563533.1_PREDICTED:_Nanorana_parkeri_zingipain-2-like_(LOC108792702),_mRNA	398.088	1.91842	0.272184	7.04823	1.81e-12	2.47e-11
TRINITY_DN2655_c6_g2_i4_AB379847.1_Rana_rugosa_CYP19A1_gene_for_cytochrome_P-450_aromatase,_promoter_region_and_partial_cds	85.2993	-1.8003	0.255514	-7.04581	1.84e-12	2.51e-11
TRINITY_DN2662_c10_g1_i2_XR_001942188.1_PREDICTED:_Nanorana_parkeri_uncharacterized_LOC108801962_(LOC108801962),_ncRNA	33.4134	2.20566	0.313105	7.04448	1.86e-12	2.54e-11
TRINITY_DN50204_c0_g1_i3_XM_018564906.1_PREDICTED:_Nanorana_parkeri_ADAM_metallopeptidase_with_thrombospondin_type_1_motif_14_(ADAMTS14),_mRNA	67.4646	-2.25125	0.319658	-7.04268	1.89e-12	2.57e-11
TRINITY_DN341_c1_g1_i2_XM_018557458.1_PREDICTED:_Nanorana_parkeri_CAP-Gly_domain_containing_linker_protein_1_(CLIP1),_mRNA	290.819	-1.84782	0.262519	-7.03878	1.94e-12	2.64e-11
TRINITY_DN3037_c0_g1_i1_No_Hit	22.3601	-7.87164	1.1184	-7.0383	1.95e-12	2.65e-11
TRINITY_DN27780_c0_g1_i1_XM_018567998.1_PREDICTED:_Nanorana_parkeri_mitochondrial_ribosomal_protein_L53_(MRPL53),_mRNA	86.246	1.20526	0.171417	7.03115	2.05e-12	2.78e-11
TRINITY_DN16369_c2_g1_i1_XM_018571355.1_PREDICTED:_Nanorana_parkeri_SLIT_and_NTRK_like_family_member_2_(SLITRK2),_mRNA	263.384	0.997856	0.141926	7.03081	2.05e-12	2.79e-11
TRINITY_DN32048_c0_g1_i1_NM_001197262.1_Xenopus_tropicalis_solute_carrier_family_9_member_8_(slc9a8),_mRNA	60.374	-1.7919	0.254883	-7.0303	2.06e-12	2.8e-11
TRINITY_DN128609_c0_g1_i1_No_Hit	66.2991	-1.9562	0.278249	-7.03041	2.06e-12	2.8e-11
TRINITY_DN35458_c0_g1_i1_XM_018556227.1_PREDICTED:_Nanorana_parkeri_tRNA_methyltransferase_61A_(TRMT61A),_mRNA	26.6878	2.3374	0.332593	7.0278	2.1e-12	2.85e-11
TRINITY_DN202_c0_g2_i11_XM_005371926.2_PREDICTED:_Microtus_ochrogaster_phospholipase_A2_group_IVC_(Pla2g4c),_partial_mRNA	1138.95	9.20481	1.30996	7.0268	2.11e-12	2.86e-11
TRINITY_DN2392_c5_g1_i2_No_Hit	22.5499	-5.54078	0.788567	-7.02638	2.12e-12	2.87e-11
TRINITY_DN4479_c0_g1_i8_No_Hit	14.5186	-7.36597	1.04829	-7.02663	2.12e-12	2.87e-11
TRINITY_DN233_c1_g1_i1_XM_018575029.1_PREDICTED:_Nanorana_parkeri_zinc_finger_protein_271-like_(LOC108803191),_mRNA	44.8652	2.0135	0.286617	7.02505	2.14e-12	2.89e-11
TRINITY_DN127583_c0_g1_i3_BT081942.1_Rana_catesbeiana_clone_rcat-evr-538-375_Rab5_GDP/GTP_exchange_factor_putative_mRNA,_complete_cds	67.8545	1.66123	0.236471	7.02509	2.14e-12	2.89e-11
TRINITY_DN302_c1_g1_i1_XM_018572662.1_PREDICTED:_Nanorana_parkeri_RING_finger_protein_112-like_(LOC108800669),_mRNA	261.887	-1.05826	0.150696	-7.02249	2.18e-12	2.95e-11
TRINITY_DN2488_c4_g1_i1_XM_018568126.1_PREDICTED:_Nanorana_parkeri_zinc_finger_protein_208-like_(LOC108796626),_mRNA	52.6674	1.60345	0.228394	7.02055	2.21e-12	2.98e-11
TRINITY_DN2630_c0_g1_i1_No_Hit	277.62	-1.21887	0.173621	-7.02028	2.21e-12	2.99e-11
TRINITY_DN34214_c0_g1_i3_XM_018554932.1_PREDICTED:_Nanorana_parkeri_tubulin_alpha-1A_chain-like_(LOC108785785),_mRNA	995.539	1.42196	0.202571	7.01957	2.23e-12	3e-11
TRINITY_DN260924_c0_g1_i1_BT081487.1_Rana_catesbeiana_clone_rcat-evr-535-105_Density-regulated_protein_putative_mRNA,_complete_cds	593.361	1.02606	0.146183	7.01905	2.23e-12	3.01e-11
TRINITY_DN1080_c0_g1_i1_XM_018554764.1_PREDICTED:_Nanorana_parkeri_C-terminal_binding_protein_1_(CTBP1),_transcript_variant_X3,_mRNA	975.232	0.962547	0.137281	7.01154	2.36e-12	3.18e-11
TRINITY_DN13049_c0_g1_i1_XM_018565693.1_PREDICTED:_Nanorana_parkeri_integrator_complex_subunit_5_(INTS5),_mRNA	170.66	1.11055	0.158422	7.0101	2.38e-12	3.21e-11
TRINITY_DN16685_c0_g1_i2_XM_018561950.1_PREDICTED:_Nanorana_parkeri_lysine_acetyltransferase_6A_(KAT6A),_mRNA	560.426	-1.21415	0.17321	-7.00968	2.39e-12	3.21e-11
TRINITY_DN184_c0_g1_i11_XM_018574724.1_PREDICTED:_Nanorana_parkeri_gamma-crystallin_B-like_(LOC108802869),_mRNA	10169.4	9.04381	1.29025	7.00932	2.39e-12	3.22e-11
TRINITY_DN4122_c1_g1_i2_XM_018560006.1_PREDICTED:_Nanorana_parkeri_ADAM_metallopeptidase_domain_17_(ADAM17),_transcript_variant_X2,_mRNA	127.928	-1.76375	0.251701	-7.00732	2.43e-12	3.27e-11
TRINITY_DN2546_c4_g1_i11_AY986489.1_Rana_catesbeiana_smooth_muscle_alpha_actin_gene,_complete_cds	66.634	-1.71303	0.244559	-7.00457	2.48e-12	3.33e-11
TRINITY_DN103735_c0_g1_i1_XM_031900694.1_PREDICTED:_Xenopus_tropicalis_uncharacterized_LOC116410363_(LOC116410363),_mRNA	258.788	-8.47359	1.20987	-7.0037	2.49e-12	3.35e-11
TRINITY_DN10119_c2_g1_i4_XM_018555263.1_PREDICTED:_Nanorana_parkeri_protein_phosphatase_1_regulatory_inhibitor_subunit_1B_(PPP1R1B),_mRNA	140.311	-3.32849	0.475307	-7.00282	2.51e-12	3.37e-11
TRINITY_DN3093_c0_g1_i1_XM_018570406.1_PREDICTED:_Nanorana_parkeri_DIRAS_family_GTPase_1_(DIRAS1),_mRNA	96.9478	1.26862	0.181218	7.00052	2.55e-12	3.42e-11
TRINITY_DN15682_c0_g1_i3_XM_018552807.1_PREDICTED:_Nanorana_parkeri_isocitrate_dehydrogenase_3_(NAD(+))_alpha_(IDH3A),_transcript_variant_X1,_mRNA	491.999	0.818302	0.116924	6.9986	2.59e-12	3.46e-11
TRINITY_DN1316_c0_g1_i1_No_Hit	89.1288	-5.47379	0.782735	-6.99316	2.69e-12	3.6e-11
TRINITY_DN23377_c0_g1_i1_BT081522.1_Rana_catesbeiana_clone_rcat-evr-512-038_Mediator_of_RNA_polymerase_II_transcription_subunit_20_putative_mRNA,_complete_cds	105.142	1.35477	0.193745	6.99254	2.7e-12	3.61e-11
TRINITY_DN297_c10_g1_i1_XM_018576990.1_PREDICTED:_Nanorana_parkeri_transmembrane_protein_35A_(TMEM35A),_mRNA	198.259	1.39875	0.200039	6.9924	2.7e-12	3.62e-11
TRINITY_DN4213_c0_g1_i6_No_Hit	246.818	1.02868	0.147135	6.99141	2.72e-12	3.64e-11
TRINITY_DN114_c0_g1_i8_XM_018562132.1_PREDICTED:_Nanorana_parkeri_kinectin_1_(KTN1),_mRNA	1199.05	-0.998846	0.142874	-6.99107	2.73e-12	3.64e-11
TRINITY_DN3035_c2_g1_i2_XM_018560514.1_PREDICTED:_Nanorana_parkeri_gamma-aminobutyric_acid_type_A_receptor_gamma2_subunit_(GABRG2),_transcript_variant_X1,_mRNA	164.551	-1.0581	0.15135	-6.99105	2.73e-12	3.64e-11
TRINITY_DN34968_c0_g1_i2_XM_018554013.1_PREDICTED:_Nanorana_parkeri_NOP58_ribonucleoprotein_(NOP58),_mRNA	313.879	1.25083	0.178961	6.9894	2.76e-12	3.68e-11
TRINITY_DN2187_c0_g1_i1_XM_018571112.1_PREDICTED:_Nanorana_parkeri_La_ribonucleoprotein_domain_family_member_1_(LARP1),_transcript_variant_X1,_mRNA	922.193	-1.81425	0.259582	-6.98915	2.77e-12	3.69e-11
TRINITY_DN28081_c0_g1_i2_No_Hit	31.3224	3.18916	0.456349	6.98843	2.78e-12	3.71e-11
TRINITY_DN4584_c0_g1_i1_XM_018559339.1_PREDICTED:_Nanorana_parkeri_CXXC_finger_protein_1_(CXXC1),_transcript_variant_X1,_mRNA	303.574	0.936339	0.133989	6.98816	2.79e-12	3.71e-11
TRINITY_DN2407_c0_g1_i1_XM_018563374.1_PREDICTED:_Nanorana_parkeri_abhydrolase_domain_containing_8_(ABHD8),_mRNA	1195.75	0.661999	0.0947388	6.98762	2.8e-12	3.72e-11
TRINITY_DN4863_c0_g3_i3_No_Hit	310.909	-1.20429	0.172375	-6.98646	2.82e-12	3.75e-11
TRINITY_DN2436_c1_g1_i3_XM_018567575.1_PREDICTED:_Nanorana_parkeri_serine_and_arginine_rich_splicing_factor_3_(SRSF3),_transcript_variant_X1,_mRNA	850.912	1.00415	0.143793	6.9833	2.88e-12	3.83e-11
TRINITY_DN3809_c0_g1_i7_XM_004917953.4_PREDICTED:_Xenopus_tropicalis_RRN3_homolog,_RNA_polymerase_I_transcription_factor_(rrn3),_transcript_variant_X2,_mRNA	146.401	1.17128	0.167775	6.98125	2.93e-12	3.89e-11
TRINITY_DN12104_c0_g1_i1_XM_018557321.1_PREDICTED:_Nanorana_parkeri_60S_ribosomal_protein_L13_(LOC108787708),_mRNA	8653.21	1.01894	0.146018	6.9782	2.99e-12	3.97e-11
TRINITY_DN306_c0_g1_i4_AB985330.1_Rugosa_rugosa_ar_gene,_intron_5,_complete_sequence,_country:_Japan:Sekigahara	169.79	-1.53377	0.219789	-6.97841	2.99e-12	3.97e-11
TRINITY_DN19633_c0_g1_i3_XM_018560093.1_PREDICTED:_Nanorana_parkeri_Cdc42_guanine_nucleotide_exchange_factor_9_(ARHGEF9),_transcript_variant_X4,_mRNA	53.5	2.00201	0.286947	6.97692	3.02e-12	4e-11
TRINITY_DN20361_c0_g1_i2_NM_001004999.1_Xenopus_tropicalis_FCF1,_rRNA-processing_protein_(fcf1),_mRNA_BC075594.1_Xenopus_tropicalis_MGC89599_protein,_mRNA_(cDNA_clone_MGC:89599_IMAGE:6995029),_complete_cds	151.032	1.61924	0.232131	6.97553	3.05e-12	4.04e-11
TRINITY_DN27808_c0_g1_i8_XM_018564842.1_PREDICTED:_Nanorana_parkeri_tet_methylcytosine_dioxygenase_3_(TET3),_mRNA	218.368	-1.88833	0.270819	-6.97267	3.11e-12	4.12e-11
TRINITY_DN2149_c0_g2_i1_XM_018573362.1_PREDICTED:_Nanorana_parkeri_cornulin-like_(LOC108801481),_mRNA	264.96	-8.15121	1.16945	-6.97013	3.17e-12	4.19e-11
TRINITY_DN15157_c0_g1_i3_No_Hit	28.9669	-7.34232	1.05356	-6.96905	3.19e-12	4.22e-11
TRINITY_DN4731_c0_g1_i1_XM_018554574.1_PREDICTED:_Nanorana_parkeri_coiled-coil_domain_containing_173_(CCDC173),_mRNA	550.478	1.03503	0.148544	6.96782	3.22e-12	4.26e-11
TRINITY_DN13564_c0_g1_i8_XM_002939724.5_PREDICTED:_Xenopus_tropicalis_coiled-coil_serine_rich_protein_2_(ccser2),_transcript_variant_X2,_mRNA	449.354	0.958331	0.137581	6.96559	3.27e-12	4.32e-11
TRINITY_DN1079_c0_g1_i3_XM_018558670.1_PREDICTED:_Nanorana_parkeri_collagen_type_IV_alpha_5_chain_(COL4A5),_transcript_variant_X3,_mRNA	1419.04	-1.12837	0.162001	-6.96521	3.28e-12	4.33e-11
TRINITY_DN3037_c0_g1_i8_No_Hit	28.5687	-6.78228	0.973788	-6.96485	3.29e-12	4.34e-11
TRINITY_DN21886_c0_g1_i1_XM_018568584.1_PREDICTED:_Nanorana_parkeri_ferredoxin_reductase_(FDXR),_mRNA	68.9967	1.80294	0.258875	6.96455	3.29e-12	4.35e-11
TRINITY_DN11489_c0_g1_i10_XM_028803194.1_PREDICTED:_Erpetoichthys_calabaricus_kallikrein-11-like_(LOC114652887),_mRNA	16.2442	7.51817	1.07981	6.96247	3.34e-12	4.41e-11
TRINITY_DN106121_c0_g1_i1_No_Hit	38.288	3.85099	0.553228	6.96093	3.38e-12	4.46e-11
TRINITY_DN476_c0_g1_i5_XM_018565201.1_PREDICTED:_Nanorana_parkeri_glycoprotein_M6B_(GPM6B),_transcript_variant_X2,_mRNA	1474.84	0.774228	0.111239	6.96002	3.4e-12	4.48e-11
TRINITY_DN316_c6_g1_i2_XM_018576766.1_PREDICTED:_Nanorana_parkeri_nuclear_transcription_factor_Y_subunit_gamma_(NFYC),_transcript_variant_X1,_mRNA	444.307	0.882002	0.126728	6.9598	3.41e-12	4.49e-11
TRINITY_DN2353_c0_g1_i7_XM_018565420.1_PREDICTED:_Nanorana_parkeri_sodium_voltage-gated_channel_alpha_subunit_8_(SCN8A),_mRNA	360.993	1.17235	0.168529	6.95635	3.49e-12	4.6e-11
TRINITY_DN2312_c16_g1_i1_XM_018573442.1_PREDICTED:_Nanorana_parkeri_cap_methyltransferase_1_(CMTR1),_mRNA	323.817	-0.910248	0.130863	-6.95572	3.51e-12	4.61e-11
TRINITY_DN21224_c0_g1_i4_XM_018562706.1_PREDICTED:_Nanorana_parkeri_family_with_sequence_similarity_135_member_B_(FAM135B),_mRNA	90.8716	-2.23535	0.321414	-6.95475	3.53e-12	4.64e-11
TRINITY_DN31797_c0_g1_i12_XM_018262949.1_PREDICTED:_Xenopus_laevis_mitogen-activated_protein_kinase_kinase_kinase_kinase_3_(LOC108716656),_transcript_variant_X3,_mRNA	32.5004	-2.32984	0.334999	-6.95478	3.53e-12	4.64e-11
TRINITY_DN280770_c0_g1_i1_XM_018563914.1_PREDICTED:_Nanorana_parkeri_X-ray_repair_cross_complementing_6_(XRCC6),_mRNA	139.896	1.22593	0.176354	6.95154	3.61e-12	4.74e-11
TRINITY_DN16058_c0_g1_i13_XM_018552748.1_PREDICTED:_Nanorana_parkeri_histone_deacetylase_5_(HDAC5),_mRNA	75.9504	-1.9133	0.275286	-6.95022	3.65e-12	4.78e-11
TRINITY_DN2942_c0_g1_i4_XM_018557992.1_PREDICTED:_Nanorana_parkeri_histone_deacetylase_6_(HDAC6),_mRNA	58.0593	-2.36152	0.339777	-6.95022	3.65e-12	4.78e-11
TRINITY_DN4739_c2_g1_i1_XM_018562391.1_PREDICTED:_Nanorana_parkeri_adaptor_related_protein_complex_1_mu_2_subunit_(AP1M2),_transcript_variant_X1,_mRNA	21.8524	-6.92869	0.99707	-6.94905	3.68e-12	4.82e-11
TRINITY_DN24340_c0_g1_i1_XM_018567003.1_PREDICTED:_Nanorana_parkeri_solute_carrier_family_30_member_2_(SLC30A2),_mRNA	44.545	2.17931	0.313676	6.94765	3.71e-12	4.86e-11
TRINITY_DN16977_c0_g1_i5_XM_018559391.1_PREDICTED:_Nanorana_parkeri_alpha-1-antitrypsin-like_(LOC108789393),_mRNA	25.5689	-7.64137	1.09983	-6.94775	3.71e-12	4.86e-11
TRINITY_DN1366_c0_g1_i11_XM_018573133.1_PREDICTED:_Nanorana_parkeri_visual_system_homeobox_1_(VSX1),_mRNA	263.451	1.61737	0.232842	6.94622	3.75e-12	4.91e-11
TRINITY_DN282241_c0_g1_i1_No_Hit	290.69	0.897285	0.129175	6.94625	3.75e-12	4.91e-11
TRINITY_DN22930_c1_g1_i1_XM_018570281.1_PREDICTED:_Nanorana_parkeri_uroplakin_1B_(UPK1B),_mRNA	15.266	-6.96661	1.00372	-6.94081	3.9e-12	5.1e-11
TRINITY_DN13305_c0_g1_i1_XM_018561207.1_PREDICTED:_Nanorana_parkeri_sideroflexin_5_(SFXN5),_partial_mRNA	36.8901	-2.61464	0.376727	-6.94039	3.91e-12	5.11e-11
TRINITY_DN5172_c1_g1_i2_XM_018566736.1_PREDICTED:_Nanorana_parkeri_paired_box_protein_Pax-6-like_(LOC108795474),_mRNA	446.827	-1.53015	0.220613	-6.93589	4.04e-12	5.27e-11
TRINITY_DN3098_c0_g1_i11_XM_018247090.1_PREDICTED:_Xenopus_laevis_ankyrin_repeat_domain-containing_protein_SOWAHC-like_(LOC108708416),_mRNA	103.611	-1.58773	0.228966	-6.93435	4.08e-12	5.33e-11
TRINITY_DN261_c0_g1_i18_XM_018564843.1_PREDICTED:_Nanorana_parkeri_AHNAK_nucleoprotein_(AHNAK),_mRNA	53.9901	-2.18607	0.31537	-6.93176	4.16e-12	5.42e-11
TRINITY_DN10337_c0_g1_i1_XM_018569449.1_PREDICTED:_Nanorana_parkeri_cytochrome_P450_2G1-like_(LOC108797795),_transcript_variant_X1,_mRNA	64.3726	-6.37996	0.920418	-6.93159	4.16e-12	5.42e-11
TRINITY_DN23766_c0_g1_i1_XM_018565607.1_PREDICTED:_Nanorana_parkeri_insulin_like_growth_factor_2_receptor_(IGF2R),_mRNA	94.3878	-1.6706	0.241019	-6.93139	4.17e-12	5.43e-11
TRINITY_DN5467_c0_g1_i1_BT081849.1_Rana_catesbeiana_clone_rcat-evr-523-317_Ubiquitin-conjugating_enzyme_E2_G2_putative_mRNA,_complete_cds	590.444	0.855156	0.123383	6.93089	4.18e-12	5.44e-11
TRINITY_DN14776_c0_g1_i3_XM_018572700.1_PREDICTED:_Nanorana_parkeri_protein_tyrosine_phosphatase,_non-receptor_type_14_(PTPN14),_mRNA	28.4329	-4.05696	0.585343	-6.93091	4.18e-12	5.44e-11
TRINITY_DN4479_c0_g1_i5_No_Hit	10.9018	-6.96016	1.00421	-6.931	4.18e-12	5.44e-11
TRINITY_DN10249_c0_g1_i5_XM_018571484.1_PREDICTED:_Nanorana_parkeri_aminopeptidase_N-like_(LOC108799594),_mRNA	39.238	-7.42859	1.07206	-6.92924	4.23e-12	5.5e-11
TRINITY_DN5378_c0_g1_i1_XM_018569155.1_PREDICTED:_Nanorana_parkeri_quiescin_sulfhydryl_oxidase_1_(QSOX1),_mRNA	178.123	-1.49884	0.216419	-6.92561	4.34e-12	5.64e-11
TRINITY_DN2936_c1_g1_i1_XM_018562124.1_PREDICTED:_Nanorana_parkeri_transcription_factor_CP2_(TFCP2),_transcript_variant_X4,_mRNA	143.732	1.59815	0.230907	6.9212	4.48e-12	5.81e-11
TRINITY_DN2472_c0_g1_i4_No_Hit	217.927	1.02848	0.148627	6.91983	4.52e-12	5.87e-11
TRINITY_DN11088_c0_g1_i9_XM_018554102.1_PREDICTED:_Nanorana_parkeri_transcription_factor_HES-4-like_(LOC108785095),_mRNA	498.85	0.896691	0.12959	6.91946	4.53e-12	5.88e-11
TRINITY_DN4448_c0_g1_i3_XM_018574731.1_PREDICTED:_Nanorana_parkeri_family_with_sequence_similarity_45_member_A_(FAM45A),_mRNA	221.462	1.48957	0.215284	6.91909	4.55e-12	5.89e-11
TRINITY_DN3945_c0_g1_i4_XM_018565996.1_PREDICTED:_Nanorana_parkeri_ankyrin_repeat_domain_17_(ANKRD17),_transcript_variant_X1,_mRNA	550.434	-1.69479	0.245051	-6.91605	4.64e-12	6.02e-11
TRINITY_DN3563_c1_g2_i1_XM_018556326.1_PREDICTED:_Nanorana_parkeri_ubiquitin_specific_peptidase_9,_X-linked_(USP9X),_transcript_variant_X1,_mRNA	1521.61	-0.634394	0.0917457	-6.91469	4.69e-12	6.07e-11
TRINITY_DN2733_c0_g1_i1_XM_018572344.1_PREDICTED:_Nanorana_parkeri_Rap_guanine_nucleotide_exchange_factor_4_(RAPGEF4),_transcript_variant_X2,_mRNA	82.1969	-3.19714	0.462382	-6.9145	4.7e-12	6.07e-11
TRINITY_DN11660_c0_g1_i2_XM_018563380.1_PREDICTED:_Nanorana_parkeri_inositol_polyphosphate-4-phosphatase_type_I_A_(INPP4A),_transcript_variant_X1,_mRNA	100.337	-1.2588	0.182067	-6.91394	4.71e-12	6.09e-11
TRINITY_DN14193_c0_g1_i2_XM_018558658.1_PREDICTED:_Nanorana_parkeri_synaptotagmin-like_protein_2_(LOC108788805),_mRNA	37.3989	-3.11107	0.44997	-6.91394	4.71e-12	6.09e-11
TRINITY_DN11919_c0_g1_i1_XM_031904144.1_PREDICTED:_Xenopus_tropicalis_uncharacterized_LOC100495411_(LOC100495411),_mRNA	40.6137	2.3727	0.343256	6.91234	4.77e-12	6.16e-11
TRINITY_DN2011_c1_g1_i3_XM_018569008.1_PREDICTED:_Nanorana_parkeri_tousled_like_kinase_2_(TLK2),_transcript_variant_X2,_mRNA	347.456	-1.06574	0.154197	-6.91159	4.79e-12	6.19e-11
TRINITY_DN3090_c0_g2_i1_XM_018560993.1_PREDICTED:_Nanorana_parkeri_small_G_protein_signaling_modulator_1_(SGSM1),_mRNA	129.191	-2.2794	0.329843	-6.91057	4.83e-12	6.23e-11
TRINITY_DN3832_c2_g2_i3_No_Hit	33.2361	-2.31457	0.335003	-6.9091	4.88e-12	6.29e-11
TRINITY_DN44584_c0_g2_i1_XM_018574975.1_PREDICTED:_Nanorana_parkeri_sterile_alpha_motif_domain-containing_protein_12-like_(LOC108803135),_mRNA	12.4032	-7.1243	1.03137	-6.90759	4.93e-12	6.35e-11
TRINITY_DN13708_c0_g1_i2_XM_018553720.1_PREDICTED:_Nanorana_parkeri_cell_division_cycle_123_(CDC123),_transcript_variant_X1,_mRNA	120.403	1.11643	0.161643	6.90678	4.96e-12	6.39e-11
TRINITY_DN38_c0_g2_i1_XM_018568436.1_PREDICTED:_Nanorana_parkeri_pentatricopeptide_repeat_domain_3_(PTCD3),_mRNA	173.882	1.14501	0.165857	6.90358	5.07e-12	6.53e-11
TRINITY_DN162_c0_g2_i3_XM_018566427.1_PREDICTED:_Nanorana_parkeri_retinoic_acid_receptor_alpha_(RARA),_transcript_variant_X1,_mRNA	208.644	-1.53028	0.221758	-6.90069	5.17e-12	6.66e-11
TRINITY_DN3085_c1_g1_i1_XM_018571837.1_PREDICTED:_Nanorana_parkeri_histone-lysine_N-methyltransferase_SETD2-like_(LOC108799901),_partial_mRNA	165.892	-1.3083	0.189613	-6.89981	5.21e-12	6.7e-11
TRINITY_DN4467_c0_g1_i9_No_Hit	88.7223	1.34574	0.195086	6.8982	5.27e-12	6.77e-11
TRINITY_DN3658_c1_g2_i1_XM_018553303.1_PREDICTED:_Nanorana_parkeri_PBX_homeobox_3_(PBX3),_mRNA	153.51	-1.42491	0.206601	-6.8969	5.31e-12	6.83e-11
TRINITY_DN1550_c4_g1_i3_HM441090.1_Amolops_tormotus_clone_Rato-12_microsatellite_sequence	114.966	1.71417	0.248577	6.89592	5.35e-12	6.87e-11
TRINITY_DN2144_c0_g1_i6_XM_002933730.5_PREDICTED:_Xenopus_tropicalis_AT-rich_interaction_domain_4A_(arid4a),_transcript_variant_X3,_mRNA	98.2535	1.48982	0.216138	6.89292	5.47e-12	7.01e-11
TRINITY_DN2388_c0_g1_i18_XM_018571420.1_PREDICTED:_Nanorana_parkeri_Sad1_and_UNC84_domain_containing_1_(SUN1),_mRNA	159.666	-1.81053	0.262681	-6.8925	5.48e-12	7.03e-11
TRINITY_DN1138_c0_g1_i1_XM_018556978.1_PREDICTED:_Nanorana_parkeri_septin-2A_(LOC108787423),_transcript_variant_X2,_mRNA	766.253	1.02916	0.149341	6.89132	5.53e-12	7.08e-11
TRINITY_DN3337_c1_g1_i1_XM_018559398.1_PREDICTED:_Nanorana_parkeri_unc-79_homolog_(C._elegans)_(UNC79),_mRNA	60.9933	-2.06475	0.299673	-6.88999	5.58e-12	7.15e-11
TRINITY_DN14892_c0_g1_i2_XM_018552805.1_PREDICTED:_Nanorana_parkeri_ariadne_RBR_E3_ubiquitin_protein_ligase_1_(ARIH1),_mRNA	206.138	1.88267	0.273283	6.88911	5.61e-12	7.18e-11
TRINITY_DN14532_c0_g1_i5_No_Hit	200.937	-2.64162	0.38345	-6.88909	5.62e-12	7.18e-11
TRINITY_DN13538_c0_g1_i1_XM_018556541.1_PREDICTED:_Nanorana_parkeri_keratin,_type_I_cytoskeletal_15-like_(LOC108787087),_mRNA	18.6179	-7.08896	1.02904	-6.88891	5.62e-12	7.19e-11
TRINITY_DN1079_c0_g1_i5_XM_018558670.1_PREDICTED:_Nanorana_parkeri_collagen_type_IV_alpha_5_chain_(COL4A5),_transcript_variant_X3,_mRNA	108.298	-4.57054	0.663533	-6.88819	5.65e-12	7.22e-11
TRINITY_DN5397_c0_g1_i1_X64324.1_R.esculenta_mRNA_for_calsequestrin	703.153	-2.64574	0.384199	-6.88638	5.72e-12	7.31e-11
TRINITY_DN1138_c1_g1_i1_XM_018561240.1_PREDICTED:_Nanorana_parkeri_septin-4-like_(LOC108790882),_mRNA	111.803	-2.00187	0.290781	-6.88446	5.8e-12	7.4e-11
TRINITY_DN25183_c0_g1_i1_XM_018570386.1_PREDICTED:_Nanorana_parkeri_family_with_sequence_similarity_78_member_B_(FAM78B),_mRNA	117.694	1.13523	0.165188	6.87233	6.32e-12	8.06e-11
TRINITY_DN305856_c0_g1_i1_XM_018561170.1_PREDICTED:_Nanorana_parkeri_ribosomal_protein_L37_(RPL37),_mRNA	7662.39	1.09513	0.159362	6.87196	6.33e-12	8.07e-11
TRINITY_DN33479_c0_g1_i1_AF240689.1_Rana_pipiens_type_2_myosin_heavy_chain_mRNA,_partial_cds	97.2816	-3.32811	0.484373	-6.87095	6.38e-12	8.13e-11
TRINITY_DN10927_c0_g1_i10_XM_018574612.1_PREDICTED:_Nanorana_parkeri_erythroferrone-like_(LOC108802758),_mRNA	116.593	3.42241	0.498157	6.87015	6.41e-12	8.17e-11
TRINITY_DN5331_c0_g1_i25_XM_018569188.1_PREDICTED:_Nanorana_parkeri_golgin_subfamily_B_member_1-like_(LOC108797573),_mRNA	338.437	-1.76186	0.256477	-6.86946	6.44e-12	8.2e-11
TRINITY_DN11210_c0_g1_i1_XM_018556142.1_PREDICTED:_Nanorana_parkeri_solute_carrier_family_7_member_7_(SLC7A7),_transcript_variant_X1,_mRNA	182.263	1.23576	0.179903	6.86906	6.46e-12	8.22e-11
TRINITY_DN382_c0_g1_i3_LR597569.1_Myripristis_murdjan_genome_assembly,_chromosome:_20	632.053	0.868729	0.126471	6.86902	6.46e-12	8.22e-11
TRINITY_DN29625_c0_g1_i3_XM_018573578.1_PREDICTED:_Nanorana_parkeri_zinc_finger_protein_239-like_(LOC108801675),_mRNA	88.1451	1.30329	0.189749	6.86852	6.49e-12	8.24e-11
TRINITY_DN1563_c0_g1_i1_XM_018553192.1_PREDICTED:_Nanorana_parkeri_NECAP_endocytosis_associated_1_(NECAP1),_transcript_variant_X1,_mRNA	283.438	-1.3616	0.198243	-6.86836	6.49e-12	8.24e-11
TRINITY_DN108956_c0_g2_i2_XM_018553629.1_PREDICTED:_Nanorana_parkeri_MAF_bZIP_transcription_factor_G_(MAFG),_mRNA	28.6215	-3.16839	0.461295	-6.86847	6.49e-12	8.24e-11
TRINITY_DN21408_c0_g1_i2_XM_018571699.1_PREDICTED:_Nanorana_parkeri_dispanin_subfamily_A_member_2b-like_(LOC108799782),_mRNA	23.974	-3.31329	0.482449	-6.86765	6.53e-12	8.28e-11
TRINITY_DN20984_c0_g1_i2_XM_018571299.1_PREDICTED:_Nanorana_parkeri_alpha-2-macroglobulin-like_(LOC108799445),_mRNA	48.3527	-7.17544	1.04489	-6.8672	6.55e-12	8.3e-11
TRINITY_DN2712_c2_g1_i5_XM_018575259.1_PREDICTED:_Nanorana_parkeri_serine/arginine_repetitive_matrix_protein_2-like_(LOC108803416),_mRNA	914.094	-0.979513	0.142649	-6.86658	6.58e-12	8.33e-11
TRINITY_DN31827_c0_g1_i1_XM_018562860.1_PREDICTED:_Nanorana_parkeri_myelin_protein_zero_like_2_(MPZL2),_mRNA	21.9934	-5.26331	0.766858	-6.86347	6.72e-12	8.51e-11
TRINITY_DN19902_c0_g2_i2_XM_018566614.1_PREDICTED:_Nanorana_parkeri_membrane_associated_ring-CH-type_finger_6_(MARCH6),_mRNA	411.514	0.950646	0.138562	6.8608	6.85e-12	8.67e-11
TRINITY_DN4624_c0_g1_i11_XM_018574870.1_PREDICTED:_Nanorana_parkeri_DNA_damage_inducible_1_homolog_2_(DDI2),_mRNA	52.3486	-2.23123	0.325219	-6.86071	6.85e-12	8.67e-11
TRINITY_DN20329_c0_g1_i1_AF213015.1_Rana_rugosa_gaegurin_4_(GGN4)_gene,_complete_cds	67.0486	-3.04521	0.443979	-6.8589	6.94e-12	8.77e-11
TRINITY_DN22962_c1_g1_i14_XM_018565337.1_PREDICTED:_Nanorana_parkeri_peptidyl-tRNA_hydrolase_1_homolog_(PTRH1),_mRNA	54.7806	2.29993	0.335369	6.85789	6.99e-12	8.83e-11
TRINITY_DN28680_c0_g1_i1_XM_018558085.1_PREDICTED:_Nanorana_parkeri_solute_carrier_family_15_member_2-like_(LOC108788335),_mRNA	25.7684	-6.81068	0.994392	-6.84909	7.43e-12	9.39e-11
TRINITY_DN2936_c1_g1_i3_XM_018562121.1_PREDICTED:_Nanorana_parkeri_transcription_factor_CP2_(TFCP2),_transcript_variant_X1,_mRNA	190.309	-1.26615	0.18487	-6.84883	7.45e-12	9.4e-11
TRINITY_DN4055_c1_g2_i5_XM_018557206.1_PREDICTED:_Nanorana_parkeri_ribosomal_protein_S23_(RPS23),_mRNA	13054.8	0.996002	0.145434	6.8485	7.46e-12	9.42e-11
TRINITY_DN24656_c1_g1_i2_XM_018556804.1_PREDICTED:_Nanorana_parkeri_tyrosylprotein_sulfotransferase_1_(TPST1),_transcript_variant_X3,_mRNA	220.187	1.06308	0.155243	6.84787	7.5e-12	9.45e-11
TRINITY_DN1324_c0_g1_i7_XM_018574725.1_PREDICTED:_Nanorana_parkeri_eukaryotic_translation_initiation_factor_4_gamma_3_(EIF4G3),_mRNA	554.373	-1.29232	0.188766	-6.84611	7.59e-12	9.56e-11
TRINITY_DN1007_c0_g1_i5_XM_018561031.1_PREDICTED:_Nanorana_parkeri_active_BCR-related_(ABR),_transcript_variant_X2,_mRNA	225.674	-1.51696	0.221679	-6.84303	7.75e-12	9.77e-11
TRINITY_DN11263_c0_g2_i2_XM_018559387.1_PREDICTED:_Nanorana_parkeri_calmin_(CLMN),_mRNA	82.9404	-2.82185	0.412634	-6.83863	8e-12	1.01e-10
TRINITY_DN47136_c0_g1_i7_XM_018559742.1_PREDICTED:_Nanorana_parkeri_formin_binding_protein_4_(FNBP4),_mRNA	161.788	-1.28238	0.187696	-6.83218	8.36e-12	1.05e-10
TRINITY_DN39000_c0_g1_i2_XM_018554601.1_PREDICTED:_Nanorana_parkeri_phospholipase_A2_inhibitor_and_Ly6/PLAUR_domain-containing_protein-like_(LOC108785516),_mRNA	18.6912	-5.19959	0.760994	-6.83262	8.34e-12	1.05e-10
TRINITY_DN362_c6_g1_i1_XM_018568544.1_PREDICTED:_Nanorana_parkeri_adenylate_cyclase_1_(ADCY1),_mRNA	430.731	-1.2708	0.186045	-6.83062	8.46e-12	1.06e-10
TRINITY_DN21333_c0_g1_i3_XM_018556187.1_PREDICTED:_Nanorana_parkeri_phospholipase_C_gamma_1_(PLCG1),_mRNA	293.151	-0.907169	0.132862	-6.82792	8.62e-12	1.08e-10
TRINITY_DN169_c2_g1_i1_XM_018557141.1_PREDICTED:_Nanorana_parkeri_bromodomain_adjacent_to_zinc_finger_domain_1B_(BAZ1B),_transcript_variant_X1,_mRNA	722.112	-0.775879	0.11368	-6.82512	8.79e-12	1.1e-10
TRINITY_DN2546_c1_g1_i1_XM_018576150.1_PREDICTED:_Nanorana_parkeri_MOB-like_protein_phocein_(LOC108804429),_transcript_variant_X1,_mRNA	538.214	0.728711	0.106776	6.82467	8.81e-12	1.11e-10
TRINITY_DN13657_c0_g1_i1_XM_018554123.1_PREDICTED:_Nanorana_parkeri_NCK_adaptor_protein_2_(NCK2),_mRNA	183.195	1.04192	0.152715	6.82265	8.94e-12	1.12e-10
TRINITY_DN2161_c0_g1_i1_XM_018574409.1_PREDICTED:_Nanorana_parkeri_copine-1-like_(LOC108802552),_transcript_variant_X2,_mRNA	259.641	-1.82389	0.267374	-6.82151	9.01e-12	1.13e-10
TRINITY_DN12971_c0_g1_i10_LN590710.1_Cyprinus_carpio_genome_assembly_common_carp_genome,_scaffold:_LG26,_chromosome:_26	78.112	-1.40211	0.205588	-6.82001	9.1e-12	1.14e-10
TRINITY_DN2919_c0_g2_i4_XR_001941312.1_PREDICTED:_Nanorana_parkeri_uncharacterized_LOC108788118_(LOC108788118),_ncRNA	108.744	1.67068	0.245071	6.81715	9.29e-12	1.16e-10
TRINITY_DN13234_c0_g1_i1_XM_018573386.1_PREDICTED:_Nanorana_parkeri_BARX_homeobox_2_(BARX2),_mRNA	23.7664	-5.10932	0.74938	-6.81807	9.23e-12	1.16e-10
TRINITY_DN1234_c0_g3_i14_AB505452.1_Rana_rugosa_got1_gene_for_glutamate_oxaloacetate_transaminase,_partial_cds	187.653	-1.45327	0.213278	-6.81397	9.49e-12	1.19e-10
TRINITY_DN2452_c0_g1_i8_XR_001942214.1_PREDICTED:_Nanorana_parkeri_uncharacterized_LOC108802320_(LOC108802320),_ncRNA	20.8842	-7.90007	1.15946	-6.81359	9.52e-12	1.19e-10
TRINITY_DN4060_c0_g1_i1_XM_018566995.1_PREDICTED:_Nanorana_parkeri_proteasome_subunit_alpha_5_(PSMA5),_mRNA	586.596	1.16223	0.170637	6.81114	9.68e-12	1.21e-10
TRINITY_DN4368_c0_g1_i1_XM_018569402.1_PREDICTED:_Nanorana_parkeri_6-phosphogluconolactonase_(PGLS),_mRNA	592.327	1.20442	0.17689	6.80886	9.84e-12	1.23e-10
TRINITY_DN22093_c0_g1_i9_GU170813.1_Rana_grahami_bradykinin_precursor,_gene,_complete_cds	31.7345	-1.99822	0.29348	-6.80871	9.85e-12	1.23e-10
TRINITY_DN13499_c2_g1_i1_MH800190.1_Rana_catesbeiana_liver-enriched_antimicrobial_peptide_2_precursor_(LEAP2)_mRNA,_complete_cds	27.9372	-7.64694	1.12359	-6.80581	1e-11	1.25e-10
TRINITY_DN26633_c0_g1_i3_XM_018570758.1_PREDICTED:_Nanorana_parkeri_von_Willebrand_factor_A_domain_containing_2_(VWA2),_mRNA	24.6361	-7.08764	1.04151	-6.80516	1.01e-11	1.26e-10
TRINITY_DN11_c0_g1_i1_LR584398.1_Rhinatrema_bivittatum_genome_assembly,_chromosome:_12	601.957	-1.08914	0.160171	-6.79991	1.05e-11	1.3e-10
TRINITY_DN12638_c0_g2_i2_XM_018564204.1_PREDICTED:_Nanorana_parkeri_vimentin-4_(LOC108793292),_transcript_variant_X1,_mRNA	14275.7	1.0012	0.147243	6.79961	1.05e-11	1.31e-10
TRINITY_DN137_c6_g1_i1_XM_018567787.1_PREDICTED:_Nanorana_parkeri_contactin_associated_protein_1_(CNTNAP1),_mRNA	73.3719	-2.00559	0.295079	-6.79678	1.07e-11	1.33e-10
TRINITY_DN24482_c3_g2_i3_XM_004918186.4_PREDICTED:_Xenopus_tropicalis_intersectin_2_(itsn2),_transcript_variant_X1,_mRNA	92.5539	-2.11789	0.311652	-6.7957	1.08e-11	1.34e-10
TRINITY_DN4643_c0_g3_i2_XM_018554937.1_PREDICTED:_Nanorana_parkeri_ATP_binding_cassette_subfamily_B_member_6_(Langereis_blood_group)_(ABCB6),_mRNA	294.631	-1.05132	0.154734	-6.79434	1.09e-11	1.35e-10
TRINITY_DN41369_c0_g2_i2_No_Hit	42.859	-1.91234	0.281427	-6.79514	1.08e-11	1.35e-10
TRINITY_DN10667_c1_g1_i1_No_Hit	39.1136	-7.35623	1.0831	-6.79185	1.11e-11	1.37e-10
TRINITY_DN52_c1_g1_i1_AY986489.1_Rana_catesbeiana_smooth_muscle_alpha_actin_gene,_complete_cds	244.246	1.3975	0.205793	6.79077	1.12e-11	1.38e-10
TRINITY_DN2805_c0_g2_i5_GU170813.1_Rana_grahami_bradykinin_precursor,_gene,_complete_cds	194.682	-2.19255	0.322873	-6.79075	1.12e-11	1.38e-10
TRINITY_DN23989_c0_g1_i19_XM_018566048.1_PREDICTED:_Nanorana_parkeri_cGMP-dependent_3',5'-cyclic_phosphodiesterase-like_(LOC108794906),_partial_mRNA	52.752	-3.20016	0.471193	-6.7916	1.11e-11	1.38e-10
TRINITY_DN1167_c7_g2_i1_XM_018569701.1_PREDICTED:_Nanorana_parkeri_dynactin_subunit_2_(DCTN2),_transcript_variant_X3,_mRNA	1255.83	0.911428	0.134288	6.78713	1.14e-11	1.42e-10
TRINITY_DN28702_c0_g1_i1_XM_018564895.1_PREDICTED:_Nanorana_parkeri_mucin-2-like_(LOC108793933),_mRNA	37.4856	-8.60556	1.26791	-6.78721	1.14e-11	1.42e-10
TRINITY_DN11822_c0_g1_i13_XM_018559565.1_PREDICTED:_Nanorana_parkeri_death_inducer-obliterator_1_(DIDO1),_mRNA	539.088	-0.646342	0.0952467	-6.78599	1.15e-11	1.43e-10
TRINITY_DN263_c0_g1_i1_XM_018561477.1_PREDICTED:_Nanorana_parkeri_SR-related_CTD_associated_factor_4_(SCAF4),_mRNA	244.349	-0.993498	0.146413	-6.78558	1.16e-11	1.43e-10
TRINITY_DN4262_c0_g1_i8_No_Hit	47.9725	-7.98412	1.17708	-6.78302	1.18e-11	1.46e-10
TRINITY_DN21815_c0_g1_i4_XM_018554104.1_PREDICTED:_Nanorana_parkeri_RAP1_GTPase_activating_protein_2_(RAP1GAP2),_mRNA	56.4717	-3.23517	0.477142	-6.7803	1.2e-11	1.48e-10
TRINITY_DN12885_c0_g2_i2_XM_018559338.1_PREDICTED:_Nanorana_parkeri_ficolin-2-like_(LOC108789357),_mRNA	30.0258	2.83934	0.418843	6.779	1.21e-11	1.49e-10
TRINITY_DN2112_c0_g2_i1_XM_018565379.1_PREDICTED:_Nanorana_parkeri_lipoma_HMGIC_fusion_partner-like_5_(LHFPL5),_mRNA	256.238	1.30963	0.19322	6.77793	1.22e-11	1.5e-10
TRINITY_DN22587_c0_g2_i1_BT081621.1_Rana_catesbeiana_clone_rcat-evr-502-221_TSSC4_putative_mRNA,_complete_cds	1182.25	0.966138	0.142552	6.77746	1.22e-11	1.51e-10
TRINITY_DN1184_c0_g1_i9_CT030525.1_Xenopus_tropicalis_finished_cDNA,_clone_TNeu126g10	119.684	-1.67816	0.247632	-6.77682	1.23e-11	1.51e-10
TRINITY_DN1387_c0_g1_i9_XM_018572980.1_PREDICTED:_Nanorana_parkeri_RAB11_family_interacting_protein_1_(RAB11FIP1),_mRNA	136.16	-2.19331	0.323666	-6.77647	1.23e-11	1.52e-10
TRINITY_DN37069_c0_g1_i1_XM_018558966.1_PREDICTED:_Nanorana_parkeri_1-phosphatidylinositol_4,5-bisphosphate_phosphodiesterase_gamma-1-like_(LOC108789042),_mRNA	40.5999	-2.44163	0.360436	-6.77411	1.25e-11	1.54e-10
TRINITY_DN14662_c0_g1_i6_BT081498.1_Rana_catesbeiana_clone_rcat-evr-515-338_Cytochrome_c-type_heme_lyase_putative_mRNA,_complete_cds	214.17	1.37427	0.202909	6.77285	1.26e-11	1.55e-10
TRINITY_DN11881_c0_g1_i5_LR131971.1_Parambassis_ranga_genome_assembly,_chromosome:_20	16.6457	-7.51956	1.11025	-6.77283	1.26e-11	1.55e-10
TRINITY_DN37399_c0_g1_i1_XM_018554519.1_PREDICTED:_Nanorana_parkeri_carbohydrate_sulfotransferase_1_(CHST1),_transcript_variant_X2,_mRNA	25.8638	-2.73226	0.403444	-6.77234	1.27e-11	1.56e-10
TRINITY_DN5599_c0_g1_i1_XM_018563973.1_PREDICTED:_Nanorana_parkeri_pleckstrin_homology_domain_containing_A1_(PLEKHA1),_transcript_variant_X2,_mRNA	42.1502	5.22676	0.772027	6.77018	1.29e-11	1.58e-10
TRINITY_DN16885_c0_g1_i1_No_Hit	22.8095	-7.48717	1.10603	-6.76939	1.29e-11	1.59e-10
TRINITY_DN184_c0_g1_i15_XM_018574724.1_PREDICTED:_Nanorana_parkeri_gamma-crystallin_B-like_(LOC108802869),_mRNA	4803.48	8.81348	1.30271	6.76552	1.33e-11	1.63e-10
TRINITY_DN18122_c0_g1_i5_XM_018564385.1_PREDICTED:_Nanorana_parkeri_pentraxin_fusion_protein-like_(LOC108793436),_mRNA	66.9742	-6.32096	0.934284	-6.76556	1.33e-11	1.63e-10
TRINITY_DN16113_c0_g1_i4_XM_018564488.1_PREDICTED:_Nanorana_parkeri_membrane_primary_amine_oxidase-like_(LOC108793520),_mRNA	90.3134	-3.53383	0.522442	-6.76406	1.34e-11	1.65e-10
TRINITY_DN3476_c0_g1_i3_No_Hit	72.2151	-6.31564	0.934581	-6.75772	1.4e-11	1.72e-10
TRINITY_DN44317_c0_g1_i1_XM_018565397.1_PREDICTED:_Nanorana_parkeri_glypican_3_(GPC3),_mRNA	113.209	1.60235	0.237181	6.7558	1.42e-11	1.74e-10
TRINITY_DN14924_c0_g1_i1_XM_018555932.1_PREDICTED:_Nanorana_parkeri_chaperonin_containing_TCP1_subunit_4_(CCT4),_mRNA	1177.03	1.09181	0.161626	6.75518	1.43e-11	1.75e-10
TRINITY_DN16477_c0_g1_i3_XM_018565087.1_PREDICTED:_Nanorana_parkeri_exonuclease_3'-5'_domain_containing_2_(EXD2),_transcript_variant_X1,_mRNA	117.171	1.07795	0.159585	6.75472	1.43e-11	1.75e-10
TRINITY_DN3219_c0_g1_i3_XM_018557542.1_PREDICTED:_Nanorana_parkeri_tumor_protein_D52_(TPD52),_transcript_variant_X1,_mRNA	955.33	1.11323	0.164825	6.75401	1.44e-11	1.76e-10
TRINITY_DN102_c1_g2_i2_XM_018557457.1_PREDICTED:_Nanorana_parkeri_T-cell_lymphoma_invasion_and_metastasis_1_(TIAM1),_mRNA	410.894	-0.88219	0.130627	-6.75349	1.44e-11	1.76e-10
TRINITY_DN3547_c0_g1_i1_XM_018563051.1_PREDICTED:_Nanorana_parkeri_transmembrane_protein_198_(TMEM198),_mRNA	231.867	-1.31333	0.194459	-6.75375	1.44e-11	1.76e-10
TRINITY_DN24323_c1_g1_i1_XM_018562453.1_PREDICTED:_Nanorana_parkeri_family_with_sequence_similarity_3_member_D_(FAM3D),_mRNA	30.9697	-6.29884	0.932567	-6.7543	1.44e-11	1.76e-10
TRINITY_DN1251_c0_g1_i24_XM_018561296.1_PREDICTED:_Nanorana_parkeri_sorbin_and_SH3_domain_containing_2_(SORBS2),_mRNA	120.979	-1.6681	0.247046	-6.75218	1.46e-11	1.78e-10
TRINITY_DN4597_c0_g1_i2_XM_018561316.1_PREDICTED:_Nanorana_parkeri_eukaryotic_translation_initiation_factor_2D_(EIF2D),_transcript_variant_X1,_mRNA	124.533	1.28578	0.190492	6.74977	1.48e-11	1.81e-10
TRINITY_DN4965_c0_g1_i1_XM_018567602.1_PREDICTED:_Nanorana_parkeri_nuclear_cap_binding_protein_subunit_2_(NCBP2),_transcript_variant_X2,_mRNA	366.073	1.37507	0.203767	6.74825	1.5e-11	1.82e-10
TRINITY_DN4348_c1_g2_i1_XM_018573335.1_PREDICTED:_Nanorana_parkeri_zinc_finger_protein_585A-like_(LOC108801443),_mRNA	52.2985	1.51218	0.224149	6.74631	1.52e-11	1.85e-10
TRINITY_DN5115_c1_g1_i1_XM_018555300.1_PREDICTED:_Nanorana_parkeri_tumor_susceptibility_101_(TSG101),_mRNA	404.428	-0.689894	0.102278	-6.74529	1.53e-11	1.86e-10
TRINITY_DN5438_c6_g1_i9_XM_018563721.1_PREDICTED:_Nanorana_parkeri_calmodulin_regulated_spectrin_associated_protein_1_(CAMSAP1),_transcript_variant_X1,_mRNA	385.074	-1.07629	0.159558	-6.74542	1.53e-11	1.86e-10
TRINITY_DN53880_c0_g1_i1_No_Hit	61.6466	3.81013	0.565015	6.74341	1.55e-11	1.88e-10
TRINITY_DN20923_c0_g1_i3_XM_018561829.1_PREDICTED:_Nanorana_parkeri_phosphatidylinositol-4-phosphate_5-kinase_like_1_(PIP5KL1),_mRNA	315.001	1.05323	0.156241	6.74107	1.57e-11	1.91e-10
TRINITY_DN1756_c1_g1_i11_No_Hit	142.986	-4.63811	0.688061	-6.74084	1.57e-11	1.91e-10
TRINITY_DN1014_c0_g1_i3_XM_018563951.1_PREDICTED:_Nanorana_parkeri_deleted_in_malignant_brain_tumors_1_protein-like_(LOC108793044),_mRNA	72.2365	-6.40874	0.951274	-6.737	1.62e-11	1.96e-10
TRINITY_DN40867_c0_g5_i1_XM_018557913.1_PREDICTED:_Nanorana_parkeri_putative_nuclease_HARBI1_(LOC108788182),_transcript_variant_X1,_mRNA	127.972	1.52741	0.226771	6.73545	1.63e-11	1.98e-10
TRINITY_DN37867_c0_g1_i4_XM_018565481.1_PREDICTED:_Nanorana_parkeri_slingshot_protein_phosphatase_2_(SSH2),_transcript_variant_X1,_mRNA	103.161	-1.75069	0.259984	-6.73383	1.65e-11	2e-10
TRINITY_DN1733_c0_g1_i7_XM_018554485.1_PREDICTED:_Nanorana_parkeri_sphingomyelin_synthase_2_(SGMS2),_mRNA	46.4319	-2.5638	0.380706	-6.73434	1.65e-11	2e-10
TRINITY_DN12551_c0_g1_i1_XM_018569651.1_PREDICTED:_Nanorana_parkeri_cytochrome_b-c1_complex_subunit_1,_mitochondrial_(LOC108797963),_mRNA	760.955	1.21689	0.180727	6.73331	1.66e-11	2.01e-10
TRINITY_DN1888_c0_g3_i2_XM_018559376.1_PREDICTED:_Nanorana_parkeri_myristoylated_alanine_rich_protein_kinase_C_substrate_(MARCKS),_mRNA	1453.2	1.29614	0.19253	6.73218	1.67e-11	2.02e-10
TRINITY_DN1857_c0_g1_i2_No_Hit	746.878	0.633622	0.0941093	6.73284	1.66e-11	2.02e-10
TRINITY_DN1355_c0_g1_i9_XM_018572557.1_PREDICTED:_Nanorana_parkeri_ELAV-like_protein_1_(LOC108800576),_mRNA	716.784	0.975303	0.144892	6.73125	1.68e-11	2.03e-10
TRINITY_DN3890_c0_g1_i1_XM_018573863.1_PREDICTED:_Nanorana_parkeri_citrate_synthase_(CS),_partial_mRNA	1830	0.916453	0.13614	6.73169	1.68e-11	2.03e-10
TRINITY_DN561_c0_g1_i1_XM_018566775.1_PREDICTED:_Nanorana_parkeri_methylmalonic_aciduria_and_homocystinuria,_cblD_type_(MMADHC),_mRNA	364.397	0.966534	0.14363	6.72931	1.7e-11	2.06e-10
TRINITY_DN14313_c0_g1_i1_XM_018574427.1_PREDICTED:_Nanorana_parkeri_ES1_protein_homolog,_mitochondrial-like_(LOC108802571),_mRNA	27.2068	-7.59678	1.12902	-6.72865	1.71e-11	2.07e-10
TRINITY_DN3530_c0_g2_i1_XM_018570660.1_PREDICTED:_Nanorana_parkeri_glutaminase_kidney_isoform,_mitochondrial-like_(LOC108798857),_mRNA	180.547	-1.67796	0.249395	-6.72812	1.72e-11	2.08e-10
TRINITY_DN133540_c0_g1_i1_XM_018562661.1_PREDICTED:_Nanorana_parkeri_single_Ig_and_TIR_domain_containing_(SIGIRR),_mRNA	18.3665	-6.54614	0.973086	-6.72719	1.73e-11	2.09e-10
TRINITY_DN259_c0_g4_i3_XM_018576948.1_PREDICTED:_Nanorana_parkeri_leucine-rich_repeat_and_fibronectin_type_III_domain-containing_protein_1-like_protein_(LOC108804995),_mRNA	584.203	0.701511	0.104294	6.72626	1.74e-11	2.1e-10
TRINITY_DN1713_c0_g1_i17_XM_018570009.1_PREDICTED:_Nanorana_parkeri_C-type_lectin_domain_family_10_member_A-like_(LOC108798277),_mRNA	301.465	7.17871	1.0675	6.72478	1.76e-11	2.12e-10
TRINITY_DN2499_c0_g1_i2_No_Hit	12.4061	-7.08155	1.05356	-6.72155	1.8e-11	2.17e-10
TRINITY_DN16438_c0_g1_i2_XM_018562183.1_PREDICTED:_Nanorana_parkeri_G_protein-activated_inward_rectifier_potassium_channel_4-like_(LOC108791640),_mRNA	79.3721	-1.76917	0.263416	-6.71625	1.86e-11	2.25e-10
TRINITY_DN42540_c0_g2_i1_XM_018559861.1_PREDICTED:_Nanorana_parkeri_SS18L1,_nBAF_chromatin_remodeling_complex_subunit_(SS18L1),_mRNA	18.2031	-3.16694	0.471562	-6.71585	1.87e-11	2.25e-10
TRINITY_DN5614_c2_g1_i12_XM_022567366.2_PREDICTED:_Delphinapterus_leucas_kalirin_RhoGEF_kinase_(KALRN),_transcript_variant_X6,_mRNA	220.731	-1.19785	0.178412	-6.71398	1.89e-11	2.28e-10
TRINITY_DN1475_c1_g1_i1_No_Hit	195.913	1.22637	0.182679	6.71324	1.9e-11	2.29e-10
TRINITY_DN17358_c0_g1_i1_No_Hit	15.5292	-7.42773	1.10699	-6.70985	1.95e-11	2.34e-10
TRINITY_DN41875_c0_g1_i1_No_Hit	21.5763	-4.25056	0.633596	-6.70863	1.96e-11	2.36e-10
TRINITY_DN20138_c0_g1_i1_AY882617.1_Rana_catesbeiana_fast_troponin_I_(TnIf)_gene,_promoter_region,_exons_1,_2_and_partial_cds	122.268	2.12066	0.316262	6.70539	2.01e-11	2.41e-10
TRINITY_DN2625_c0_g1_i11_LS992272.1_Candida_hispaniensis_genome_assembly,_chromosome:_C	46.7027	-6.83504	1.01934	-6.70539	2.01e-11	2.41e-10
TRINITY_DN438_c0_g3_i1_XM_018562714.1_PREDICTED:_Nanorana_parkeri_NACHT,_LRR_and_PYD_domains-containing_protein_3-like_(LOC108792035),_mRNA	58.1882	1.72043	0.256596	6.70484	2.02e-11	2.42e-10
TRINITY_DN3328_c0_g1_i1_XM_018556910.1_PREDICTED:_Nanorana_parkeri_serine_and_arginine_rich_splicing_factor_1_(SRSF1),_transcript_variant_X2,_mRNA	673.688	0.692505	0.103289	6.70452	2.02e-11	2.42e-10
TRINITY_DN13942_c0_g1_i1_AB505452.1_Rana_rugosa_got1_gene_for_glutamate_oxaloacetate_transaminase,_partial_cds	23.4592	2.70745	0.403907	6.70314	2.04e-11	2.44e-10
TRINITY_DN387_c0_g2_i1_XM_018564705.1_PREDICTED:_Nanorana_parkeri_myosin_heavy_chain_9_(MYH9),_mRNA	1445.29	-0.914839	0.13648	-6.70308	2.04e-11	2.44e-10
TRINITY_DN33003_c1_g1_i1_XM_018569141.1_PREDICTED:_Nanorana_parkeri_proteolipid_protein_2_(PLP2),_mRNA	111.178	-1.64285	0.245114	-6.70242	2.05e-11	2.45e-10
TRINITY_DN5238_c0_g1_i3_HQ585410.1_Rana_nigromaculata_clone_Pn120_microsatellite_sequence	29.6708	4.26114	0.635858	6.7014	2.06e-11	2.47e-10
TRINITY_DN4005_c0_g1_i1_BT081882.1_Rana_catesbeiana_clone_rcat-evr-501-158_3,2-trans-enoyl-CoA_isomerase,_mitochondrial_precursor_putative_mRNA,_complete_cds	322.708	1.01773	0.151868	6.70142	2.06e-11	2.47e-10
TRINITY_DN44296_c0_g1_i1_XM_018575230.1_PREDICTED:_Nanorana_parkeri_cAMP-dependent_protein_kinase_type_I-alpha_regulatory_subunit-like_(LOC108803387),_mRNA	1379.45	-0.934699	0.139491	-6.70078	2.07e-11	2.48e-10
TRINITY_DN11968_c0_g1_i1_XM_018570291.1_PREDICTED:_Nanorana_parkeri_complement_C1q_like_4_(C1QL4),_mRNA	117.14	1.05405	0.157342	6.69908	2.1e-11	2.5e-10
TRINITY_DN27271_c1_g1_i1_XM_018560672.1_PREDICTED:_Nanorana_parkeri_serine_dehydratase_(SDS),_mRNA	19.0887	7.19132	1.07357	6.69848	2.11e-11	2.51e-10
TRINITY_DN49900_c0_g2_i4_XM_018567793.1_PREDICTED:_Nanorana_parkeri_brain_derived_neurotrophic_factor_(BDNF),_transcript_variant_X2,_mRNA	82.6627	1.98603	0.296495	6.69838	2.11e-11	2.51e-10
TRINITY_DN17695_c0_g1_i1_XM_018571854.1_PREDICTED:_Nanorana_parkeri_pentatricopeptide_repeat_domain_1_(PTCD1),_mRNA	163.767	1.14162	0.170425	6.69864	2.1e-11	2.51e-10
TRINITY_DN26484_c0_g1_i1_XM_018560433.1_PREDICTED:_Nanorana_parkeri_DnaJ_heat_shock_protein_family_(Hsp40)_member_C2_(DNAJC2),_mRNA	276.76	1.00277	0.149713	6.69796	2.11e-11	2.52e-10
TRINITY_DN15995_c0_g1_i2_XM_018564400.1_PREDICTED:_Nanorana_parkeri_Rho_GDP_dissociation_inhibitor_beta_(ARHGDIB),_transcript_variant_X2,_mRNA	459.068	1.62785	0.243061	6.69732	2.12e-11	2.53e-10
TRINITY_DN20926_c0_g1_i2_X58369.1_R.pipiens_mRNA_for_transcription_factor_IIIA	66.9028	1.31446	0.196315	6.69569	2.15e-11	2.56e-10
TRINITY_DN2701_c0_g1_i12_XM_031899920.1_PREDICTED:_Xenopus_tropicalis_contactin_4_(cntn4),_transcript_variant_X1,_mRNA	153.598	-1.38556	0.206968	-6.69453	2.16e-11	2.57e-10
TRINITY_DN1812_c0_g1_i1_XM_018568267.1_PREDICTED:_Nanorana_parkeri_rho_GTPase-activating_protein_23-like_(LOC108796752),_mRNA	142.985	-1.4327	0.21401	-6.69456	2.16e-11	2.57e-10
TRINITY_DN28684_c0_g1_i11_XM_018552364.1_PREDICTED:_Nanorana_parkeri_cramped_chromatin_regulator_homolog_1_(CRAMP1),_mRNA	43.7265	-2.15533	0.321938	-6.69485	2.16e-11	2.57e-10
TRINITY_DN11546_c0_g1_i1_XM_018564650.1_PREDICTED:_Nanorana_parkeri_BEN_domain_containing_4_(BEND4),_mRNA	167.452	0.94469	0.141135	6.69353	2.18e-11	2.59e-10
TRINITY_DN28124_c0_g2_i3_GU811167.1_Indirana_beddomii_microsatellite_IND025_sequence	32.7077	4.13373	0.617681	6.69234	2.2e-11	2.61e-10
TRINITY_DN3015_c2_g1_i2_LN591990.1_Cyprinus_carpio_genome_assembly_common_carp_genome_,scaffold_000029067	340.97	0.924862	0.138221	6.69116	2.21e-11	2.63e-10
TRINITY_DN1134_c0_g1_i1_XM_018576514.1_PREDICTED:_Nanorana_parkeri_family_with_sequence_similarity_131_member_A_(FAM131A),_transcript_variant_X2,_mRNA	307.45	1.60189	0.239468	6.68936	2.24e-11	2.66e-10
TRINITY_DN10023_c0_g1_i1_XM_018563851.1_PREDICTED:_Nanorana_parkeri_erythrocyte_membrane_protein_band_4.1_(EPB41),_transcript_variant_X3,_mRNA	393.226	1.6096	0.240666	6.6881	2.26e-11	2.68e-10
TRINITY_DN19372_c1_g1_i2_XM_018554614.1_PREDICTED:_Nanorana_parkeri_pleckstrin_homology_like_domain_family_B_member_3_(PHLDB3),_mRNA	31.7095	-4.54236	0.679526	-6.68459	2.32e-11	2.74e-10
TRINITY_DN17419_c0_g1_i4_No_Hit	16.5383	-6.93944	1.03812	-6.68461	2.32e-11	2.74e-10
TRINITY_DN10748_c0_g1_i2_XM_018554840.1_PREDICTED:_Nanorana_parkeri_adhesion_G_protein-coupled_receptor_G2_(ADGRG2),_mRNA	18.2756	-5.51467	0.82519	-6.68291	2.34e-11	2.77e-10
TRINITY_DN3644_c0_g1_i3_XM_018565044.1_PREDICTED:_Nanorana_parkeri_heat_shock_protein_family_A_(Hsp70)_member_14_(HSPA14),_transcript_variant_X1,_mRNA	178.356	1.45801	0.218181	6.68256	2.35e-11	2.78e-10
TRINITY_DN17637_c0_g1_i1_XM_018573416.1_PREDICTED:_Nanorana_parkeri_asparagine_synthetase_domain_containing_1_(ASNSD1),_transcript_variant_X1,_mRNA	178.329	1.06932	0.160015	6.68262	2.35e-11	2.78e-10
TRINITY_DN17264_c0_g1_i1_XM_018563847.1_PREDICTED:_Nanorana_parkeri_lysosomal-associated_transmembrane_protein_5-like_(LOC108792960),_mRNA	82.6583	1.76414	0.264044	6.68125	2.37e-11	2.8e-10
TRINITY_DN18350_c0_g1_i4_XM_018554400.1_PREDICTED:_Nanorana_parkeri_RPTOR_independent_companion_of_MTOR_complex_2_(RICTOR),_mRNA	149.482	-1.13259	0.169538	-6.68044	2.38e-11	2.81e-10
TRINITY_DN13594_c0_g1_i11_LR584445.1_Salmo_trutta_genome_assembly,_chromosome:_2	14.3158	-6.82787	1.02206	-6.68053	2.38e-11	2.81e-10
TRINITY_DN18120_c0_g1_i2_XM_018556138.1_PREDICTED:_Nanorana_parkeri_capping_protein_regulator_and_myosin_1_linker_3_(CARMIL3),_transcript_variant_X1,_mRNA	121.244	1.83077	0.27416	6.67774	2.43e-11	2.86e-10
TRINITY_DN2904_c0_g1_i3_XM_018567912.1_PREDICTED:_Nanorana_parkeri_putative_nuclease_HARBI1_(LOC108796433),_mRNA	122.486	1.50468	0.225394	6.6758	2.46e-11	2.9e-10
TRINITY_DN3856_c0_g1_i1_XM_026648744.2_PREDICTED:_Terrapene_carolina_triunguis_forkhead_box_P2_(FOXP2),_transcript_variant_X1,_mRNA	238.768	1.16157	0.173992	6.67598	2.46e-11	2.9e-10
TRINITY_DN4868_c3_g1_i1_XM_018557249.1_PREDICTED:_Nanorana_parkeri_TBC1_domain_family_member_22B_(TBC1D22B),_mRNA	125.326	1.0007	0.149919	6.67489	2.47e-11	2.92e-10
TRINITY_DN4354_c0_g1_i2_XM_018567078.1_PREDICTED:_Nanorana_parkeri_atonal_bHLH_transcription_factor_7_(ATOH7),_mRNA	122.401	2.08371	0.312213	6.67399	2.49e-11	2.93e-10
TRINITY_DN4216_c0_g1_i7_AY882617.1_Rana_catesbeiana_fast_troponin_I_(TnIf)_gene,_promoter_region,_exons_1,_2_and_partial_cds	55.7006	1.8554	0.277999	6.67415	2.49e-11	2.93e-10
TRINITY_DN20688_c0_g1_i1_XM_002937200.4_PREDICTED:_Xenopus_tropicalis_membrane_protein,_palmitoylated_5_(mpp5),_mRNA	121.121	1.16596	0.174723	6.67319	2.5e-11	2.94e-10
TRINITY_DN54775_c0_g1_i1_XM_018554492.1_PREDICTED:_Nanorana_parkeri_nephronectin_(NPNT),_transcript_variant_X4,_mRNA	197.847	-2.20635	0.330677	-6.67222	2.52e-11	2.96e-10
TRINITY_DN5438_c2_g1_i1_XM_018557714.1_PREDICTED:_Nanorana_parkeri_lysosomal_trafficking_regulator_(LYST),_mRNA	462.62	-0.950837	0.14252	-6.6716	2.53e-11	2.97e-10
TRINITY_DN3145_c1_g1_i1_XM_018569465.1_PREDICTED:_Nanorana_parkeri_solute_carrier_family_16_member_9_(SLC16A9),_mRNA	102.29	-2.05119	0.307436	-6.67193	2.52e-11	2.97e-10
TRINITY_DN2267_c0_g3_i2_XM_018568849.1_PREDICTED:_Nanorana_parkeri_ALG2,_alpha-1,3/1,6-mannosyltransferase_(ALG2),_mRNA	118.65	1.08159	0.162169	6.66952	2.57e-11	3.01e-10
TRINITY_DN5561_c1_g1_i1_XM_018572381.1_PREDICTED:_Nanorana_parkeri_WW_domain_containing_transcription_regulator_1_(WWTR1),_mRNA	137.838	-1.70978	0.256413	-6.66808	2.59e-11	3.04e-10
TRINITY_DN10161_c0_g1_i16_XM_018560410.1_PREDICTED:_Nanorana_parkeri_chromosome_unknown_C2orf80_homolog_(CUNH2orf80),_mRNA	95.1766	2.35704	0.353549	6.66681	2.61e-11	3.07e-10
TRINITY_DN2625_c0_g1_i18_No_Hit	23.7701	-7.27101	1.09096	-6.66476	2.65e-11	3.11e-10
TRINITY_DN35808_c0_g1_i1_No_Hit	12.0025	-6.48496	0.973099	-6.66423	2.66e-11	3.12e-10
TRINITY_DN26812_c0_g1_i1_XM_018568674.1_PREDICTED:_Nanorana_parkeri_NCK_associated_protein_1_like_(NCKAP1L),_mRNA	41.108	2.76083	0.41441	6.66207	2.7e-11	3.16e-10
TRINITY_DN12054_c1_g1_i1_XM_018258912.1_PREDICTED:_Xenopus_laevis_6-phosphofructo-2-kinase/fructose-2,6-bisphosphatase_4-like_(LOC108714568),_transcript_variant_X1,_mRNA	56.9656	-1.68566	0.253026	-6.662	2.7e-11	3.16e-10
TRINITY_DN19694_c0_g1_i12_XM_018572776.1_PREDICTED:_Nanorana_parkeri_beta-1,4-galactosyltransferase_3_(B4GALT3),_mRNA	28.6019	-2.68034	0.402323	-6.66216	2.7e-11	3.16e-10
TRINITY_DN1060_c0_g1_i5_XM_018574503.1_PREDICTED:_Nanorana_parkeri_neurexin-3-beta-like_(LOC108802647),_mRNA	177.771	1.66727	0.250284	6.66149	2.71e-11	3.17e-10
TRINITY_DN127583_c0_g1_i1_BT081942.1_Rana_catesbeiana_clone_rcat-evr-538-375_Rab5_GDP/GTP_exchange_factor_putative_mRNA,_complete_cds	124.278	1.22601	0.184047	6.66143	2.71e-11	3.17e-10
TRINITY_DN503_c1_g1_i3_XM_018555106.1_PREDICTED:_Nanorana_parkeri_A-kinase_anchor_protein_2-like_(LOC108785917),_transcript_variant_X2,_mRNA	170.699	-1.61621	0.242645	-6.6608	2.72e-11	3.18e-10
TRINITY_DN14851_c0_g1_i1_XM_018558942.1_PREDICTED:_Nanorana_parkeri_secretory_carrier_membrane_protein_2_(SCAMP2),_transcript_variant_X1,_mRNA	439.181	-0.996569	0.149694	-6.65739	2.79e-11	3.25e-10
TRINITY_DN2049_c1_g3_i1_XM_018556496.1_PREDICTED:_Nanorana_parkeri_F-box_protein_28_(FBXO28),_mRNA	110.565	-1.57872	0.237173	-6.65641	2.81e-11	3.27e-10
TRINITY_DN10603_c0_g1_i1_XM_018570925.1_PREDICTED:_Nanorana_parkeri_keratin,_type_II_cytoskeletal_80-like_(LOC108799101),_mRNA	32.4664	-5.20121	0.781483	-6.65557	2.82e-11	3.29e-10
TRINITY_DN5399_c1_g1_i2_BT081906.1_Rana_catesbeiana_clone_rcat-evr-531-032_JOSD3_putative_mRNA,_complete_cds	87.8725	2.00863	0.301854	6.65432	2.85e-11	3.32e-10
TRINITY_DN3911_c1_g1_i3_XM_018568951.1_PREDICTED:_Nanorana_parkeri_CDC42_effector_protein_4_(CDC42EP4),_mRNA	349.577	0.974286	0.146444	6.65296	2.87e-11	3.35e-10
TRINITY_DN337_c1_g1_i4_XM_018554658.1_PREDICTED:_Nanorana_parkeri_leucine_rich_repeat_and_Ig_domain_containing_1_(LINGO1),_mRNA	1565.31	0.947754	0.142463	6.65262	2.88e-11	3.35e-10
TRINITY_DN282170_c0_g1_i2_BT081704.1_Rana_catesbeiana_clone_rcat-evr-525-099_40S_ribosomal_protein_S10_putative_mRNA,_complete_cds	13925.2	0.866343	0.130231	6.65234	2.88e-11	3.35e-10
TRINITY_DN37354_c0_g2_i1_XM_018567896.1_PREDICTED:_Nanorana_parkeri_UPF0505_protein_C16orf62-like_(LOC108796423),_mRNA	346.292	0.851024	0.12792	6.65279	2.88e-11	3.35e-10
TRINITY_DN27200_c0_g1_i1_XM_018557456.1_PREDICTED:_Nanorana_parkeri_intersectin_1_(ITSN1),_mRNA	263.315	-1.20547	0.181199	-6.65276	2.88e-11	3.35e-10
TRINITY_DN15398_c0_g1_i1_XM_018560799.1_PREDICTED:_Nanorana_parkeri_nucleic_acid_binding_protein_2_(NABP2),_transcript_variant_X1,_mRNA	63.6846	-2.09623	0.315094	-6.6527	2.88e-11	3.35e-10
TRINITY_DN1875_c0_g1_i4_AB985349.1_Pelophylax_nigromaculatus_sox3_gene,_5'_flanking_region,_country:_Japan:Nagoya	57.7422	-2.37866	0.357611	-6.65152	2.9e-11	3.37e-10
TRINITY_DN3167_c0_g1_i2_KT970674.1_Quasipaa_spinosa_heat_shock_protein_90_(HSP90)_mRNA,_complete_cds	23197.7	0.74104	0.111418	6.651	2.91e-11	3.38e-10
TRINITY_DN12109_c0_g1_i3_XM_031904509.1_PREDICTED:_Xenopus_tropicalis_solute_carrier_family_39_(zinc_transporter),_member_4_(slc39a4),_transcript_variant_X2,_mRNA	50.7743	-3.59723	0.540961	-6.6497	2.94e-11	3.41e-10
TRINITY_DN5361_c0_g1_i2_XM_018563112.1_PREDICTED:_Nanorana_parkeri_serine/threonine_kinase_10_(STK10),_transcript_variant_X1,_mRNA	318.834	-0.94832	0.14263	-6.64882	2.95e-11	3.43e-10
TRINITY_DN3474_c3_g1_i2_XM_018565833.1_PREDICTED:_Nanorana_parkeri_lysine_demethylase_6B_(KDM6B),_transcript_variant_X2,_mRNA	580.673	-2.80314	0.421677	-6.6476	2.98e-11	3.45e-10
TRINITY_DN5663_c0_g1_i1_XM_018575574.1_PREDICTED:_Nanorana_parkeri_BCL2_associated_athanogene_3_(BAG3),_partial_mRNA	69.489	-1.72382	0.259332	-6.64716	2.99e-11	3.46e-10
TRINITY_DN1700_c0_g1_i1_XM_018576415.1_PREDICTED:_Nanorana_parkeri_interleukin_1_receptor_accessory_protein_(IL1RAP),_mRNA	62.4294	-2.63999	0.397223	-6.64612	3.01e-11	3.48e-10
TRINITY_DN429_c0_g2_i9_XM_018574136.1_PREDICTED:_Nanorana_parkeri_cellular_retinoic_acid-binding_protein_2_(LOC108802267),_mRNA	1979.23	1.62534	0.244684	6.64261	3.08e-11	3.57e-10
TRINITY_DN2854_c2_g3_i1_XM_018557835.1_PREDICTED:_Nanorana_parkeri_zinc_finger_protein_208-like_(LOC108788101),_mRNA	67.5806	1.54031	0.231906	6.64197	3.1e-11	3.58e-10
TRINITY_DN32926_c0_g1_i1_XM_018570484.1_PREDICTED:_Nanorana_parkeri_prostaglandin-endoperoxide_synthase_2_(PTGS2),_mRNA	257.093	2.41024	0.362939	6.64088	3.12e-11	3.6e-10
TRINITY_DN1680_c1_g1_i10_XM_018572932.1_PREDICTED:_Nanorana_parkeri_coatomer_protein_complex_subunit_alpha_(COPA),_mRNA	1577.99	-0.64151	0.0965962	-6.64115	3.11e-11	3.6e-10
TRINITY_DN36665_c0_g1_i1_XM_018574872.1_PREDICTED:_Nanorana_parkeri_engulfment_and_cell_motility_protein_3-like_(LOC108803024),_mRNA	51.4984	-3.35241	0.504841	-6.64053	3.13e-11	3.61e-10
TRINITY_DN2578_c0_g1_i1_XM_018575232.1_PREDICTED:_Nanorana_parkeri_ST3_beta-galactoside_alpha-2,3-sialyltransferase_2_(ST3GAL2),_partial_mRNA	355.397	-1.63128	0.245715	-6.63893	3.16e-11	3.65e-10
TRINITY_DN411_c1_g1_i7_XM_018557317.1_PREDICTED:_Nanorana_parkeri_ubiquitin_C_(UBC),_transcript_variant_X4,_mRNA	374.629	2.16949	0.326909	6.63638	3.21e-11	3.71e-10
TRINITY_DN31796_c0_g3_i1_XM_018564972.1_PREDICTED:_Nanorana_parkeri_pulmonary_surfactant-associated_protein_C-like_(LOC108794011),_mRNA	37.2451	-7.27391	1.09634	-6.63474	3.25e-11	3.75e-10
TRINITY_DN440_c1_g2_i3_XM_004910348.4_PREDICTED:_Xenopus_tropicalis_phosphodiesterase_4D_(pde4d),_transcript_variant_X5,_mRNA	104.163	3.27513	0.493713	6.63367	3.27e-11	3.77e-10
TRINITY_DN4140_c3_g1_i1_XM_018566539.1_PREDICTED:_Nanorana_parkeri_MARCKS_like_1_(MARCKSL1),_mRNA	2116.7	0.987319	0.148839	6.63348	3.28e-11	3.78e-10
TRINITY_DN4479_c0_g1_i13_CP046679.1_Solanum_tuberosum_cultivar_P8_chromosome_6	13.5752	-6.29705	0.949461	-6.63224	3.31e-11	3.81e-10
TRINITY_DN34465_c0_g1_i1_XM_018558019.1_PREDICTED:_Nanorana_parkeri_protein_CYR61-like_(LOC108788276),_mRNA	71.1209	-4.5036	0.679133	-6.63139	3.33e-11	3.83e-10
TRINITY_DN1239_c0_g1_i1_No_Hit	1214.07	1.04992	0.158382	6.62904	3.38e-11	3.88e-10
TRINITY_DN19893_c0_g1_i1_XM_018565478.1_PREDICTED:_Nanorana_parkeri_bleomycin_hydrolase_(BLMH),_mRNA	60.7084	-1.76174	0.265743	-6.62948	3.37e-11	3.88e-10
TRINITY_DN20291_c0_g1_i2_XM_018571012.1_PREDICTED:_Nanorana_parkeri_merlin-like_(LOC108799183),_mRNA	19.3809	-5.30505	0.800424	-6.62779	3.41e-11	3.92e-10
TRINITY_DN23322_c0_g1_i1_XM_018552894.1_PREDICTED:_Nanorana_parkeri_tetratricopeptide_repeat_domain_27_(TTC27),_mRNA	85.6966	1.25083	0.1888	6.62516	3.47e-11	3.98e-10
TRINITY_DN4329_c0_g1_i1_XM_018565362.1_PREDICTED:_Nanorana_parkeri_microtubule_affinity_regulating_kinase_2_(MARK2),_transcript_variant_X4,_mRNA	81.0984	-1.14067	0.172178	-6.62496	3.47e-11	3.99e-10
TRINITY_DN10130_c0_g1_i2_XM_018569862.1_PREDICTED:_Nanorana_parkeri_clusterin_(CLU),_transcript_variant_X2,_mRNA	1540.73	2.1217	0.320449	6.62103	3.57e-11	4.09e-10
TRINITY_DN29659_c0_g3_i2_BT081591.1_Rana_catesbeiana_clone_rcat-evr-530-353_ribosome-binding_factor_A,_mitochondrial_precursor_putative_mRNA,_complete_cds	58.9848	1.68491	0.254529	6.61974	3.6e-11	4.12e-10
TRINITY_DN17534_c0_g1_i1_XM_018566107.1_PREDICTED:_Nanorana_parkeri_forkhead_box_protein_I1c-like_(LOC108794959),_mRNA	83.2858	1.3747	0.207657	6.62005	3.59e-11	4.12e-10
TRINITY_DN36780_c0_g1_i1_XM_018564057.1_PREDICTED:_Nanorana_parkeri_GTP_binding_protein_10_(GTPBP10),_mRNA	145.201	1.4508	0.21918	6.61919	3.61e-11	4.14e-10
TRINITY_DN23_c0_g1_i5_No_Hit	651.481	-7.83207	1.18378	-6.61614	3.69e-11	4.22e-10
TRINITY_DN51_c0_g1_i2_XM_018552756.1_PREDICTED:_Nanorana_parkeri_protein_phosphatase_1_regulatory_subunit_9B_(PPP1R9B),_mRNA	915.571	-0.755381	0.114186	-6.61533	3.71e-11	4.24e-10
TRINITY_DN27523_c0_g1_i2_XM_018559521.1_PREDICTED:_Nanorana_parkeri_uncharacterized_LOC108789495_(LOC108789495),_mRNA	60.8369	1.66297	0.25143	6.61402	3.74e-11	4.28e-10
TRINITY_DN42332_c0_g1_i1_XM_018555211.1_PREDICTED:_Nanorana_parkeri_tryptophan_hydroxylase_1_(TPH1),_mRNA	99.7603	-2.31059	0.349351	-6.61396	3.74e-11	4.28e-10
TRINITY_DN304973_c0_g1_i1_XM_018568928.1_PREDICTED:_Nanorana_parkeri_parvalbumin_beta-like_(LOC108797311),_mRNA	25.1337	-7.24577	1.09556	-6.61378	3.75e-11	4.28e-10
[truncated: 21,023 more rows]

## Sheet: DESeq2_Age+Treatment
TranscriptID_Gene_Annotation	baseMean	log2FoldChange	lfcSE	stat	pvalue	padj
TRINITY_DN21043_c0_g1_i2_LR535853.1_Mastacembelus_armatus_genome_assembly,_chromosome:_21	269.972	1.99962	0.163691	12.2158	2.55985e-34	5.72715e-30
TRINITY_DN2585_c0_g1_i1_XM_018564865.1_PREDICTED:_Nanorana_parkeri_protein_RD3-like_(LOC108793908),_mRNA	1099.08	1.93816	0.184435	10.5086	7.88388e-26	8.8193e-22
TRINITY_DN4585_c0_g2_i1_XM_018561744.1_PREDICTED:_Nanorana_parkeri_deltex_E3_ubiquitin_ligase_1_(DTX1),_mRNA	389.842	-1.80775	0.199827	-9.04658	1.47511e-19	1.10009e-15
TRINITY_DN1076_c0_g1_i40_LR535849.1_Mastacembelus_armatus_genome_assembly,_chromosome:_17	1297.74	1.32845	0.157427	8.4385	3.21449e-17	1.79795e-13
TRINITY_DN30710_c0_g1_i4_XM_018560479.1_PREDICTED:_Nanorana_parkeri_regulator_of_cell_cycle_(RGCC),_mRNA	1053.56	2.01015	0.244008	8.23805	1.7504e-16	7.83235e-13
TRINITY_DN1823_c3_g1_i3_XM_018563364.1_PREDICTED:_Nanorana_parkeri_ADP_ribosylation_factor_like_GTPase_9_(ARL9),_mRNA	755.817	-2.14029	0.260839	-8.20538	2.29869e-16	8.57145e-13
TRINITY_DN15112_c0_g2_i2_XM_018558672.1_PREDICTED:_Nanorana_parkeri_phosphatidylinositol-binding_clathrin_assembly_protein-like_(LOC108788815),_mRNA	91.4585	24.0225	3.05296	7.86859	3.58653e-15	1.14631e-11
TRINITY_DN43505_c0_g1_i1_LR535843.1_Mastacembelus_armatus_genome_assembly,_chromosome:_11	170.267	1.47001	0.188953	7.77974	7.26743e-15	2.03243e-11
TRINITY_DN11549_c0_g1_i1_XM_018572674.1_PREDICTED:_Nanorana_parkeri_D-box_binding_PAR_bZIP_transcription_factor_(DBP),_mRNA	13.1825	-7.22262	0.959334	-7.52879	5.12137e-14	1.27312e-10
TRINITY_DN3689_c2_g1_i5_XM_018557268.1_PREDICTED:_Nanorana_parkeri_angiogenic_factor_with_G-patch_and_FHA_domains_1_(AGGF1),_transcript_variant_X1,_mRNA	34.8689	22.6714	3.05357	7.42455	1.13162e-13	2.53177e-10
TRINITY_DN5018_c0_g2_i2_BT081433.1_Rana_catesbeiana_clone_rcat-evr-521-381_C18orf21_homolog_putative_mRNA,_complete_cds	575.764	1.94302	0.2658	7.31006	2.67019e-13	5.43092e-10
TRINITY_DN35506_c0_g1_i1_AF165133.1_Rana_pipiens_onconase_variant_rapLR1_precursor,_mRNA,_complete_cds	383.117	-1.80652	0.261047	-6.92029	4.50714e-12	8.40318e-09
TRINITY_DN5614_c4_g1_i1_XM_018561871.1_PREDICTED:_Nanorana_parkeri_cysteine_rich_angiogenic_inducer_61_(CYR61),_transcript_variant_X1,_mRNA	457.905	0.988327	0.152451	6.48292	8.99668e-11	1.44768e-07
TRINITY_DN1451_c3_g1_i2_XM_018560367.1_PREDICTED:_Nanorana_parkeri_G_protein-coupled_receptor_kinase_7_(GRK7),_mRNA	1333.51	0.841659	0.129848	6.48188	9.05892e-11	1.44768e-07
TRINITY_DN44927_c0_g1_i2_No_Hit	13.4679	6.85636	1.10693	6.19405	5.86367e-10	8.74586e-07
TRINITY_DN5266_c0_g1_i1_XM_018563108.1_PREDICTED:_Nanorana_parkeri_arginine_vasopressin_induced_1_(AVPI1),_transcript_variant_X1,_mRNA	266.939	-0.921455	0.153982	-5.98418	2.17477e-09	3.04101e-06
TRINITY_DN10220_c1_g1_i2_XM_018562571.1_PREDICTED:_Nanorana_parkeri_dual_specificity_phosphatase_5_(DUSP5),_mRNA	162.881	0.871466	0.146344	5.95489	2.60239e-09	3.4249e-06
TRINITY_DN1808_c0_g1_i10_XM_018559495.1_PREDICTED:_Nanorana_parkeri_neuronal_differentiation_1_(NEUROD1),_mRNA	3793.71	-0.693133	0.11936	-5.80709	6.35694e-09	7.77942e-06
TRINITY_DN4304_c1_g1_i1_XM_018568321.1_PREDICTED:_Nanorana_parkeri_leukemia_NUP98_fusion_partner_1_(LNP1),_mRNA	696.91	-0.88806	0.153097	-5.80063	6.60658e-09	7.77942e-06
TRINITY_DN1936_c0_g1_i1_XM_018567881.1_PREDICTED:_Nanorana_parkeri_tyrosine-protein_kinase_SgK223_(LOC108796408),_mRNA	544.988	0.637138	0.112332	5.67192	1.41207e-08	1.57961e-05
TRINITY_DN2935_c2_g2_i1_XM_018568546.1_PREDICTED:_Nanorana_parkeri_retinol_dehydrogenase_7-like_(LOC108796978),_mRNA	1034.37	0.737041	0.130669	5.64053	1.69525e-08	1.80608e-05
TRINITY_DN2407_c0_g1_i1_XM_018563374.1_PREDICTED:_Nanorana_parkeri_abhydrolase_domain_containing_8_(ABHD8),_mRNA	1195.75	-0.521981	0.0944625	-5.52579	3.27998e-08	3.33559e-05
TRINITY_DN14826_c0_g1_i11_XM_018570620.1_PREDICTED:_Nanorana_parkeri_threonyl-tRNA_synthetase_(TARS),_transcript_variant_X1,_mRNA	242.627	0.644415	0.119251	5.40384	6.52274e-08	6.34493e-05
TRINITY_DN237_c0_g2_i2_XM_018553549.1_PREDICTED:_Nanorana_parkeri_protein_phosphatase_with_EF-hand_domain_2_(PPEF2),_mRNA	555.769	-0.536292	0.103681	-5.17251	2.30965e-07	0.000215308
TRINITY_DN11549_c0_g1_i2_XM_018572674.1_PREDICTED:_Nanorana_parkeri_D-box_binding_PAR_bZIP_transcription_factor_(DBP),_mRNA	34.5334	2.35896	0.459339	5.13555	2.8132e-07	0.000251759
TRINITY_DN432_c0_g1_i1_XM_018566989.1_PREDICTED:_Nanorana_parkeri_G_protein_subunit_alpha_i3_(GNAI3),_mRNA	4957.25	0.45734	0.0908232	5.0355	4.76599e-07	0.000410113
TRINITY_DN16479_c0_g1_i1_XM_018567585.1_PREDICTED:_Nanorana_parkeri_human_immunodeficiency_virus_type_I_enhancer_binding_protein_2_(HIVEP2),_mRNA	248.847	1.18952	0.240648	4.94301	7.69257e-07	0.000637429
TRINITY_DN415_c0_g2_i1_XM_018571041.1_PREDICTED:_Nanorana_parkeri_serine_incorporator_1_(SERINC1),_mRNA	7185.69	-0.494625	0.100309	-4.93101	8.18069e-07	0.000653666
TRINITY_DN2114_c0_g1_i11_XM_018568160.1_PREDICTED:_Nanorana_parkeri_period_circadian_clock_2_(PER2),_mRNA	1634.14	0.840389	0.170688	4.92353	8.49976e-07	0.000655742
TRINITY_DN2219_c0_g1_i3_XM_018576318.1_PREDICTED:_Nanorana_parkeri_histone_deacetylase_9_(HDAC9),_transcript_variant_X1,_mRNA	147.536	1.61349	0.329486	4.89699	9.73144e-07	0.000725739
TRINITY_DN19563_c0_g1_i2_XM_018553572.1_PREDICTED:_Nanorana_parkeri_family_with_sequence_similarity_13_member_A_(FAM13A),_mRNA	830.329	-0.655025	0.134319	-4.87662	1.07918e-06	0.000778853
TRINITY_DN12067_c0_g1_i1_No_Hit	7.63136	3.76442	0.775482	4.8543	1.20813e-06	0.000844671
TRINITY_DN2938_c0_g1_i1_XM_018557490.1_PREDICTED:_Nanorana_parkeri_inositol-3-phosphate_synthase_1_(ISYNA1),_mRNA	1340.43	-1.14199	0.24034	-4.75155	2.01866e-06	0.00136859
TRINITY_DN18107_c1_g1_i1_No_Hit	11.9209	-3.68569	0.799419	-4.61046	4.01788e-06	0.00264388
TRINITY_DN11944_c0_g1_i3_LR584419.1_Salmo_trutta_genome_assembly,_chromosome:_10	25.2436	-2.17096	0.471946	-4.60001	4.22466e-06	0.00270052
TRINITY_DN4425_c0_g1_i1_XM_018558935.1_PREDICTED:_Nanorana_parkeri_heat_shock_protein_90_beta_family_member_1_(HSP90B1),_mRNA	1623.91	0.537211	0.117317	4.57912	4.66937e-06	0.00290188
TRINITY_DN515_c2_g1_i1_XM_018561010.1_PREDICTED:_Nanorana_parkeri_lipase_G,_endothelial_type_(LIPG),_mRNA	320.908	0.945907	0.20778	4.55245	5.30246e-06	0.00304185
TRINITY_DN4181_c0_g1_i14_XM_018570831.1_PREDICTED:_Nanorana_parkeri_von_Willebrand_factor_A_domain-containing_protein_5A-like_(LOC108799020),_mRNA	17.079	4.69788	1.02969	4.5624	5.05713e-06	0.00304185
TRINITY_DN17694_c4_g1_i1_No_Hit	22.4894	6.12754	1.34445	4.55766	5.17259e-06	0.00304185
TRINITY_DN17232_c1_g1_i1_GU170813.1_Rana_grahami_bradykinin_precursor,_gene,_complete_cds	32.1207	1.74271	0.385212	4.52403	6.06738e-06	0.00339364
TRINITY_DN3641_c0_g2_i1_XM_018572136.1_PREDICTED:_Nanorana_parkeri_PCTP-like_protein_(LOC108800181),_mRNA	94.3428	1.20835	0.26782	4.51179	6.42838e-06	0.00350786
TRINITY_DN138_c0_g1_i1_XM_018553560.1_PREDICTED:_Nanorana_parkeri_protein_phosphatase,_Mg2+/Mn2+_dependent_1K_(PPM1K),_mRNA	401.746	-0.745117	0.167416	-4.4507	8.55921e-06	0.00455941
TRINITY_DN3115_c0_g1_i11_XM_018564546.1_PREDICTED:_Nanorana_parkeri_crumbs_1,_cell_polarity_complex_component_(CRB1),_mRNA	397.505	-0.599903	0.137271	-4.37022	1.24119e-05	0.00645796
TRINITY_DN2618_c2_g2_i1_XM_018559704.1_PREDICTED:_Nanorana_parkeri_acyl-CoA_synthetase_bubblegum_family_member_2_(ACSBG2),_transcript_variant_X1,_mRNA	448.297	0.879722	0.203114	4.33117	1.48316e-05	0.00753434
TRINITY_DN3792_c2_g2_i1_XM_018560333.1_PREDICTED:_Nanorana_parkeri_vasoactive_intestinal_peptide_(VIP),_mRNA	153.013	1.08087	0.250384	4.31684	1.58277e-05	0.00753434
TRINITY_DN3351_c1_g1_i2_No_Hit	156.339	-1.22774	0.284115	-4.32126	1.55137e-05	0.00753434
TRINITY_DN1605_c0_g1_i1_BC157366.1_Xenopus_tropicalis_cDNA_clone_IMAGE:7586550	10801.4	-0.743501	0.171905	-4.32507	1.52481e-05	0.00753434
TRINITY_DN2000_c0_g1_i10_XM_012967029.3_PREDICTED:_Xenopus_tropicalis_uncharacterized_LOC105947790_(LOC105947790),_mRNA	928.299	-0.646618	0.150634	-4.29265	1.76553e-05	0.00806128
TRINITY_DN49900_c0_g2_i4_XM_018567793.1_PREDICTED:_Nanorana_parkeri_brain_derived_neurotrophic_factor_(BDNF),_transcript_variant_X2,_mRNA	82.6627	1.26396	0.294367	4.29383	1.75618e-05	0.00806128
TRINITY_DN27805_c0_g2_i2_LR535843.1_Mastacembelus_armatus_genome_assembly,_chromosome:_11	94.8047	1.13364	0.265529	4.26936	1.96037e-05	0.00877186
TRINITY_DN1076_c0_g1_i35_LR535849.1_Mastacembelus_armatus_genome_assembly,_chromosome:_17	422.351	0.879415	0.207064	4.24707	2.16589e-05	0.00931874
TRINITY_DN14_c7_g1_i3_XM_018571378.1_PREDICTED:_Nanorana_parkeri_GRB10_interacting_GYF_protein_1_(GIGYF1),_mRNA	102.508	1.12541	0.264981	4.24712	2.16538e-05	0.00931874
TRINITY_DN13519_c0_g2_i3_XM_002940976.5_PREDICTED:_Xenopus_tropicalis_trafficking_protein_particle_complex_10_(trappc10),_mRNA	375.202	-0.780143	0.183952	-4.24101	2.22516e-05	0.00934969
TRINITY_DN15788_c0_g1_i1_XM_018566268.1_PREDICTED:_Nanorana_parkeri_transmembrane_protein_237_(TMEM237),_mRNA	135.726	0.681138	0.160727	4.23785	2.25666e-05	0.00934969
TRINITY_DN1430_c0_g1_i7_KY159089.1_Kaloula_sp._Panay_voucher_NA_ultra_conserved_element_locus_uce-5402_genomic_sequence	358.976	-0.604136	0.143478	-4.21064	2.54651e-05	0.0103587
TRINITY_DN45320_c0_g1_i1_XM_018552387.1_PREDICTED:_Nanorana_parkeri_regulator_of_G-protein_signaling_14_(RGS14),_mRNA	193.709	0.919688	0.218669	4.20584	2.60112e-05	0.010392
TRINITY_DN190_c0_g1_i5_XM_018557998.1_PREDICTED:_Nanorana_parkeri_catechol_O-methyltransferase-like_(LOC108788258),_mRNA	1641.83	-0.674992	0.161075	-4.19054	2.78297e-05	0.0109234
TRINITY_DN47427_c0_g1_i7_No_Hit	9.97372	4.28313	1.03411	4.14184	3.44527e-05	0.0132898
TRINITY_DN1792_c2_g2_i1_XR_001941515.1_PREDICTED:_Nanorana_parkeri_uncharacterized_LOC108791641_(LOC108791641),_ncRNA	125.746	-1.28587	0.311509	-4.12787	3.66131e-05	0.0138838
TRINITY_DN5496_c3_g1_i3_No_Hit	69.6443	2.3108	0.561921	4.11232	3.91696e-05	0.0146057
TRINITY_DN4455_c0_g1_i1_XM_002936651.4_PREDICTED:_Xenopus_tropicalis_mitogen-activated_protein_kinase_kinase_kinase_12_(map3k12),_transcript_variant_X5,_mRNA	1165.13	-0.337146	0.0822039	-4.10133	4.10774e-05	0.0150455
TRINITY_DN236_c0_g1_i10_AF047883.1_Rana_pipiens_guanylate_cyclase_activating_protein_2_(GCAP2)_mRNA,_complete_cds	416.75	0.78533	0.191643	4.09789	4.16939e-05	0.0150455
TRINITY_DN24287_c1_g2_i1_No_Hit	19.4599	-2.97591	0.728309	-4.08605	4.38779e-05	0.0153388
TRINITY_DN31802_c0_g2_i1_No_Hit	9.63571	2.85995	0.699887	4.08631	4.38295e-05	0.0153388
TRINITY_DN31773_c0_g1_i1_XM_018570376.1_PREDICTED:_Nanorana_parkeri_neurogenin_1_(NEUROG1),_mRNA	12.5356	3.25599	0.798016	4.0801	4.50161e-05	0.0154945
TRINITY_DN53345_c0_g1_i1_XM_018576296.1_PREDICTED:_Nanorana_parkeri_GTP_cyclohydrolase_1-like_(LOC108804511),_mRNA	26.2977	1.87379	0.460932	4.06522	4.79874e-05	0.016267
TRINITY_DN11410_c0_g1_i1_XM_018566486.1_PREDICTED:_Nanorana_parkeri_growth_arrest_specific_8_(GAS8),_mRNA	64.7513	-1.04089	0.258046	-4.03374	5.48959e-05	0.0183311
TRINITY_DN16815_c0_g1_i8_XM_018575058.1_PREDICTED:_Nanorana_parkeri_activity_regulated_cytoskeleton_associated_protein_(ARC),_mRNA	29.7299	1.50038	0.375491	3.99579	6.44799e-05	0.0212148
TRINITY_DN19324_c0_g1_i18_GU134090.1_Rana_andersonii_clone_489_andersonin-7_peptide_precursor,_mRNA,_partial_cds_GU134096.1_Rana_andersonii_clone_507_andersonin-7_peptide_precursor,_mRNA,_complete_cds	71.239	-5.82384	1.4642	-3.97749	6.96463e-05	0.0220036
TRINITY_DN49724_c0_g1_i6_AY044174.1_Rana_pipiens_retinal_PDE6_alpha_subunit_(PDE6A)_mRNA,_complete_cds	1451.77	0.557852	0.140274	3.97687	6.98277e-05	0.0220036
TRINITY_DN11529_c2_g1_i2_XM_018553893.1_PREDICTED:_Nanorana_parkeri_lipin_2_(LPIN2),_mRNA	7.69214	-6.44089	1.61883	-3.97874	6.92826e-05	0.0220036
TRINITY_DN10731_c0_g1_i3_XM_018562205.1_PREDICTED:_Nanorana_parkeri_complexin-4-like_(LOC108791664),_mRNA	635.604	0.560349	0.141553	3.95857	7.53995e-05	0.0234293
TRINITY_DN3436_c0_g1_i3_XM_018554590.1_PREDICTED:_Nanorana_parkeri_lupus_La_protein_homolog_B-like_(LOC108785505),_transcript_variant_X2,_mRNA	397	0.637005	0.161187	3.95195	7.75164e-05	0.0234354
TRINITY_DN46_c0_g1_i7_XM_018557202.1_PREDICTED:_Nanorana_parkeri_ATPase_H+_transporting_accessory_protein_1_like_(ATP6AP1L),_mRNA	392.562	0.530488	0.134332	3.94909	7.84504e-05	0.0234354
TRINITY_DN33704_c1_g1_i1_LN598462.1_Cyprinus_carpio_genome_assembly_common_carp_genome_,scaffold_000028863	37.9101	-2.33676	0.591772	-3.94875	7.85613e-05	0.0234354
TRINITY_DN2655_c0_g2_i12_CT030176.18_Mouse_DNA_sequence_from_clone_RP23-142L17_on_chromosome_13,_complete_sequence	327.468	0.706081	0.179691	3.92941	8.51529e-05	0.0248032
TRINITY_DN16945_c1_g1_i1_XR_001941891.1_PREDICTED:_Nanorana_parkeri_uncharacterized_LOC108797492_(LOC108797492),_ncRNA	14.8598	-3.25316	0.828589	-3.92615	8.63173e-05	0.0248032
TRINITY_DN11607_c0_g1_i5_MH186041.1_Pyxicephalus_adspersus_clone_BAC_239M13_genomic_sequence	124.69	0.761177	0.193895	3.92572	8.64724e-05	0.0248032
TRINITY_DN1089_c0_g1_i3_XM_018571540.1_PREDICTED:_Nanorana_parkeri_autophagy_related_9A_(ATG9A),_mRNA	337.406	-0.492661	0.125994	-3.9102	9.22202e-05	0.0257905
TRINITY_DN45687_c0_g1_i4_XM_018569094.1_PREDICTED:_Nanorana_parkeri_V-set_and_immunoglobulin_domain_containing_10_(VSIG10),_mRNA	6.31586	-5.43802	1.39064	-3.91045	9.21236e-05	0.0257905
TRINITY_DN1076_c0_g1_i1_LR535843.1_Mastacembelus_armatus_genome_assembly,_chromosome:_11	294.74	0.580903	0.149148	3.8948	9.82801e-05	0.0264918
TRINITY_DN1473_c3_g1_i1_XM_018576079.1_PREDICTED:_Nanorana_parkeri_rab_GDP_dissociation_inhibitor_beta-like_(LOC108804368),_mRNA	170.354	-1.66633	0.427244	-3.90019	9.61172e-05	0.0264918
TRINITY_DN258318_c0_g1_i1_XM_018555413.1_PREDICTED:_Nanorana_parkeri_solute_carrier_family_12_member_3_(SLC12A3),_transcript_variant_X1,_mRNA	11.1021	-6.74686	1.73154	-3.89645	9.76126e-05	0.0264918
TRINITY_DN2257_c0_g1_i1_XM_018564291.1_PREDICTED:_Nanorana_parkeri_protein-glutamine_gamma-glutamyltransferase_E-like_(LOC108793368),_mRNA	62.3313	3.20967	0.829359	3.87007	0.000108806	0.02898
TRINITY_DN13158_c0_g1_i4_XM_018571373.1_PREDICTED:_Nanorana_parkeri_ATPase_phospholipid_transporting_10B_(putative)_(ATP10B),_partial_mRNA	99.4768	-1.20305	0.311586	-3.86106	0.000112896	0.0293767
TRINITY_DN27945_c0_g1_i1_No_Hit	27.5377	2.39758	0.620973	3.861	0.000112922	0.0293767
TRINITY_DN112_c1_g1_i2_XM_018554926.1_PREDICTED:_Nanorana_parkeri_cyclin_dependent_kinase_5_regulatory_subunit_2_(CDK5R2),_mRNA	989.798	0.417515	0.108247	3.85706	0.00011476	0.0295118
TRINITY_DN2688_c0_g1_i4_No_Hit	1076.88	1.72931	0.448765	3.85349	0.000116446	0.0296051
TRINITY_DN39828_c0_g1_i1_LR664381.1_Coregonus_sp._'balchen'_genome_assembly,_chromosome:_38	348.396	-1.03529	0.269814	-3.83704	0.000124526	0.0307153
TRINITY_DN39715_c0_g4_i1_X00775.1_Frog_mRNA_for_gamma-2-crystallin_K02264.1_Frog_(R._temporaria)_gamma-2-crystallin_mRNA,_3'_end	699.137	-2.83382	0.738168	-3.839	0.000123539	0.0307153
TRINITY_DN1478_c0_g1_i5_No_Hit	62.2325	2.73265	0.712324	3.83624	0.000124932	0.0307153
TRINITY_DN4903_c3_g1_i1_XM_018553088.1_PREDICTED:_Nanorana_parkeri_matrix_remodeling_associated_8_(MXRA8),_mRNA	144.965	-0.941988	0.245892	-3.83091	0.000127673	0.0310481
TRINITY_DN5464_c0_g1_i16_XM_013136559.3_PREDICTED:_Esox_lucius_death-inducer_obliterator_1_(LOC105014012),_transcript_variant_X4,_mRNA	114.25	2.60225	0.679819	3.82785	0.000129266	0.0310975
TRINITY_DN1092_c0_g1_i10_XM_018558399.1_PREDICTED:_Nanorana_parkeri_lipin_1_(LPIN1),_mRNA	850.488	-0.42112	0.110174	-3.82233	0.000132195	0.0314637
TRINITY_DN25988_c0_g1_i1_LR722987.1_Thalassophryne_amazonica_genome_assembly,_chromosome:_22	16.1177	-2.89103	0.758717	-3.81043	0.000138728	0.0314875
TRINITY_DN15883_c0_g1_i1_CP024109.1_Bacillus_cytotoxicus_strain_CH_13_chromosome,_complete_genome	556.215	-0.89027	0.233707	-3.80935	0.000139331	0.0314875
TRINITY_DN26156_c0_g1_i1_XM_018576066.1_PREDICTED:_Nanorana_parkeri_family_with_sequence_similarity_214_member_A_(FAM214A),_mRNA	1387.12	-0.358819	0.0941864	-3.80967	0.000139151	0.0314875
TRINITY_DN4752_c1_g2_i2_No_Hit	6.6172	5.46196	1.4335	3.81024	0.000138832	0.0314875
TRINITY_DN34478_c0_g1_i2_XM_018569516.1_PREDICTED:_Nanorana_parkeri_G-protein_signaling_modulator_2_(GPSM2),_transcript_variant_X2,_mRNA	464.785	-0.550931	0.144493	-3.81285	0.000137376	0.0314875
TRINITY_DN51443_c0_g1_i1_XM_018557857.1_PREDICTED:_Nanorana_parkeri_aquaporin-3-like_(LOC108788130),_mRNA	20.3881	-1.33103	0.350163	-3.80117	0.000144014	0.0322202
TRINITY_DN31295_c0_g1_i8_XM_018558089.1_PREDICTED:_Nanorana_parkeri_nucleolar_protein_interacting_with_the_FHA_domain_of_MKI67_(NIFK),_mRNA	23.0199	1.68759	0.446411	3.78035	0.000156605	0.0340168
TRINITY_DN47026_c0_g1_i10_XM_018572083.1_PREDICTED:_Nanorana_parkeri_phosphatidylinositol_glycan_anchor_biosynthesis_class_L_(PIGL),_mRNA	28.1512	-1.68692	0.446169	-3.7809	0.000156264	0.0340168
TRINITY_DN2295_c0_g3_i2_GU170813.1_Rana_grahami_bradykinin_precursor,_gene,_complete_cds	177.011	-0.938087	0.248056	-3.78175	0.000155728	0.0340168
TRINITY_DN24723_c0_g1_i3_BT081817.1_Rana_catesbeiana_clone_rcat-evr-513-117_Transmembrane_protein_17_putative_mRNA,_complete_cds	9.00108	6.54835	1.74446	3.7538	0.000174173	0.0374691
TRINITY_DN2028_c0_g1_i2_XM_018575848.1_PREDICTED:_Nanorana_parkeri_complement_C1q_B_chain_(C1QB),_partial_mRNA	409.602	0.671514	0.179082	3.74976	0.000177003	0.0377151
TRINITY_DN36867_c1_g1_i4_No_Hit	94.9147	1.13879	0.304718	3.7372	0.000186082	0.0388812
TRINITY_DN54564_c0_g2_i2_No_Hit	11.8799	2.15426	0.576423	3.7373	0.000186009	0.0388812
TRINITY_DN31935_c0_g1_i1_XM_018556702.1_PREDICTED:_Nanorana_parkeri_nyctalopin-like_(LOC108787211),_mRNA	54.3517	0.889625	0.238184	3.73504	0.000187689	0.0388812
TRINITY_DN16941_c1_g1_i3_XM_018571276.1_PREDICTED:_Nanorana_parkeri_chloride_voltage-gated_channel_6_(CLCN6),_mRNA	154.402	-0.654177	0.17564	-3.72454	0.000195674	0.0401634
TRINITY_DN20162_c0_g1_i1_XM_018574342.1_PREDICTED:_Nanorana_parkeri_Fos_proto-oncogene,_AP-1_transcription_factor_subunit_(FOS),_mRNA	292.136	1.33234	0.358873	3.71256	0.000205174	0.0417304
TRINITY_DN11121_c0_g1_i1_XM_018563897.1_PREDICTED:_Nanorana_parkeri_discoidin,_CUB_and_LCCL_domain_containing_1_(DCBLD1),_mRNA	126.498	-0.857247	0.231597	-3.70146	0.000214364	0.0432069
TRINITY_DN4485_c1_g1_i1_XM_018568852.1_PREDICTED:_Nanorana_parkeri_solute_carrier_family_6_member_19_(SLC6A19),_mRNA	115.186	-1.33662	0.362617	-3.68603	0.000227779	0.045501
TRINITY_DN34046_c0_g1_i2_XM_018563794.1_PREDICTED:_Nanorana_parkeri_C-type_lectin_domain_family_3_member_A_(CLEC3A),_mRNA	31.6162	-2.82793	0.772811	-3.65927	0.000252934	0.0484839
TRINITY_DN38276_c0_g1_i1_XM_018571737.1_PREDICTED:_Nanorana_parkeri_erythropoietin_receptor_(EPOR),_mRNA	26.0916	-1.51732	0.415057	-3.65568	0.000256505	0.0484839
TRINITY_DN1253_c0_g1_i8_XM_005283736.2_PREDICTED:_Chrysemys_picta_bellii_solute_carrier_family_1_member_5_(SLC1A5),_mRNA	407.805	0.818481	0.223838	3.65658	0.000255607	0.0484839
TRINITY_DN1265_c0_g1_i1_XM_018555957.1_PREDICTED:_Nanorana_parkeri_UDP-glucose_pyrophosphorylase_2_(UGP2),_mRNA	1126.96	0.298977	0.081524	3.66736	0.000245071	0.0484839
TRINITY_DN12208_c2_g1_i1_No_Hit	9.14426	-5.28498	1.4459	-3.65515	0.000257027	0.0484839
TRINITY_DN515_c0_g2_i1_No_Hit	234.971	-1.10933	0.30337	-3.65669	0.000255489	0.0484839
TRINITY_DN37779_c0_g1_i1_No_Hit	13.9819	2.62544	0.718451	3.6543	0.000257882	0.0484839
TRINITY_DN20943_c0_g1_i1_XM_018563467.1_PREDICTED:_Nanorana_parkeri_UDP-glucuronosyltransferase_3A1-like_(LOC108792649),_mRNA	42.7145	-2.1138	0.579284	-3.64899	0.000263272	0.0490848
TRINITY_DN411_c0_g1_i7_XM_018557637.1_PREDICTED:_Nanorana_parkeri_polyubiquitin-C_(LOC108787937),_mRNA	1931.09	1.14401	0.314097	3.64223	0.000270284	0.0496915
TRINITY_DN24029_c1_g1_i8_No_Hit	10.5655	4.22866	1.16121	3.64158	0.000270968	0.0496915
TRINITY_DN1103_c0_g1_i3_No_Hit	250.365	1.87556	0.515938	3.63525	0.000277712	0.0505143
TRINITY_DN1634_c0_g1_i1_XM_018556209.1_PREDICTED:_Nanorana_parkeri_mitogen-activated_protein_kinase_kinase_kinase_12_(MAP3K12),_mRNA	604.122	-0.479114	0.131955	-3.63088	0.000282451	0.050962
TRINITY_DN19887_c0_g2_i1_XM_023753679.1_PREDICTED:_Myotis_lucifugus_Fas_associated_factor_family_member_2_(FAF2),_transcript_variant_X2,_mRNA	60.0022	-3.46967	0.956475	-3.62756	0.000286111	0.0512092
TRINITY_DN12439_c0_g1_i5_XM_018555455.1_PREDICTED:_Nanorana_parkeri_galectin-related_inter-fiber_protein_(GRIFIN),_mRNA	37.5736	-3.93477	1.0874	-3.61852	0.000296289	0.0526101
TRINITY_DN1283_c3_g1_i2_EU334920.1_Rana_temporaria_microsatellite_BFG029_sequence	23.8789	2.22692	0.616929	3.60969	0.000306567	0.0540065
TRINITY_DN134567_c0_g1_i1_No_Hit	5.33817	-3.0956	0.860464	-3.59759	0.000321183	0.0553149
TRINITY_DN36628_c0_g1_i4_No_Hit	299.297	-1.43673	0.399358	-3.59761	0.000321153	0.0553149
TRINITY_DN4758_c0_g1_i1_XM_018556075.1_PREDICTED:_Nanorana_parkeri_3-hydroxyisobutyryl-CoA_hydrolase_(HIBCH),_mRNA	115.55	-0.598555	0.166385	-3.5974	0.000321411	0.0553149
TRINITY_DN19057_c0_g2_i3_GU170813.1_Rana_grahami_bradykinin_precursor,_gene,_complete_cds	20.9978	-3.34201	0.930508	-3.5916	0.000328654	0.0561296
TRINITY_DN19033_c0_g1_i10_No_Hit	8.76065	-2.65913	0.741831	-3.58455	0.000337658	0.0572304
TRINITY_DN11352_c0_g1_i2_XM_018558215.1_PREDICTED:_Nanorana_parkeri_male_germ_cell_associated_kinase_(MAK),_mRNA	279.445	-0.701907	0.197004	-3.56291	0.000366768	0.0616969
TRINITY_DN4700_c0_g1_i10_XM_018566111.1_PREDICTED:_Nanorana_parkeri_MISP_family_member_3_(MISP3),_mRNA	557.143	-0.697338	0.196236	-3.55356	0.000380048	0.0634538
TRINITY_DN1402_c0_g1_i3_XM_018562655.1_PREDICTED:_Nanorana_parkeri_lymphocyte-specific_protein_1_(LSP1),_mRNA	282.127	0.47439	0.133854	3.54409	0.00039397	0.0652911
TRINITY_DN1472_c3_g1_i7_No_Hit	73.3171	-1.44177	0.407762	-3.53582	0.000406518	0.0668752
TRINITY_DN11651_c0_g1_i1_XM_018563861.1_PREDICTED:_Nanorana_parkeri_lysosomal_alpha-glucosidase-like_(LOC108792966),_mRNA	304.271	-0.508392	0.144794	-3.51113	0.000446202	0.0723458
TRINITY_DN28208_c0_g1_i4_XR_004102161.1_PREDICTED:_Sander_lucioperca_uncharacterized_LOC116038746_(LOC116038746),_ncRNA	8.16618	6.33116	1.80318	3.51111	0.00044624	0.0723458
TRINITY_DN554_c0_g1_i1_XM_018567820.1_PREDICTED:_Nanorana_parkeri_cytokine_like_1_(CYTL1),_mRNA	1917.99	-0.962943	0.275038	-3.50113	0.00046329	0.0745698
TRINITY_DN1307_c0_g2_i1_No_Hit	71.9743	2.6481	0.761461	3.47765	0.000505828	0.0796964
TRINITY_DN2_c0_g1_i13_XM_018559116.1_PREDICTED:_Nanorana_parkeri_family_with_sequence_similarity_57_member_B_(FAM57B),_mRNA	867.781	-0.602849	0.173286	-3.47892	0.000503433	0.0796964
TRINITY_DN46_c0_g1_i3_XM_018557202.1_PREDICTED:_Nanorana_parkeri_ATPase_H+_transporting_accessory_protein_1_like_(ATP6AP1L),_mRNA	16.7665	3.02407	0.869545	3.47776	0.000505615	0.0796964
TRINITY_DN2552_c0_g1_i6_XM_018569519.1_PREDICTED:_Nanorana_parkeri_NOVA_alternative_splicing_regulator_1_(NOVA1),_transcript_variant_X2,_mRNA	221.345	0.407895	0.117531	3.47052	0.00051946	0.0807075
TRINITY_DN23683_c0_g1_i2_XM_018556046.1_PREDICTED:_Nanorana_parkeri_dopamine_receptor_D4_(DRD4),_mRNA	496.266	-0.464922	0.133926	-3.47149	0.000517579	0.0807075
TRINITY_DN23128_c0_g1_i1_XM_018576901.1_PREDICTED:_Nanorana_parkeri_galectin-4-like_(LOC108804965),_mRNA	1363.85	-0.695733	0.200643	-3.46751	0.000525295	0.0810512
TRINITY_DN498_c0_g1_i1_XR_001941751.1_PREDICTED:_Nanorana_parkeri_uncharacterized_LOC108795377_(LOC108795377),_ncRNA	113.7	-2.10089	0.606328	-3.46494	0.00053036	0.0812721
TRINITY_DN1994_c1_g2_i4_XR_001941132.1_PREDICTED:_Nanorana_parkeri_uncharacterized_LOC108785461_(LOC108785461),_ncRNA	293.805	-0.437914	0.126545	-3.46054	0.00053909	0.0817006
TRINITY_DN3418_c0_g2_i1_XM_018557322.1_PREDICTED:_Nanorana_parkeri_galactosamine_(N-acetyl)-6-sulfatase_(GALNS),_transcript_variant_X1,_mRNA	33.1361	-1.02385	0.295923	-3.45986	0.000540459	0.0817006
TRINITY_DN5397_c2_g1_i5_XM_018576936.1_PREDICTED:_Nanorana_parkeri_digestive_organ_expansion_factor_homolog_(zebrafish)_(DIEXF),_transcript_variant_X1,_mRNA	123.382	0.624619	0.180957	3.45175	0.000556961	0.0836301
TRINITY_DN3975_c0_g1_i2_XM_018568723.1_PREDICTED:_Nanorana_parkeri_Ras_association_domain_family_member_2_(RASSF2),_mRNA	740.998	-0.532946	0.154928	-3.43996	0.000581805	0.0839789
TRINITY_DN152_c0_g1_i1_XM_018557874.1_PREDICTED:_Nanorana_parkeri_cathepsin_L1-like_(LOC108788146),_mRNA	2606.67	-0.425746	0.12349	-3.44762	0.000565559	0.0839789
TRINITY_DN490_c0_g1_i2_XM_018555820.1_PREDICTED:_Nanorana_parkeri_methionine_adenosyltransferase_2A_(MAT2A),_mRNA	3145.59	0.368784	0.107022	3.44587	0.000569227	0.0839789
TRINITY_DN3120_c5_g1_i1_XM_018567045.1_PREDICTED:_Nanorana_parkeri_cofilin_2_(CFL2),_mRNA	110.389	-0.749958	0.218011	-3.44	0.000581721	0.0839789
TRINITY_DN1308_c2_g1_i1_L24754.1_Rana_esculenta_chip_aquaporin_(AQPA)_mRNA,_complete_cds	1493.81	-0.670745	0.194843	-3.44248	0.000576399	0.0839789
TRINITY_DN2344_c0_g1_i4_AY882617.1_Rana_catesbeiana_fast_troponin_I_(TnIf)_gene,_promoter_region,_exons_1,_2_and_partial_cds	95.5937	-1.06369	0.309094	-3.44132	0.000578891	0.0839789
TRINITY_DN13131_c0_g1_i1_XM_018565012.1_PREDICTED:_Nanorana_parkeri_melanocortin_2_receptor_accessory_protein_(MRAP),_mRNA	10.0261	-2.92136	0.85056	-3.43462	0.000593374	0.0845577
TRINITY_DN2008_c0_g1_i12_CP026251.1_Scophthalmus_maximus_chromosome_9	8.60141	6.05919	1.76373	3.43543	0.000591607	0.0845577
TRINITY_DN3684_c0_g1_i1_LR584403.1_Rhinatrema_bivittatum_genome_assembly,_chromosome:_17	19.7089	-2.19492	0.63967	-3.43134	0.000600614	0.0850477
TRINITY_DN40833_c0_g1_i9_LR535835.1_Mastacembelus_armatus_genome_assembly,_chromosome:_3	9.17781	5.8778	1.71839	3.42052	0.00062502	0.0863184
TRINITY_DN1578_c0_g1_i13_KC414852.1_Odorrana_tormota_MHC_class_II_antigen_beta_chain_(Odto-beta2)_gene,_Odto-beta2-D_allele,_exon_2_and_partial_cds	153.226	-0.686495	0.200544	-3.42317	0.000618957	0.0863184
TRINITY_DN40688_c0_g1_i1_XM_018555007.1_PREDICTED:_Nanorana_parkeri_protein_interacting_with_cyclin_A1_(PROCA1),_mRNA	620.9	0.818906	0.239142	3.42435	0.000616264	0.0863184
TRINITY_DN54142_c0_g1_i1_XM_018574592.1_PREDICTED:_Nanorana_parkeri_uncharacterized_LOC108802737_(LOC108802737),_mRNA	5.9916	-3.51141	1.02632	-3.42136	0.000623082	0.0863184
TRINITY_DN34935_c0_g1_i1_MG134452.1_Synthetic_construct_Xenopus_tropicalis_clone_IMAGE:6979116_hypothetical_protein_(LOC496821)_gene,_encodes_complete_protein	10.3776	-5.56112	1.6307	-3.41026	0.000649	0.088537
TRINITY_DN135918_c0_g1_i1_XM_018562972.1_PREDICTED:_Nanorana_parkeri_glutamate_decarboxylase_like_1_(GADL1),_mRNA	467.563	-0.592121	0.173545	-3.41192	0.000645074	0.088537
TRINITY_DN29536_c0_g1_i2_XM_018568087.1_PREDICTED:_Nanorana_parkeri_Kruppel_like_factor_2_(KLF2),_mRNA	224.213	0.649968	0.191211	3.39922	0.000675782	0.091632
TRINITY_DN4401_c1_g2_i2_XM_018575374.1_PREDICTED:_Nanorana_parkeri_WD_repeat_and_coiled-coil-containing_protein-like_(LOC108803539),_mRNA	1116.75	1.34211	0.395303	3.39514	0.000685937	0.0924486
TRINITY_DN20247_c0_g2_i1_No_Hit	23.8978	-2.02902	0.598976	-3.38748	0.000705389	0.0939385
TRINITY_DN11159_c0_g1_i1_XM_018567774.1_PREDICTED:_Nanorana_parkeri_F-box_only_protein_6-like_(LOC108796317),_mRNA	57.5377	-2.16303	0.638405	-3.38818	0.000703585	0.0939385
TRINITY_DN103908_c0_g1_i2_CR931784.8_Zebrafish_DNA_sequence_from_clone_DKEY-237H12_in_linkage_group_14,_complete_sequence	19.3773	2.15966	0.638382	3.38302	0.000716945	0.0947478
TRINITY_DN15351_c0_g1_i2_XM_018562247.1_PREDICTED:_Nanorana_parkeri_growth_hormone_regulated_TBC_protein_1_(GRTP1),_mRNA	242.773	0.474853	0.140478	3.38026	0.000724171	0.0947478
TRINITY_DN164_c1_g1_i2_XM_031894296.1_PREDICTED:_Xenopus_tropicalis_hyperpolarization_activated_cyclic_nucleotide_gated_potassium_channel_1_(hcn1),_mRNA	246.249	0.539192	0.159495	3.38061	0.000723249	0.0947478
TRINITY_DN44334_c0_g1_i5_BT081837.1_Rana_catesbeiana_clone_rcat-evr-515-220_Chromobox_protein_homolog_5_putative_mRNA,_complete_cds	10.1879	1.77027	0.52501	3.37188	0.00074657	0.0971106
TRINITY_DN523_c0_g1_i1_XM_018563325.1_PREDICTED:_Nanorana_parkeri_uncharacterized_protein_C5orf42-like_(LOC108792530),_partial_mRNA	323.267	0.673768	0.201061	3.35106	0.000805021	0.10351
TRINITY_DN46501_c0_g1_i1_XM_018563514.1_PREDICTED:_Nanorana_parkeri_torsin-1A-like_(LOC108792680),_mRNA	117.861	-0.51885	0.154791	-3.35195	0.000802456	0.10351
TRINITY_DN3696_c1_g1_i14_XM_018557814.1_PREDICTED:_Nanorana_parkeri_marker_of_proliferation_Ki-67_(MKI67),_mRNA	123.353	0.944219	0.282545	3.34184	0.000832259	0.106401
TRINITY_DN1777_c0_g1_i3_No_Hit	24.5604	1.67172	0.501103	3.33608	0.000849677	0.10801
TRINITY_DN23846_c0_g1_i1_XM_018573664.1_PREDICTED:_Nanorana_parkeri_solute_carrier_family_25_member_29_(SLC25A29),_mRNA	405.865	-0.532967	0.16018	-3.32729	0.000876952	0.110648
TRINITY_DN2388_c0_g1_i7_XM_018571420.1_PREDICTED:_Nanorana_parkeri_Sad1_and_UNC84_domain_containing_1_(SUN1),_mRNA	400.808	-0.410121	0.123299	-3.32622	0.000880314	0.110648
TRINITY_DN2900_c2_g1_i1_XM_018554346.1_PREDICTED:_Nanorana_parkeri_doublecortin_like_kinase_1_(DCLK1),_transcript_variant_X2,_mRNA	159.989	-0.479862	0.14451	-3.32061	0.000898209	0.1121
TRINITY_DN1172_c2_g1_i3_No_Hit	432.816	-0.988958	0.297927	-3.31947	0.000901889	0.1121
TRINITY_DN1359_c0_g1_i3_KY159089.1_Kaloula_sp._Panay_voucher_NA_ultra_conserved_element_locus_uce-5402_genomic_sequence	114.391	0.543032	0.163862	3.31396	0.000919854	0.113344
TRINITY_DN1478_c0_g1_i7_No_Hit	21.312	-3.46507	1.04581	-3.3133	0.000922029	0.113344
TRINITY_DN5051_c0_g3_i1_KP076222.1_Rana_chensinensis_Brevinin-2CE_precursor,_gene,_complete_cds	24.5971	1.39021	0.420098	3.30925	0.000935457	0.114366
TRINITY_DN36749_c0_g1_i1_XM_018567690.1_PREDICTED:_Nanorana_parkeri_calcium-binding_protein_2-like_(LOC108796233),_mRNA	2437.73	0.39045	0.118122	3.30549	0.00094812	0.115284
TRINITY_DN4066_c0_g1_i2_XM_018562341.1_PREDICTED:_Nanorana_parkeri_adaptor_related_protein_complex_5_mu_1_subunit_(AP5M1),_mRNA	129.423	-0.62199	0.188321	-3.30281	0.000957201	0.115304
TRINITY_DN5595_c1_g1_i1_XM_018576077.1_PREDICTED:_Nanorana_parkeri_tensin_4_(TNS4),_mRNA	72.9994	2.01183	0.609201	3.30241	0.00095859	0.115304
TRINITY_DN5061_c0_g1_i14_XM_022687127.1_PREDICTED:_Astyanax_mexicanus_uncharacterized_LOC111197639_(LOC111197639),_mRNA	30.2248	1.67232	0.507127	3.29763	0.000975061	0.116658
TRINITY_DN4632_c1_g1_i11_XM_018562130.1_PREDICTED:_Nanorana_parkeri_autophagy_related_13_(ATG13),_transcript_variant_X1,_mRNA	1227.63	-0.285914	0.0871082	-3.28228	0.00102971	0.122062
TRINITY_DN2578_c0_g1_i1_XM_018575232.1_PREDICTED:_Nanorana_parkeri_ST3_beta-galactoside_alpha-2,3-sialyltransferase_2_(ST3GAL2),_partial_mRNA	355.397	0.809083	0.24653	3.28189	0.00103114	0.122062
TRINITY_DN2860_c0_g1_i2_XM_018572034.1_PREDICTED:_Nanorana_parkeri_FAM20C,_golgi_associated_secretory_pathway_kinase_(FAM20C),_mRNA	1158.48	-0.366732	0.111804	-3.28012	0.00103764	0.122184
TRINITY_DN3075_c0_g1_i6_No_Hit	107.826	4.87717	1.48915	3.27514	0.0010561	0.123178
TRINITY_DN2640_c0_g2_i2_XM_018568572.1_PREDICTED:_Nanorana_parkeri_sprouty_RTK_signaling_antagonist_3_(SPRY3),_mRNA	47.757	1.21692	0.371758	3.27341	0.00106259	0.123178
TRINITY_DN24381_c0_g1_i1_XM_018571130.1_PREDICTED:_Nanorana_parkeri_aldo-keto_reductase_family_1_member_D1_(AKR1D1),_transcript_variant_X1,_mRNA	245.747	-1.1042	0.337217	-3.27445	0.00105866	0.123178
TRINITY_DN20632_c0_g1_i1_No_Hit	30.6344	1.21104	0.370661	3.26723	0.00108605	0.125249
TRINITY_DN18107_c1_g1_i5_No_Hit	8.06066	3.61172	1.10634	3.26458	0.00109626	0.125777
TRINITY_DN25525_c0_g1_i1_XM_018576116.1_PREDICTED:_Nanorana_parkeri_tubulin_monoglycylase_TTLL3-like_(LOC108804403),_mRNA	83.3035	-0.634339	0.194693	-3.25815	0.00112141	0.127614
TRINITY_DN1366_c0_g1_i6_XM_018573133.1_PREDICTED:_Nanorana_parkeri_visual_system_homeobox_1_(VSX1),_mRNA	537.988	-0.536064	0.164559	-3.25758	0.00112367	0.127614
TRINITY_DN24769_c0_g1_i11_No_Hit	15.3097	-2.47229	0.760707	-3.25	0.00115406	0.129935
TRINITY_DN23605_c0_g1_i2_XM_018248379.1_PREDICTED:_Xenopus_laevis_synaptotagmin_like_2_S_homeolog_(sytl2.S),_transcript_variant_X5,_mRNA	42.2351	1.24261	0.382391	3.24959	0.00115573	0.129935
TRINITY_DN15789_c2_g1_i3_XM_018565257.1_PREDICTED:_Nanorana_parkeri_retinal_outer_segment_membrane_protein_1_(ROM1),_mRNA	11793.9	-0.313163	0.0965136	-3.24475	0.00117552	0.130845
TRINITY_DN19273_c0_g1_i2_XM_018552704.1_PREDICTED:_Nanorana_parkeri_long-chain-fatty-acid--CoA_ligase_6-like_(LOC108783985),_transcript_variant_X1,_mRNA	793.061	0.351744	0.108369	3.24578	0.00117128	0.130845
TRINITY_DN12572_c2_g1_i8_No_Hit	9.826	3.19931	0.986956	3.24159	0.00118865	0.131652
TRINITY_DN12653_c0_g1_i2_XM_018556919.1_PREDICTED:_Nanorana_parkeri_serpin_B6-like_(LOC108787382),_transcript_variant_X1,_mRNA	33.4273	-0.905124	0.279486	-3.23853	0.00120149	0.132418
TRINITY_DN20632_c1_g1_i3_XM_018574287.1_PREDICTED:_Nanorana_parkeri_mucin_13,_cell_surface_associated_(MUC13),_mRNA	11.456	-4.59334	1.42092	-3.23264	0.00122652	0.134514
TRINITY_DN197_c1_g1_i1_MF040137.1_Quasipaa_boulengeri_transforming_growth_factor_beta1_(TGF-beta1)_mRNA,_complete_cds	323.514	-0.426096	0.131959	-3.229	0.00124225	0.135167
TRINITY_DN42332_c0_g1_i1_XM_018555211.1_PREDICTED:_Nanorana_parkeri_tryptophan_hydroxylase_1_(TPH1),_mRNA	99.7603	-1.12884	0.349652	-3.22847	0.00124455	0.135167
TRINITY_DN23110_c0_g1_i1_XM_018575764.1_PREDICTED:_Nanorana_parkeri_complement_C1q_subcomponent_subunit_C-like_(LOC108803990),_mRNA	179.138	0.924415	0.286456	3.22708	0.00125063	0.13517
TRINITY_DN13768_c0_g1_i10_U68757.1_Rana_ridibunda_secretogranin_II_(SgII)_mRNA,_complete_cds	3952.95	0.408077	0.126611	3.22307	0.00126825	0.136416
TRINITY_DN32879_c0_g2_i3_XM_018567771.1_PREDICTED:_Nanorana_parkeri_F-box_only_protein_6-like_(LOC108796312),_mRNA	10.34	-6.05672	1.88545	-3.21234	0.0013166	0.140268
TRINITY_DN1289_c0_g1_i12_XM_018566681.1_PREDICTED:_Nanorana_parkeri_VGF_nerve_growth_factor_inducible_(VGF),_mRNA	561.035	-1.11781	0.347827	-3.2137	0.00131038	0.140268
TRINITY_DN13263_c0_g1_i1_XM_018555398.1_PREDICTED:_Nanorana_parkeri_metallothionein-like_(LOC108786160),_transcript_variant_X2,_mRNA	2390.51	-1.0106	0.314898	-3.20928	0.00133066	0.140758
TRINITY_DN31645_c2_g1_i2_XM_018564010.1_PREDICTED:_Nanorana_parkeri_leucine_rich_repeat_containing_42_(LRRC42),_mRNA	29.7529	-1.09211	0.340368	-3.20861	0.00133378	0.140758
TRINITY_DN22263_c0_g1_i1_XM_018568775.1_PREDICTED:_Nanorana_parkeri_C2_calcium_dependent_domain_containing_3_(C2CD3),_mRNA	47.5261	-0.739312	0.230748	-3.20398	0.0013554	0.142368
TRINITY_DN2583_c0_g1_i4_No_Hit	335.651	-0.833239	0.26029	-3.20119	0.0013686	0.143082
TRINITY_DN28500_c0_g1_i1_XM_018556881.1_PREDICTED:_Nanorana_parkeri_myosin-binding_protein_H-like_(LOC108787350),_mRNA	54.1629	-3.10995	0.973913	-3.19325	0.0014068	0.146392
TRINITY_DN2264_c0_g1_i1_XM_018559225.1_PREDICTED:_Nanorana_parkeri_retinol_dehydrogenase_8-like_(LOC108789256),_mRNA	5498.99	0.944582	0.295943	3.19177	0.00141403	0.146463
TRINITY_DN10407_c0_g1_i12_AF165133.1_Rana_pipiens_onconase_variant_rapLR1_precursor,_mRNA,_complete_cds	112.895	-1.35756	0.425522	-3.19035	0.00142102	0.146509
TRINITY_DN28259_c0_g1_i1_No_Hit	20.7867	2.32454	0.729447	3.18671	0.001439	0.147682
TRINITY_DN10023_c0_g1_i1_XM_018563851.1_PREDICTED:_Nanorana_parkeri_erythrocyte_membrane_protein_band_4.1_(EPB41),_transcript_variant_X3,_mRNA	393.226	-0.76258	0.239777	-3.18037	0.00147088	0.149676
TRINITY_DN4602_c1_g1_i1_XM_018557428.1_PREDICTED:_Nanorana_parkeri_phosphoinositide-3-kinase_interacting_protein_1_(PIK3IP1),_transcript_variant_X1,_mRNA	721.776	-0.62247	0.195814	-3.17887	0.00147848	0.149676
TRINITY_DN3464_c0_g1_i3_AY947807.1_Rana_arvalis_ADP/ATP_translocase_(AAT)_pseudogene,_AAT-C2_allele,_partial_sequence	901.906	4.35116	1.36878	3.17887	0.0014785	0.149676
TRINITY_DN30669_c0_g1_i10_KY244316.1_Pelophylax_chosenicus_microsatellite_cho1027_sequence	22.2868	-4.10887	1.29796	-3.16563	0.0015475	0.155256
TRINITY_DN4493_c0_g1_i1_XM_018562315.1_PREDICTED:_Nanorana_parkeri_selenoprotein_P_(SELENOP),_mRNA	6191.71	-0.609395	0.192454	-3.16644	0.00154315	0.155256
TRINITY_DN3445_c0_g1_i14_No_Hit	1900.3	-0.542726	0.171585	-3.16301	0.00156149	0.155961
TRINITY_DN11153_c0_g1_i1_GU170813.1_Rana_grahami_bradykinin_precursor,_gene,_complete_cds	6.35915	-2.06472	0.653465	-3.15965	0.00157957	0.156382
TRINITY_DN21213_c0_g1_i5_XM_018570161.1_PREDICTED:_Nanorana_parkeri_guanylate-binding_protein_4-like_(LOC108798412),_mRNA	68.8928	-4.36143	1.38092	-3.15834	0.00158668	0.156382
TRINITY_DN10044_c0_g1_i1_XM_018572544.1_PREDICTED:_Nanorana_parkeri_TNF_receptor_superfamily_member_12A_(TNFRSF12A),_mRNA	58.3108	1.08834	0.344541	3.1588	0.0015842	0.156382
TRINITY_DN5547_c0_g1_i6_XM_018557922.1_PREDICTED:_Nanorana_parkeri_iduronidase,_alpha-L-_(IDUA),_mRNA	241.301	0.599354	0.189954	3.15525	0.00160358	0.156481
TRINITY_DN1061_c2_g1_i1_XM_018570154.1_PREDICTED:_Nanorana_parkeri_basic_leucine_zipper_and_W2_domains_1_(BZW1),_mRNA	391.676	-0.90983	0.288376	-3.15501	0.0016049	0.156481
TRINITY_DN1397_c0_g1_i6_No_Hit	17.9354	3.69794	1.17234	3.15433	0.00160866	0.156481
TRINITY_DN1758_c0_g1_i3_BC155715.1_Xenopus_tropicalis_cDNA_clone_IMAGE:7654534	4886.43	-0.445675	0.141421	-3.15139	0.00162494	0.15738
TRINITY_DN14341_c0_g1_i1_LR584405.1_Rhinatrema_bivittatum_genome_assembly,_chromosome:_19	29.2722	1.29538	0.411722	3.14626	0.00165374	0.159479
TRINITY_DN22042_c0_g1_i3_No_Hit	7.6624	4.48687	1.43552	3.12562	0.00177431	0.170372
TRINITY_DN27773_c0_g1_i1_XM_018575027.1_PREDICTED:_Nanorana_parkeri_family_with_sequence_similarity_131_member_C_(FAM131C),_mRNA	44.3832	0.926449	0.296538	3.12421	0.00178281	0.170456
TRINITY_DN1973_c0_g1_i7_XM_018564897.1_PREDICTED:_Nanorana_parkeri_mucin-5AC-like_(LOC108793936),_mRNA	952.309	1.26865	0.406927	3.11764	0.00182305	0.171375
TRINITY_DN33176_c0_g1_i3_XM_018564020.1_PREDICTED:_Nanorana_parkeri_heat_shock_protein_family_B_(small)_member_2_(HSPB2),_mRNA	16.4758	-1.5813	0.506812	-3.12009	0.00180797	0.171375
TRINITY_DN33476_c0_g1_i9_XM_018564063.1_PREDICTED:_Nanorana_parkeri_small_nuclear_RNA_activating_complex_polypeptide_4_(SNAPC4),_mRNA	63.2118	1.17708	0.377416	3.11879	0.00181597	0.171375
TRINITY_DN3366_c0_g1_i1_XM_018552714.1_PREDICTED:_Nanorana_parkeri_putative_all-trans-retinol_13,14-reductase_(LOC108783994),_mRNA	226.393	0.863103	0.276566	3.12078	0.0018037	0.171375
TRINITY_DN38228_c0_g1_i1_No_Hit	6.92092	3.85013	1.23643	3.11392	0.00184622	0.172827
TRINITY_DN11388_c0_g1_i13_XM_018552365.1_PREDICTED:_Nanorana_parkeri_major_facilitator_superfamily_domain-containing_protein_1-like_(LOC108783726),_mRNA	26.1959	-4.51353	1.45064	-3.11141	0.00186198	0.173576
TRINITY_DN144974_c0_g1_i1_XM_018563303.1_PREDICTED:_Nanorana_parkeri_SHC_adaptor_protein_3_(SHC3),_mRNA	50.8604	1.08042	0.34747	3.10939	0.00187477	0.174042
TRINITY_DN14667_c0_g1_i1_XM_018558495.1_PREDICTED:_Nanorana_parkeri_fibulin_5_(FBLN5),_mRNA	43.2287	-1.15003	0.370129	-3.10712	0.00188921	0.174658
TRINITY_DN1171_c1_g1_i4_XM_018556328.1_PREDICTED:_Nanorana_parkeri_DEAD-box_helicase_3,_X-linked_(DDX3X),_transcript_variant_X1,_mRNA	2997.43	0.330756	0.106602	3.10272	0.00191752	0.176546
TRINITY_DN5405_c4_g1_i1_XM_018570673.1_PREDICTED:_Nanorana_parkeri_low_density_lipoprotein_receptor_(LDLR),_mRNA	276.505	0.79706	0.257003	3.10137	0.00192629	0.176627
TRINITY_DN2960_c0_g1_i12_XM_018562725.1_PREDICTED:_Nanorana_parkeri_chromodomain_helicase_DNA_binding_protein_2_(CHD2),_mRNA	201.886	0.676608	0.218423	3.0977	0.00195032	0.177664
TRINITY_DN306_c0_g1_i1_AB985330.1_Rugosa_rugosa_ar_gene,_intron_5,_complete_sequence,_country:_Japan:Sekigahara	18.2751	4.76864	1.54191	3.09268	0.0019836	0.177664
TRINITY_DN2500_c0_g2_i1_XM_018559130.1_PREDICTED:_Nanorana_parkeri_sulfotransferase_family_cytosolic_1B_member_1-like_(LOC108789183),_mRNA	147.635	1.00866	0.326077	3.09333	0.00197922	0.177664
TRINITY_DN1143_c3_g1_i1_XM_018572773.1_PREDICTED:_Nanorana_parkeri_ubiquitin_specific_peptidase_21_(USP21),_mRNA	414.086	0.739468	0.239122	3.09243	0.00198525	0.177664
TRINITY_DN48524_c0_g1_i2_XM_018565849.1_PREDICTED:_Nanorana_parkeri_LON_peptidase_N-terminal_domain_and_ring_finger_1_(LONRF1),_mRNA	128.046	0.782486	0.252933	3.09365	0.00197708	0.177664
TRINITY_DN26392_c0_g1_i7_No_Hit	75.2596	1.39264	0.449735	3.09659	0.0019576	0.177664
TRINITY_DN17267_c0_g2_i2_No_Hit	6.20868	2.50691	0.811981	3.0874	0.00201913	0.179293
TRINITY_DN10038_c0_g1_i1_XM_018575784.1_PREDICTED:_Nanorana_parkeri_spermatogenesis_associated_18_(SPATA18),_mRNA	88.4578	0.748417	0.242414	3.08735	0.00201948	0.179293
TRINITY_DN2231_c0_g2_i1_XR_001941742.1_PREDICTED:_Nanorana_parkeri_uncharacterized_LOC108795203_(LOC108795203),_ncRNA	18.2999	-1.4727	0.477374	-3.085	0.00203554	0.180004
TRINITY_DN3601_c0_g2_i4_XM_018566746.1_PREDICTED:_Nanorana_parkeri_NPC_intracellular_cholesterol_transporter_1_(NPC1),_mRNA	529.409	-0.347614	0.112978	-3.07682	0.00209218	0.183562
TRINITY_DN1776_c0_g1_i1_No_Hit	273.715	-0.466243	0.151477	-3.07798	0.00208411	0.183562
TRINITY_DN10764_c0_g1_i5_XM_018571310.1_PREDICTED:_Nanorana_parkeri_transformation/transcription_domain_associated_protein_(TRRAP),_mRNA	369.458	-1.10695	0.361437	-3.06264	0.00219392	0.191737
TRINITY_DN14843_c0_g1_i1_BT081817.1_Rana_catesbeiana_clone_rcat-evr-513-117_Transmembrane_protein_17_putative_mRNA,_complete_cds	65.0414	-1.37299	0.449522	-3.05434	0.00225558	0.196358
TRINITY_DN2579_c1_g1_i1_XM_018555692.1_PREDICTED:_Nanorana_parkeri_ras-related_protein_Rap-1b-like_(LOC108786401),_mRNA	496.328	-0.430378	0.14108	-3.0506	0.00228385	0.198048
TRINITY_DN156881_c0_g1_i1_AB035501.2_Rana_rugosa_ftz-f1_gene_for_FTZ-F1,_partial_cds	555.54	0.630334	0.20672	3.04921	0.00229443	0.198198
TRINITY_DN10249_c0_g1_i11_XM_018571817.1_PREDICTED:_Nanorana_parkeri_aminopeptidase_N-like_(LOC108799880),_mRNA	14.7612	-2.83534	0.930419	-3.04738	0.00230844	0.198641
TRINITY_DN4156_c0_g3_i1_XM_024194614.3_PREDICTED:_Terrapene_carolina_triunguis_synaptotagmin_like_2_(SYTL2),_transcript_variant_X1,_mRNA	297.543	0.410703	0.134864	3.04532	0.00232431	0.199241
TRINITY_DN14_c7_g1_i1_XM_018571378.1_PREDICTED:_Nanorana_parkeri_GRB10_interacting_GYF_protein_1_(GIGYF1),_mRNA	136.083	-0.802841	0.263985	-3.04124	0.00235607	0.201192
TRINITY_DN23795_c1_g1_i1_AY256684.1_Rana_catesbeiana_cryptochrome_2_mRNA,_complete_cds	353.852	-0.739514	0.244149	-3.02894	0.0024541	0.206412
TRINITY_DN3464_c2_g2_i1_XM_018568885.1_PREDICTED:_Nanorana_parkeri_protein_S_(alpha)_(PROS1),_transcript_variant_X1,_mRNA	504.849	-0.676651	0.223206	-3.03151	0.00243336	0.206412
TRINITY_DN14546_c0_g2_i1_No_Hit	22.5818	1.21675	0.401563	3.03003	0.00244526	0.206412
TRINITY_DN4828_c0_g1_i1_No_Hit	13.0014	3.42523	1.13062	3.0295	0.00244959	0.206412
TRINITY_DN12410_c0_g1_i1_No_Hit	43.213	1.04195	0.344207	3.02709	0.00246917	0.206902
TRINITY_DN3026_c4_g1_i1_XM_018268121.1_PREDICTED:_Xenopus_laevis_uncharacterized_protein_C8orf88-like_(LOC108719329),_transcript_variant_X3,_mRNA	234.23	-0.819947	0.271104	-3.02447	0.00249067	0.207924
TRINITY_DN23991_c0_g2_i2_XM_001632314.1_Nematostella_vectensis_predicted_protein_(NEMVEDRAFT_v1g208133)_partial_mRNA	5.17901	2.84509	0.941231	3.02273	0.00250504	0.208346
TRINITY_DN3497_c0_g3_i1_XM_018559393.1_PREDICTED:_Nanorana_parkeri_protein_phosphatase_4_regulatory_subunit_4_(PPP4R4),_mRNA	63.7159	0.770016	0.254896	3.02091	0.00252017	0.208829
TRINITY_DN4480_c0_g2_i1_XM_018568635.1_PREDICTED:_Nanorana_parkeri_SID1_transmembrane_family_member_2_(SIDT2),_mRNA	317.904	-0.359634	0.119383	-3.01243	0.00259164	0.212391
TRINITY_DN18354_c1_g1_i1_No_Hit	122.772	0.606236	0.201225	3.01273	0.00258911	0.212391
TRINITY_DN5505_c0_g1_i1_XM_018574334.1_PREDICTED:_Nanorana_parkeri_alkaline_phosphatase,_liver/bone/kidney_(ALPL),_mRNA	657.421	0.382042	0.126753	3.01407	0.00257767	0.212391
TRINITY_DN11755_c0_g1_i1_XM_018566202.1_PREDICTED:_Nanorana_parkeri_GDNF_family_receptor_alpha_2_(GFRA2),_partial_mRNA	143.976	-0.580043	0.192729	-3.00962	0.00261572	0.213582
TRINITY_DN39187_c0_g2_i1_No_Hit	100.015	0.519028	0.172701	3.00535	0.00265275	0.21435
TRINITY_DN158630_c0_g1_i1_LN590683.1_Cyprinus_carpio_genome_assembly_common_carp_genome,_scaffold:_LG38,_chromosome:_38	7.72343	2.87471	0.956267	3.00618	0.0026455	0.21435
TRINITY_DN14494_c0_g1_i4_XM_018560488.1_PREDICTED:_Nanorana_parkeri_MAD1_mitotic_arrest_deficient_like_1_(MAD1L1),_mRNA	113.656	0.545613	0.181555	3.00522	0.00265386	0.21435
TRINITY_DN1253_c0_g1_i1_No_Hit	86.1915	1.25321	0.417701	3.00025	0.00269757	0.217096
TRINITY_DN10955_c2_g1_i3_XM_018558675.1_PREDICTED:_Nanorana_parkeri_Rho/Rac_guanine_nucleotide_exchange_factor_18_(ARHGEF18),_mRNA	22.6824	-3.07374	1.02617	-2.99534	0.00274135	0.217938
TRINITY_DN5218_c0_g1_i2_XM_018562000.1_PREDICTED:_Nanorana_parkeri_acetylcholinesterase_(Cartwright_blood_group)_(ACHE),_transcript_variant_X2,_mRNA	599.293	-0.335213	0.111971	-2.99375	0.00275575	0.217938
TRINITY_DN20432_c0_g1_i1_XM_018573668.1_PREDICTED:_Nanorana_parkeri_arrestin_domain_containing_2_(ARRDC2),_transcript_variant_X1,_mRNA	97.2958	-1.11224	0.37117	-2.99658	0.00273029	0.217938
TRINITY_DN10707_c1_g1_i2_BT081738.1_Rana_catesbeiana_clone_rcat-evr-536-373_ATP_synthase_subunit_s,_mitochondrial_precursor_putative_mRNA,_complete_cds	18.7482	1.36598	0.45596	2.99584	0.00273692	0.217938
TRINITY_DN47118_c0_g1_i1_No_Hit	83.446	0.92128	0.307746	2.99364	0.00275674	0.217938
TRINITY_DN41573_c0_g1_i5_No_Hit	6.11339	-4.72047	1.57865	-2.9902	0.00278792	0.219627
TRINITY_DN15410_c1_g1_i1_AB035501.2_Rana_rugosa_ftz-f1_gene_for_FTZ-F1,_partial_cds	26.0221	1.05378	0.352821	2.98671	0.00281995	0.221371
TRINITY_DN3814_c1_g1_i2_XM_018552836.1_PREDICTED:_Nanorana_parkeri_solute_carrier_family_24_member_1_(SLC24A1),_mRNA	3136.55	0.540409	0.181013	2.98548	0.00283137	0.22149
TRINITY_DN12613_c0_g1_i1_XM_018560430.1_PREDICTED:_Nanorana_parkeri_family_with_sequence_similarity_185_member_A_(FAM185A),_transcript_variant_X1,_mRNA	291.765	-0.609659	0.204515	-2.98101	0.00287304	0.222417
TRINITY_DN28259_c0_g1_i3_No_Hit	100.146	1.6816	0.563899	2.98209	0.00286289	0.222417
TRINITY_DN24766_c0_g1_i10_XM_018576896.1_PREDICTED:_Nanorana_parkeri_transmembrane_protein_229B_(TMEM229B),_mRNA	32.1635	3.32402	1.11502	2.98113	0.00287186	0.222417
TRINITY_DN279_c0_g2_i2_AB505452.1_Rana_rugosa_got1_gene_for_glutamate_oxaloacetate_transaminase,_partial_cds	132.753	-0.468709	0.157358	-2.97862	0.00289552	0.223384
TRINITY_DN17975_c0_g1_i1_U26351.1_Rana_catesbeiana_arginase_mRNA,_complete_cds	91.8555	0.901345	0.302879	2.97593	0.00292101	0.224577
TRINITY_DN17959_c0_g1_i8_LR584090.1_Scleropages_formosus_genome_assembly,_chromosome:_25	13.9908	-1.76359	0.593919	-2.96942	0.00298362	0.228604
TRINITY_DN21476_c0_g1_i1_XM_018571757.1_PREDICTED:_Nanorana_parkeri_opioid_receptor_kappa_1_(OPRK1),_mRNA	43.2787	-0.888488	0.299375	-2.96781	0.00299927	0.22902
TRINITY_DN15367_c0_g1_i2_KC414853.1_Odorrana_tormota_MHC_class_II_antigen_beta_chain_(Odto-beta2)_gene,_Odto-beta2-C_allele,_exon_2_and_partial_cds	45.8589	-1.3004	0.438426	-2.96606	0.0030164	0.229544
TRINITY_DN1492_c0_g1_i1_XM_018561301.1_PREDICTED:_Nanorana_parkeri_doublecortin_like_kinase_2_(DCLK2),_transcript_variant_X1,_mRNA	347.272	-0.407957	0.137844	-2.95955	0.00308085	0.22976
TRINITY_DN12416_c0_g3_i1_LR584403.1_Rhinatrema_bivittatum_genome_assembly,_chromosome:_17	16.0405	1.46876	0.495418	2.96468	0.00302995	0.22976
TRINITY_DN4289_c0_g1_i2_XM_018559337.1_PREDICTED:_Nanorana_parkeri_60S_ribosomal_protein_L12_(LOC108789356),_mRNA	106.334	-1.30626	0.441368	-2.95958	0.00308062	0.22976
TRINITY_DN1145_c0_g1_i5_XM_018570423.1_PREDICTED:_Nanorana_parkeri_cystine/glutamate_transporter-like_(LOC108798652),_mRNA	129.418	-1.06667	0.360359	-2.96001	0.0030763	0.22976
TRINITY_DN23691_c0_g1_i4_No_Hit	10.6434	2.9387	0.992088	2.96214	0.00305507	0.22976
TRINITY_DN514_c0_g3_i1_LR584073.1_Scleropages_formosus_genome_assembly,_chromosome:_8	148.213	-1.12161	0.378563	-2.96279	0.00304861	0.22976
TRINITY_DN111_c5_g1_i1_XM_018572791.1_PREDICTED:_Nanorana_parkeri_phosphoglycerate_mutase_1_(PGAM1),_transcript_variant_X1,_mRNA	1003.75	0.543923	0.183962	2.95672	0.00310935	0.231115
TRINITY_DN22413_c2_g1_i3_No_Hit	130.91	-1.24379	0.420815	-2.95568	0.00311983	0.231125
TRINITY_DN19512_c2_g1_i1_LR535849.1_Mastacembelus_armatus_genome_assembly,_chromosome:_17	4.96854	-3.54009	1.19884	-2.95293	0.00314778	0.232427
TRINITY_DN22361_c0_g1_i2_LR584401.1_Rhinatrema_bivittatum_genome_assembly,_chromosome:_15	23.7194	2.49806	0.846471	2.95115	0.00316593	0.232998
TRINITY_DN15314_c0_g2_i7_XM_018554989.1_PREDICTED:_Nanorana_parkeri_sortilin_related_VPS10_domain_containing_receptor_2_(SORCS2),_mRNA	75.538	-0.666272	0.225957	-2.94867	0.0031915	0.233344
TRINITY_DN4400_c0_g1_i4_FP103090.4_Pig_DNA_sequence_from_clone_CH242-266A14_on_chromosome_2,_complete_sequence	87.973	-2.15929	0.732131	-2.94932	0.00318473	0.233344
TRINITY_DN5063_c0_g1_i1_XM_018572146.1_PREDICTED:_Nanorana_parkeri_deoxyribodipyrimidine_photo-lyase-like_(LOC108800189),_mRNA	123.904	0.639029	0.216838	2.94703	0.00320842	0.233817
TRINITY_DN329_c1_g2_i1_No_Hit	8.89793	6.49634	2.20752	2.94283	0.00325232	0.236247
TRINITY_DN2782_c3_g2_i1_No_Hit	55.4314	-0.721029	0.245127	-2.94145	0.00326677	0.236529
TRINITY_DN5158_c1_g1_i13_XM_018572803.1_PREDICTED:_Nanorana_parkeri_phosphatidylinositol-4-phosphate_3-kinase_catalytic_subunit_type_2_alpha_(PIK3C2A),_partial_mRNA	585.924	-0.329209	0.112116	-2.93633	0.00332123	0.239696
TRINITY_DN5272_c0_g1_i10_XM_018558952.1_PREDICTED:_Nanorana_parkeri_EPH_receptor_A7_(EPHA7),_transcript_variant_X4,_mRNA	178.719	-0.456765	0.155895	-2.92995	0.0033902	0.243106
TRINITY_DN1582_c4_g1_i1_XM_018576827.1_PREDICTED:_Nanorana_parkeri_seryl-tRNA_synthetase_(SARS),_transcript_variant_X2,_mRNA	684.387	0.340729	0.116281	2.93022	0.00338726	0.243106
TRINITY_DN21969_c0_g1_i1_XM_032092551.1_PREDICTED:_Corvus_moneduloides_cocaine-_and_amphetamine-regulated_transcript_protein-like_(LOC116435892),_mRNA	8.53432	-2.85343	0.975044	-2.92646	0.00342839	0.244278
TRINITY_DN24387_c1_g1_i2_XM_018567697.1_PREDICTED:_Nanorana_parkeri_transmembrane_protein_134_(TMEM134),_transcript_variant_X2,_mRNA	21.2673	1.52456	0.520893	2.92682	0.00342448	0.244278
TRINITY_DN1332_c0_g1_i1_XM_004918139.4_PREDICTED:_Xenopus_tropicalis_progestin_and_adipoQ_receptor_family_member_IV_(paqr4),_transcript_variant_X2,_mRNA	339.883	-0.532259	0.182056	-2.9236	0.00346008	0.244976
TRINITY_DN49289_c0_g1_i1_XM_018575024.1_PREDICTED:_Nanorana_parkeri_solute_carrier_family_22_member_15-like_(LOC108803184),_partial_mRNA	56.9461	-0.758914	0.259533	-2.92415	0.00345393	0.244976
TRINITY_DN16423_c0_g1_i4_No_Hit	10.6598	-2.75443	0.943303	-2.91998	0.00350051	0.247057
TRINITY_DN14325_c0_g1_i3_XM_018554446.1_PREDICTED:_Nanorana_parkeri_cytochrome_P450_27C1_(LOC108785388),_mRNA	27.5866	2.26878	0.778186	2.91548	0.00355146	0.249864
TRINITY_DN1307_c0_g1_i4_No_Hit	1265.2	-1.08038	0.370797	-2.91366	0.00357216	0.250533
TRINITY_DN5585_c0_g1_i1_XM_018565579.1_PREDICTED:_Nanorana_parkeri_dual_specificity_phosphatase_4_(DUSP4),_transcript_variant_X2,_mRNA	318.337	0.466173	0.160185	2.91022	0.00361178	0.25113
TRINITY_DN1175_c0_g1_i16_XM_018571218.1_PREDICTED:_Nanorana_parkeri_Golgi_integral_membrane_protein_4-like_(LOC108799359),_mRNA	17.8862	-1.27977	0.439785	-2.90999	0.00361435	0.25113
TRINITY_DN5287_c0_g1_i13_HQ439098.1_Rana_okaloosae_clone_219_microsatellite_sequence	265.917	0.950028	0.326301	2.91151	0.00359688	0.25113
TRINITY_DN1125_c2_g1_i1_XM_018575260.1_PREDICTED:_Nanorana_parkeri_matrix_metalloproteinase-25-like_(LOC108803417),_partial_mRNA	21.6954	-2.92111	1.00491	-2.90685	0.00365091	0.252885
TRINITY_DN2565_c0_g2_i2_XM_018573294.1_PREDICTED:_Nanorana_parkeri_uncharacterized_LOC108801366_(LOC108801366),_mRNA	10.9176	1.73738	0.598116	2.90476	0.00367532	0.25379
TRINITY_DN3192_c0_g1_i1_XM_018556090.1_PREDICTED:_Nanorana_parkeri_asunder,_spermatogenesis_regulator_(ASUN),_transcript_variant_X2,_mRNA	235.457	0.535679	0.184586	2.90205	0.00370725	0.254424
TRINITY_DN2655_c0_g2_i10_CT030176.18_Mouse_DNA_sequence_from_clone_RP23-142L17_on_chromosome_13,_complete_sequence	769.538	0.351105	0.120957	2.90273	0.00369927	0.254424
TRINITY_DN2951_c2_g1_i1_XM_018573103.1_PREDICTED:_Nanorana_parkeri_RAD54-like_2_(S._cerevisiae)_(RAD54L2),_mRNA	146.867	0.538273	0.185789	2.89723	0.0037647	0.256109
TRINITY_DN36866_c0_g1_i1_XM_018562301.1_PREDICTED:_Nanorana_parkeri_C-C_motif_chemokine_ligand_28_(CCL28),_mRNA	15.5274	1.51288	0.522213	2.89706	0.00376683	0.256109
TRINITY_DN25422_c0_g1_i1_XM_018566670.1_PREDICTED:_Nanorana_parkeri_serpin_family_E_member_1_(SERPINE1),_mRNA	15.0232	2.05659	0.710109	2.89616	0.00377759	0.256109
TRINITY_DN2311_c0_g1_i12_XM_018559466.1_PREDICTED:_Nanorana_parkeri_tribbles_pseudokinase_1_(TRIB1),_mRNA	292.445	0.507866	0.175322	2.89677	0.00377028	0.256109
TRINITY_DN241_c9_g1_i1_XM_018558598.1_PREDICTED:_Nanorana_parkeri_sterol_regulatory_element-binding_protein_1-like_(LOC108788747),_transcript_variant_X4,_mRNA	536.668	0.686497	0.237178	2.89444	0.00379836	0.256739
TRINITY_DN1197_c0_g1_i1_XM_002932629.5_PREDICTED:_Xenopus_tropicalis_dishevelled_binding_antagonist_of_beta_catenin_3_(dact3),_transcript_variant_X1,_mRNA	61.3619	0.827226	0.286632	2.88602	0.0039015	0.260562
TRINITY_DN2119_c2_g1_i4_XM_018569401.1_PREDICTED:_Nanorana_parkeri_nucleoredoxin-like_1_(NXNL1),_mRNA	244.542	0.549237	0.190292	2.88629	0.00389815	0.260562
TRINITY_DN31_c6_g1_i3_XM_018576449.1_PREDICTED:_Nanorana_parkeri_poly(U)-specific_endoribonuclease-B_(LOC108804623),_mRNA	395.085	-0.87531	0.303068	-2.88816	0.003875	0.260562
TRINITY_DN10273_c0_g1_i6_LT634572.1_Sus_scrofa_genome_assembly,_chromosome:_Y	8.55245	6.00786	2.08055	2.88762	0.00388165	0.260562
TRINITY_DN5617_c2_g1_i1_XM_018559145.1_PREDICTED:_Nanorana_parkeri_nuclear_protein_1-like_(LOC108789192),_mRNA	329.164	-0.890207	0.308788	-2.8829	0.00394027	0.262368
TRINITY_DN17562_c0_g1_i1_XM_018553087.1_PREDICTED:_Nanorana_parkeri_NAD_kinase_(NADK),_transcript_variant_X4,_mRNA	137.99	0.658764	0.228611	2.8816	0.00395665	0.262677
TRINITY_DN21188_c0_g3_i1_No_Hit	27.4641	1.53497	0.533932	2.87485	0.00404223	0.267565
TRINITY_DN16627_c0_g1_i1_XM_018560279.1_PREDICTED:_Nanorana_parkeri_methyltransferase_like_24_(METTL24),_mRNA	112.873	2.37206	0.825535	2.87336	0.00406128	0.268032
TRINITY_DN3106_c0_g4_i12_LR584058.1_Echeneis_naucrates_genome_assembly,_chromosome:_17	29.2103	-2.16285	0.754037	-2.86837	0.00412595	0.270704
TRINITY_DN1680_c0_g2_i1_XM_018555476.1_PREDICTED:_Nanorana_parkeri_aryl_hydrocarbon_receptor_nuclear_translocator_like_(ARNTL),_mRNA	167.435	-0.882864	0.307704	-2.86919	0.00411519	0.270704
TRINITY_DN3549_c2_g1_i2_XM_018565006.1_PREDICTED:_Nanorana_parkeri_uncharacterized_LOC108794040_(LOC108794040),_mRNA	106.883	-0.693884	0.2422	-2.86492	0.0041711	0.272865
TRINITY_DN14801_c0_g1_i1_XM_018558109.1_PREDICTED:_Nanorana_parkeri_TAP_binding_protein_(TAPBP),_mRNA	44.5405	-0.90421	0.315863	-2.86267	0.00420089	0.273216
TRINITY_DN25232_c0_g1_i1_LR664376.1_Coregonus_sp._'balchen'_genome_assembly,_chromosome:_33	29.1704	1.22714	0.428582	2.86326	0.00419308	0.273216
TRINITY_DN1840_c0_g1_i2_XM_018565388.1_PREDICTED:_Nanorana_parkeri_contactin_associated_protein-like_2_(CNTNAP2),_mRNA	339.645	-0.326737	0.114185	-2.86146	0.00421694	0.273466
TRINITY_DN26526_c0_g1_i2_DQ848809.1_Rana_blairi_isolate_Rb-5I_L1_retrotransposon,_partial_sequence	6.97607	-2.36312	0.826633	-2.85873	0.00425344	0.275036
TRINITY_DN3338_c2_g1_i1_XM_018569574.1_PREDICTED:_Nanorana_parkeri_family_with_sequence_similarity_46_member_A_(FAM46A),_mRNA	367.742	-0.410507	0.143655	-2.85759	0.00426875	0.275058
TRINITY_DN45_c0_g2_i2_AB980484.1_Pelophylax_ridibundus_mest_gene,_intron,_partial_sequence,_note:_Turkey_ridA	34.8047	-1.38492	0.484766	-2.85687	0.00427837	0.275058
TRINITY_DN14006_c0_g1_i1_XM_018573748.1_PREDICTED:_Nanorana_parkeri_WW_domain-binding_protein_2-like_(LOC108801832),_transcript_variant_X1,_mRNA	1096.9	-0.208735	0.0731421	-2.85383	0.00431958	0.27612
TRINITY_DN12400_c0_g1_i1_XM_018570649.1_PREDICTED:_Nanorana_parkeri_spermatid_perinuclear_RNA_binding_protein_(STRBP),_mRNA	70.6319	1.04369	0.365683	2.85408	0.00431623	0.27612
TRINITY_DN13496_c0_g1_i8_XM_018558945.1_PREDICTED:_Nanorana_parkeri_c-src_tyrosine_kinase_(CSK),_mRNA	32.0926	-3.36234	1.17885	-2.85222	0.00434157	0.276735
TRINITY_DN4478_c0_g1_i12_XM_018560658.1_PREDICTED:_Nanorana_parkeri_alpha_tubulin_acetyltransferase_1_(ATAT1),_mRNA	106.872	0.429529	0.150683	2.85055	0.00436431	0.277394
TRINITY_DN37022_c1_g2_i1_No_Hit	39.2268	1.219	0.428014	2.84804	0.00439899	0.278806
TRINITY_DN31069_c0_g1_i1_No_Hit	13.7043	1.66597	0.58543	2.84573	0.004431	0.280042
TRINITY_DN3751_c1_g1_i1_No_Hit	9.17712	-3.63558	1.27906	-2.84238	0.00447776	0.281787
TRINITY_DN1431_c2_g1_i10_XM_018569587.1_PREDICTED:_Nanorana_parkeri_tribbles_pseudokinase_2_(TRIB2),_mRNA	476.704	0.630584	0.221884	2.84195	0.00448381	0.281787
TRINITY_DN15580_c0_g1_i1_XM_018562667.1_PREDICTED:_Nanorana_parkeri_acyl-coenzyme_A_thioesterase_1-like_(LOC108792000),_mRNA	67.758	-0.741737	0.261092	-2.84091	0.00449857	0.281923
TRINITY_DN13986_c0_g1_i1_XM_018575365.1_PREDICTED:_Nanorana_parkeri_isthmin-2-like_(LOC108803531),_mRNA	274.928	-0.725273	0.255512	-2.83851	0.00453254	0.283258
TRINITY_DN5271_c0_g1_i1_XM_018570446.1_PREDICTED:_Nanorana_parkeri_polymeric_immunoglobulin_receptor_(PIGR),_mRNA	73.1787	-2.00716	0.707537	-2.83683	0.00455638	0.283955
TRINITY_DN16653_c0_g1_i1_XM_018576331.1_PREDICTED:_Nanorana_parkeri_ATP_binding_cassette_subfamily_B_member_5_(ABCB5),_transcript_variant_X2,_mRNA	71.0386	-0.721915	0.254612	-2.83535	0.00457757	0.284308
TRINITY_DN31730_c0_g1_i1_XM_018250701.1_PREDICTED:_Xenopus_laevis_bestrophin_2_L_homeolog_(best2.L),_transcript_variant_X3,_mRNA	29.164	-0.919443	0.324459	-2.83378	0.00460016	0.284308
TRINITY_DN28218_c0_g2_i1_LR584420.1_Salmo_trutta_genome_assembly,_chromosome:_4	15.9013	1.39995	0.493885	2.83457	0.00458871	0.284308
TRINITY_DN1875_c0_g1_i4_AB985349.1_Pelophylax_nigromaculatus_sox3_gene,_5'_flanking_region,_country:_Japan:Nagoya	57.7422	-1.00878	0.357279	-2.82351	0.00475003	0.292267
TRINITY_DN45666_c3_g1_i1_XM_018237623.1_PREDICTED:_Xenopus_laevis_septin_9_S_homeolog_(sept9.S),_transcript_variant_X3,_mRNA	20.4142	1.13177	0.400885	2.82317	0.00475507	0.292267
TRINITY_DN411_c0_g1_i6_XM_018557639.1_PREDICTED:_Nanorana_parkeri_polyubiquitin_(LOC108787940),_mRNA	674.068	0.674686	0.239224	2.82031	0.00479773	0.292727
TRINITY_DN3305_c0_g1_i1_XM_018574206.1_PREDICTED:_Nanorana_parkeri_cathepsin_Z_(CTSZ),_mRNA	401.679	-0.37133	0.131647	-2.82065	0.00479266	0.292727
TRINITY_DN187175_c0_g1_i3_No_Hit	7.68434	-2.97841	1.05616	-2.82004	0.00480181	0.292727
TRINITY_DN16057_c0_g2_i1_XM_018564877.1_PREDICTED:_Nanorana_parkeri_StAR_related_lipid_transfer_domain_containing_9_(STARD9),_mRNA	71.575	-0.774976	0.275451	-2.81348	0.00490082	0.296758
TRINITY_DN17086_c0_g1_i10_No_Hit	6.83266	-2.48557	0.883866	-2.81216	0.00492099	0.296758
TRINITY_DN5176_c1_g2_i3_XM_018565499.1_PREDICTED:_Nanorana_parkeri_GLE1,_RNA_export_mediator_(GLE1),_mRNA	110.873	0.422762	0.150313	2.81255	0.00491501	0.296758
TRINITY_DN1286_c3_g1_i1_XM_018572752.1_PREDICTED:_Nanorana_parkeri_gap_junction_protein_delta_2_(GJD2),_mRNA	313.888	-0.538255	0.191244	-2.81449	0.00488549	0.296758
TRINITY_DN40008_c0_g1_i1_XM_018558810.1_PREDICTED:_Nanorana_parkeri_kelch_like_family_member_32_(KLHL32),_mRNA	120.905	-0.442854	0.157608	-2.80984	0.00495668	0.298107
TRINITY_DN13487_c0_g1_i2_XM_018573428.1_PREDICTED:_Nanorana_parkeri_annexin_A11-like_(LOC108801540),_partial_mRNA	212.241	-0.489261	0.174421	-2.80505	0.00503085	0.301757
TRINITY_DN3549_c0_g1_i1_XM_018569780.1_PREDICTED:_Nanorana_parkeri_beta-1,3-glucuronyltransferase_2_(B3GAT2),_mRNA	602.133	-0.388102	0.138558	-2.80102	0.00509421	0.30474
TRINITY_DN19408_c0_g1_i1_XM_018565962.1_PREDICTED:_Nanorana_parkeri_major_facilitator_superfamily_domain_containing_8_(MFSD8),_transcript_variant_X2,_mRNA	45.9116	-0.767055	0.273954	-2.79994	0.00511129	0.304946
TRINITY_DN13727_c1_g2_i1_No_Hit	39.8166	-1.96553	0.702835	-2.79657	0.00516484	0.306109
[truncated: 22,643 more rows]

## Sheet: DESeq2_anno_LFC_Treatment+Age
TranscriptID_Gene_Annotation	baseMean	log2FoldChange	lfcSE	pvalue	padj
[truncated: 23,019 more rows]

## Sheet: DESeq2_anno_LFC_Age+Treatment
TranscriptID_Gene_Annotation	baseMean	log2FoldChange	lfcSE	pvalue	padj
[truncated: 23,019 more rows]

[truncated: 1 more sheets: PCA_rld]
