# Supplementary material for: Transcriptomic evidence for visual adaptation during the aquatic to terrestrial metamorphosis in leopard frogs
Source: BMC Biol. 2022 Jun 28;20:138. doi: 10.1186/s12915-022-01341-z (PMC9238225; doi:10.1186/s12915-022-01341-z)
Supplement: Supplementary file 4 — Additional file 4. Results of GO enrichment analysis with TopGO. [file 12915_2022_1341_MOESM4_ESM.xlsx]

## Sheet: TopGO_Age_Treatment_Xeno
Additional File 4: Results of GO enrichment analysis with TopGO
Transcriptomic and spectral visual adaptation in southern leopard frogs during the ontogenetic transition from aquatic to terrestrial light environments
Ryan K Schott, Rayna C Bell, Ellis R Loew, Kate N Thomas, David J Gower, Jeffrey W Streicher, Matthew K Fujita
GO.ID	Term	Annotated	Significant	Expected	raw.p.value
GO:0006412	translation	311	311	311	1.5e-07
GO:0042572	retinol metabolic process	14	14	14	0.00011
GO:0051056	regulation of small GTPase mediated signal transduction	105	105	105	0.00047
GO:0015671	oxygen transport	12	12	12	0.00066
GO:0006069	ethanol oxidation	8	8	8	0.00067
GO:0042147	retrograde transport, endosome to Golgi	24	24	24	0.00068
GO:0070936	protein K48-linked ubiquitination	13	13	13	0.00085
GO:0005975	carbohydrate metabolic process	248	248	248	0.00144
GO:0000902	cell morphogenesis	261	261	261	0.00183
GO:0042573	retinoic acid metabolic process	11	11	11	0.00187
GO:0006821	chloride transport	76	76	76	0.00203
GO:0006364	rRNA processing	90	90	90	0.00211
GO:0097746	regulation of blood vessel diameter	20	20	20	0.00295
GO:0007169	transmembrane receptor protein tyrosine kinase signaling pathway	193	193	193	0.00303
GO:0001867	complement activation, lectin pathway	8	8	8	0.00492
GO:0006406	mRNA export from nucleus	15	15	15	0.00543
GO:0043009	chordate embryonic development	77	77	77	0.00602
GO:0051017	actin filament bundle assembly	31	31	31	0.00614
GO:0002181	cytoplasmic translation	36	36	36	0.00646
GO:0006890	retrograde vesicle-mediated transport, Golgi to endoplasmic reticulum	26	26	26	0.00696
GO:0038063	collagen-activated tyrosine kinase receptor signaling pathway	4	4	4	0.007
GO:0050803	regulation of synapse structure or activity	29	29	29	0.00723
GO:0031110	regulation of microtubule polymerization or depolymerization	12	12	12	0.00766
GO:0045595	regulation of cell differentiation	176	176	176	0.00973
GO:0051016	barbed-end actin filament capping	13	13	13	0.01022
GO:0019752	carboxylic acid metabolic process	418	418	418	0.01059
GO:0006486	protein glycosylation	135	135	135	0.0109
GO:0010499	proteasomal ubiquitin-independent protein catabolic process	10	10	10	0.01125
GO:2001046	positive regulation of integrin-mediated signaling pathway	6	6	6	0.0117
GO:0006301	postreplication repair	10	10	10	0.01273
GO:0046034	ATP metabolic process	74	74	74	0.01276
GO:0006417	regulation of translation	82	82	82	0.01354
GO:0003374	dynamin family protein polymerization involved in mitochondrial fission	3	3	3	0.01374
GO:0098884	postsynaptic neurotransmitter receptor internalization	3	3	3	0.01374
GO:0032958	inositol phosphate biosynthetic process	5	5	5	0.01395
GO:0006099	tricarboxylic acid cycle	24	24	24	0.01437
GO:0042744	hydrogen peroxide catabolic process	19	19	19	0.01468
GO:0048384	retinoic acid receptor signaling pathway	9	9	9	0.01534
GO:0006015	5-phosphoribose 1-diphosphate biosynthetic process	5	5	5	0.01679
GO:0044528	regulation of mitochondrial mRNA stability	4	4	4	0.01844
GO:0071875	adrenergic receptor signaling pathway	9	9	9	0.01913
GO:0052746	inositol phosphorylation	3	3	3	0.01915
GO:0006597	spermine biosynthetic process	4	4	4	0.01929
GO:0042552	myelination	29	29	29	0.02008
GO:0007165	signal transduction	1944	1944	1944	0.02047
GO:0006665	sphingolipid metabolic process	47	47	47	0.02056
GO:0009966	regulation of signal transduction	492	492	492	0.02105
GO:0031929	TOR signaling	35	35	35	0.02194
GO:1902667	regulation of axon guidance	19	19	19	0.02321
GO:0016226	iron-sulfur cluster assembly	6	6	6	0.02403
GO:0051028	mRNA transport	28	28	28	0.02466
GO:0000727	double-strand break repair via break-induced replication	7	7	7	0.0247
GO:0032401	establishment of melanosome localization	10	10	10	0.02525
GO:0000387	spliceosomal snRNP assembly	14	14	14	0.02546
GO:0006939	smooth muscle contraction	10	10	10	0.02566
GO:0061075	positive regulation of neural retina development	2	2	2	0.02587
GO:0006086	acetyl-CoA biosynthetic process from pyruvate	4	4	4	0.02605
GO:0006886	intracellular protein transport	336	336	336	0.02704
GO:0006102	isocitrate metabolic process	6	6	6	0.02706
GO:0006104	succinyl-CoA metabolic process	2	2	2	0.02758
GO:0007019	microtubule depolymerization	8	8	8	0.02768
GO:1902749	regulation of cell cycle G2/M phase transition	29	29	29	0.02773
GO:0046168	glycerol-3-phosphate catabolic process	2	2	2	0.02796
GO:0010975	regulation of neuron projection development	76	76	76	0.02826
GO:0015031	protein transport	463	463	463	0.02853
GO:0000266	mitochondrial fission	8	8	8	0.02913
GO:0000381	regulation of alternative mRNA splicing, via spliceosome	34	34	34	0.02977
GO:0051496	positive regulation of stress fiber assembly	3	3	3	0.02985
GO:0006171	cAMP biosynthetic process	11	11	11	0.02987
GO:0006513	protein monoubiquitination	22	22	22	0.0301
GO:0030218	erythrocyte differentiation	31	31	31	0.03064
GO:0035336	long-chain fatty-acyl-CoA metabolic process	14	14	14	0.0307
GO:0010469	regulation of signaling receptor activity	28	28	28	0.03175
GO:0031047	gene silencing by RNA	42	42	42	0.03263
GO:0007052	mitotic spindle organization	23	23	23	0.03287
GO:0006189	'de novo' IMP biosynthetic process	6	6	6	0.03337
GO:0048666	neuron development	284	284	284	0.03346
GO:0006288	base-excision repair, DNA ligation	2	2	2	0.0335
GO:0097681	double-strand break repair via alternative nonhomologous end joining	2	2	2	0.0335
GO:0043504	mitochondrial DNA repair	2	2	2	0.0335
GO:0046330	positive regulation of JNK cascade	14	14	14	0.03405
GO:0035024	negative regulation of Rho protein signal transduction	3	3	3	0.03433
GO:0030837	negative regulation of actin filament polymerization	41	41	41	0.03434
GO:0032543	mitochondrial translation	22	22	22	0.03488
GO:0007409	axonogenesis	148	148	148	0.03535
GO:0045899	positive regulation of RNA polymerase II transcription preinitiation complex assembly	2	2	2	0.03552
GO:1900026	positive regulation of substrate adhesion-dependent cell spreading	5	5	5	0.03647
GO:0030855	epithelial cell differentiation	50	50	50	0.03714
GO:0016458	gene silencing	62	62	62	0.03778
GO:0034755	iron ion transmembrane transport	4	4	4	0.03783
GO:0006401	RNA catabolic process	83	83	83	0.03866
GO:0042274	ribosomal small subunit biogenesis	34	34	34	0.03907
GO:0043486	histone exchange	9	9	9	0.03922
GO:0046475	glycerophospholipid catabolic process	17	17	17	0.03933
GO:0036065	fucosylation	12	12	12	0.03965
GO:0032732	positive regulation of interleukin-1 production	2	2	2	0.0398
GO:0070979	protein K11-linked ubiquitination	5	5	5	0.03981
GO:1900087	positive regulation of G1/S transition of mitotic cell cycle	3	3	3	0.04019
GO:0046716	muscle cell cellular homeostasis	5	5	5	0.0417
GO:0050911	detection of chemical stimulus involved in sensory perception of smell	29	29	29	0.04185
GO:0050957	equilibrioception	2	2	2	0.04233
GO:0042273	ribosomal large subunit biogenesis	35	35	35	0.04242
GO:0015812	gamma-aminobutyric acid transport	2	2	2	0.04297
GO:0016477	cell migration	207	207	207	0.04311
GO:1902626	assembly of large subunit precursor of preribosome	2	2	2	0.04321
GO:0030150	protein import into mitochondrial matrix	10	10	10	0.04333
GO:0048026	positive regulation of mRNA splicing, via spliceosome	4	4	4	0.04391
GO:0008594	photoreceptor cell morphogenesis	2	2	2	0.04403
GO:0042471	ear morphogenesis	15	15	15	0.04551
GO:0034314	Arp2/3 complex-mediated actin nucleation	24	24	24	0.04574
GO:0043484	regulation of RNA splicing	66	66	66	0.04605
GO:0015867	ATP transport	14	14	14	0.04764
GO:0051295	establishment of meiotic spindle localization	3	3	3	0.04839
GO:0040038	polar body extrusion after meiotic divisions	3	3	3	0.04839
GO:0036089	cleavage furrow formation	3	3	3	0.04839
GO:0000027	ribosomal large subunit assembly	21	21	21	0.04847
GO:0006352	DNA-templated transcription, initiation	35	35	35	0.0486
GO:0046620	regulation of organ growth	6	6	6	0.0488
GO:0038180	nerve growth factor signaling pathway	2	2	2	0.04885
GO:0048672	positive regulation of collateral sprouting	2	2	2	0.04885
GO:0006529	asparagine biosynthetic process	2	2	2	0.04915
GO:0007026	negative regulation of microtubule depolymerization	6	6	6	0.04925
GO:0043473	pigmentation	30	30	30	0.04929
GO:0003406	retinal pigment epithelium development	2	2	2	0.04957
GO:0098609	cell-cell adhesion	260	260	260	0.05026
GO:0000463	maturation of LSU-rRNA from tricistronic rRNA transcript (SSU-rRNA, 5.8S rRNA, LSU-rRNA)	8	8	8	0.05062
GO:0006884	cell volume homeostasis	4	4	4	0.05137
GO:0008295	spermidine biosynthetic process	3	3	3	0.05177
GO:0045747	positive regulation of Notch signaling pathway	5	5	5	0.05206
GO:0035600	tRNA methylthiolation	2	2	2	0.05245
GO:0006574	valine catabolic process	2	2	2	0.05249
GO:0001732	formation of cytoplasmic translation initiation complex	10	10	10	0.05302
GO:0007155	cell adhesion	438	438	438	0.05312
GO:0018149	peptide cross-linking	8	8	8	0.05325
GO:0050905	neuromuscular process	5	5	5	0.05339
GO:0019509	L-methionine salvage from methylthioadenosine	5	5	5	0.05388
GO:0090630	activation of GTPase activity	24	24	24	0.05394
GO:0046834	lipid phosphorylation	40	40	40	0.0543
GO:0070291	N-acylethanolamine metabolic process	2	2	2	0.05476
GO:0014045	establishment of endothelial blood-brain barrier	2	2	2	0.05485
GO:0007189	adenylate cyclase-activating G protein-coupled receptor signaling pathway	28	28	28	0.05586
GO:0045892	negative regulation of transcription, DNA-templated	222	222	222	0.05593
GO:0070588	calcium ion transmembrane transport	120	120	120	0.05684
GO:0046928	regulation of neurotransmitter secretion	9	9	9	0.05709
GO:0035194	post-transcriptional gene silencing by RNA	27	27	27	0.05715
GO:0070932	histone H3 deacetylation	9	9	9	0.05716
GO:0006805	xenobiotic metabolic process	25	25	25	0.05745
GO:0007023	post-chaperonin tubulin folding pathway	2	2	2	0.05759
GO:1903393	positive regulation of adherens junction organization	2	2	2	0.05772
GO:1903142	positive regulation of establishment of endothelial barrier	2	2	2	0.05772
GO:0007098	centrosome cycle	19	19	19	0.05796
GO:0070084	protein initiator methionine removal	3	3	3	0.05821
GO:0031175	neuron projection development	232	232	232	0.05822
GO:0009098	leucine biosynthetic process	2	2	2	0.05824
GO:0009099	valine biosynthetic process	2	2	2	0.05824
GO:0002138	retinoic acid biosynthetic process	3	3	3	0.05838
GO:0006490	oligosaccharide-lipid intermediate biosynthetic process	13	13	13	0.05844
GO:0006940	regulation of smooth muscle contraction	6	6	6	0.05854
GO:0051225	spindle assembly	30	30	30	0.05879
GO:0042593	glucose homeostasis	14	14	14	0.0598
GO:0008033	tRNA processing	83	83	83	0.06017
GO:0060048	cardiac muscle contraction	13	13	13	0.06093
GO:0010951	negative regulation of endopeptidase activity	41	41	41	0.06109
GO:0045176	apical protein localization	4	4	4	0.06111
GO:0005513	detection of calcium ion	3	3	3	0.06131
GO:0055085	transmembrane transport	879	879	879	0.06143
GO:0006812	cation transport	507	507	507	0.06144
GO:0030833	regulation of actin filament polymerization	94	94	94	0.06154
GO:0009156	ribonucleoside monophosphate biosynthetic process	35	35	35	0.06218
GO:0018108	peptidyl-tyrosine phosphorylation	75	75	75	0.06221
GO:0030071	regulation of mitotic metaphase/anaphase transition	17	17	17	0.06238
GO:0030178	negative regulation of Wnt signaling pathway	38	38	38	0.0625
GO:0010992	ubiquitin recycling	5	5	5	0.06368
GO:0019373	epoxygenase P450 pathway	17	17	17	0.06483
GO:0030216	keratinocyte differentiation	3	3	3	0.06594
GO:0009968	negative regulation of signal transduction	174	174	174	0.06602
GO:0006397	mRNA processing	217	217	217	0.06604
GO:0016079	synaptic vesicle exocytosis	37	37	37	0.06621
GO:0006616	SRP-dependent cotranslational protein targeting to membrane, translocation	2	2	2	0.06622
GO:0006511	ubiquitin-dependent protein catabolic process	264	264	264	0.06654
GO:0051321	meiotic cell cycle	60	60	60	0.06684
GO:0097428	protein maturation by iron-sulfur cluster transfer	10	10	10	0.06755
GO:0070830	bicellular tight junction assembly	14	14	14	0.06787
GO:0007252	I-kappaB phosphorylation	2	2	2	0.06862
GO:0021675	nerve development	12	12	12	0.06871
GO:0055008	cardiac muscle tissue morphogenesis	4	4	4	0.06879
GO:0031532	actin cytoskeleton reorganization	10	10	10	0.06917
GO:0043951	negative regulation of cAMP-mediated signaling	4	4	4	0.07044
GO:0006897	endocytosis	152	152	152	0.07119
GO:0016051	carbohydrate biosynthetic process	42	42	42	0.0712
GO:0048936	peripheral nervous system neuron axonogenesis	2	2	2	0.07326
GO:0045739	positive regulation of DNA repair	9	9	9	0.07341
GO:0006414	translational elongation	29	29	29	0.07377
GO:0042246	tissue regeneration	18	18	18	0.0739
GO:0070884	regulation of calcineurin-NFAT signaling cascade	2	2	2	0.07432
GO:0046856	phosphatidylinositol dephosphorylation	46	46	46	0.07634
GO:0008360	regulation of cell shape	33	33	33	0.07643
GO:0015014	heparan sulfate proteoglycan biosynthetic process, polysaccharide chain biosynthetic process	2	2	2	0.07717
GO:0009166	nucleotide catabolic process	16	16	16	0.0776
GO:0045766	positive regulation of angiogenesis	18	18	18	0.07868
GO:1904263	positive regulation of TORC1 signaling	2	2	2	0.08006
GO:0016973	poly(A)+ mRNA export from nucleus	4	4	4	0.08074
GO:2000479	regulation of cAMP-dependent protein kinase activity	4	4	4	0.0812
GO:0031122	cytoplasmic microtubule organization	36	36	36	0.08142
GO:0006820	anion transport	316	316	316	0.08223
GO:0030198	extracellular matrix organization	94	94	94	0.08279
GO:0045765	regulation of angiogenesis	44	44	44	0.08284
GO:0006413	translational initiation	50	50	50	0.08367
GO:0002088	lens development in camera-type eye	25	25	25	0.08368
GO:0042738	exogenous drug catabolic process	24	24	24	0.08369
GO:1990592	protein K69-linked ufmylation	3	3	3	0.08422
GO:0051415	microtubule nucleation by interphase microtubule organizing center	12	12	12	0.08531
GO:0043114	regulation of vascular permeability	7	7	7	0.08577
GO:0001843	neural tube closure	7	7	7	0.08661
GO:0007601	visual perception	71	71	71	0.08692
GO:0050795	regulation of behavior	4	4	4	0.08713
GO:0014812	muscle cell migration	4	4	4	0.08744
GO:0042073	intraciliary transport	17	17	17	0.08746
GO:0098696	regulation of neurotransmitter receptor localization to postsynaptic specialization membrane	2	2	2	0.08747
GO:0055002	striated muscle cell development	46	46	46	0.08757
GO:0061025	membrane fusion	45	45	45	0.08761
GO:1905475	regulation of protein localization to membrane	8	8	8	0.08767
GO:0050906	detection of stimulus involved in sensory perception	41	41	41	0.0894
GO:0000423	mitophagy	4	4	4	0.08943
GO:0048069	eye pigmentation	2	2	2	0.08948
GO:0016082	synaptic vesicle priming	11	11	11	0.08961
GO:0010719	negative regulation of epithelial to mesenchymal transition	2	2	2	0.08991
GO:0106035	protein maturation by [4Fe-4S] cluster transfer	4	4	4	0.08995
GO:0019228	neuronal action potential	6	6	6	0.09035
GO:0006094	gluconeogenesis	12	12	12	0.09037
GO:0003009	skeletal muscle contraction	9	9	9	0.09053
GO:0045664	regulation of neuron differentiation	97	97	97	0.09065
GO:0006913	nucleocytoplasmic transport	65	65	65	0.0908
GO:0003139	secondary heart field specification	2	2	2	0.09084
GO:0006685	sphingomyelin catabolic process	2	2	2	0.09116
GO:0007268	chemical synaptic transmission	160	160	160	0.09147
GO:0030219	megakaryocyte differentiation	2	2	2	0.09153
GO:0006325	chromatin organization	280	280	280	0.09171
GO:1902262	apoptotic process involved in blood vessel morphogenesis	2	2	2	0.09172
GO:0000724	double-strand break repair via homologous recombination	45	45	45	0.09173
GO:0048194	Golgi vesicle budding	20	20	20	0.09179
GO:0050714	positive regulation of protein secretion	10	10	10	0.09183
GO:0006556	S-adenosylmethionine biosynthetic process	2	2	2	0.0921
GO:0008053	mitochondrial fusion	5	5	5	0.09277
GO:0001878	response to yeast	5	5	5	0.09311
GO:0048794	swim bladder development	2	2	2	0.09336
GO:0015908	fatty acid transport	23	23	23	0.09356
GO:0018342	protein prenylation	9	9	9	0.09417
GO:0031124	mRNA 3'-end processing	22	22	22	0.0943
GO:0038093	Fc receptor signaling pathway	6	6	6	0.09449
GO:1990138	neuron projection extension	30	30	30	0.09455
GO:0006177	GMP biosynthetic process	2	2	2	0.09535
GO:0098742	cell-cell adhesion via plasma-membrane adhesion molecules	205	205	205	0.09584
GO:0106005	RNA 5'-cap (guanine-N7)-methylation	2	2	2	0.09646
GO:0000132	establishment of mitotic spindle orientation	4	4	4	0.09688
GO:0010628	positive regulation of gene expression	312	312	312	0.0971
GO:0000083	regulation of transcription involved in G1/S transition of mitotic cell cycle	6	6	6	0.09713
GO:2000649	regulation of sodium ion transmembrane transporter activity	9	9	9	0.09715
GO:0006614	SRP-dependent cotranslational protein targeting to membrane	12	12	12	0.09738
GO:0055074	calcium ion homeostasis	86	86	86	0.09783
GO:0006826	iron ion transport	17	17	17	0.09882
GO:0046513	ceramide biosynthetic process	16	16	16	0.09938
GO:0030518	intracellular steroid hormone receptor signaling pathway	5	5	5	0.09941
GO:0001731	formation of translation preinitiation complex	6	6	6	0.09989
GO:0032780	negative regulation of ATPase activity	5	5	5	0.09995
GO:0018022	peptidyl-lysine methylation	54	54	54	0.10075
GO:0030223	neutrophil differentiation	4	4	4	0.1013
GO:0030036	actin cytoskeleton organization	321	321	321	0.10166
GO:0042407	cristae formation	3	3	3	0.10191
GO:0035019	somatic stem cell population maintenance	2	2	2	0.10227
GO:0098656	anion transmembrane transport	162	162	162	0.10282
GO:1990390	protein K33-linked ubiquitination	2	2	2	0.10309
GO:0043248	proteasome assembly	6	6	6	0.10367
GO:0050806	positive regulation of synaptic transmission	17	17	17	0.1037
GO:0035023	regulation of Rho protein signal transduction	25	25	25	0.1042
GO:0015986	ATP synthesis coupled proton transport	16	16	16	0.10457
GO:0002098	tRNA wobble uridine modification	11	11	11	0.10514
GO:0001522	pseudouridine synthesis	18	18	18	0.10596
GO:0031581	hemidesmosome assembly	3	3	3	0.10612
GO:0090179	planar cell polarity pathway involved in neural tube closure	2	2	2	0.10764
GO:0007163	establishment or maintenance of cell polarity	37	37	37	0.10799
GO:0050909	sensory perception of taste	7	7	7	0.1083
GO:0003007	heart morphogenesis	30	30	30	0.10855
GO:0035735	intraciliary transport involved in cilium assembly	3	3	3	0.10876
GO:0030001	metal ion transport	368	368	368	0.11016
GO:0048477	oogenesis	9	9	9	0.11041
GO:0030903	notochord development	13	13	13	0.11166
GO:0046339	diacylglycerol metabolic process	3	3	3	0.11204
GO:0043490	malate-aspartate shuttle	4	4	4	0.1123
GO:0050796	regulation of insulin secretion	9	9	9	0.1124
GO:2001240	negative regulation of extrinsic apoptotic signaling pathway in absence of ligand	4	4	4	0.11251
GO:0016576	histone dephosphorylation	4	4	4	0.11251
GO:0006824	cobalt ion transport	2	2	2	0.11278
GO:0070574	cadmium ion transmembrane transport	2	2	2	0.11278
GO:0006654	phosphatidic acid biosynthetic process	4	4	4	0.11293
GO:0007043	cell-cell junction assembly	37	37	37	0.11318
GO:0042256	mature ribosome assembly	3	3	3	0.11328
GO:0106074	aminoacyl-tRNA metabolism involved in translational fidelity	11	11	11	0.11355
GO:0007264	small GTPase mediated signal transduction	205	205	205	0.11379
GO:0043966	histone H3 acetylation	8	8	8	0.11411
GO:0006270	DNA replication initiation	22	22	22	0.11424
GO:0000398	mRNA splicing, via spliceosome	134	134	134	0.11444
GO:0035556	intracellular signal transduction	745	745	745	0.11475
GO:0006979	response to oxidative stress	45	45	45	0.115
GO:0019372	lipoxygenase pathway	2	2	2	0.11501
GO:0043651	linoleic acid metabolic process	2	2	2	0.11501
GO:0051122	hepoxilin biosynthetic process	2	2	2	0.11501
GO:0034440	lipid oxidation	35	35	35	0.11507
GO:0019243	methylglyoxal catabolic process to D-lactate via S-lactoyl-glutathione	2	2	2	0.11539
GO:0048812	neuron projection morphogenesis	181	181	181	0.11553
GO:0045740	positive regulation of DNA replication	2	2	2	0.11584
GO:0045776	negative regulation of blood pressure	6	6	6	0.11595
GO:0101030	tRNA-guanine transglycosylation	2	2	2	0.11599
GO:0009725	response to hormone	89	89	89	0.11606
GO:0051289	protein homotetramerization	6	6	6	0.1164
GO:0006338	chromatin remodeling	68	68	68	0.11652
GO:0031938	regulation of chromatin silencing at telomere	2	2	2	0.11735
GO:1902977	mitotic DNA replication preinitiation complex assembly	2	2	2	0.11735
GO:0045053	protein retention in Golgi apparatus	2	2	2	0.1175
GO:0060030	dorsal convergence	3	3	3	0.11754
GO:0035335	peptidyl-tyrosine dephosphorylation	72	72	72	0.1185
GO:0070059	intrinsic apoptotic signaling pathway in response to endoplasmic reticulum stress	4	4	4	0.11922
GO:0031573	intra-S DNA damage checkpoint	4	4	4	0.12075
GO:0000467	exonucleolytic trimming to generate mature 3'-end of 5.8S rRNA from tricistronic rRNA transcript (SSU-rRNA, 5.8S rRNA, L...	2	2	2	0.12135
GO:0071035	nuclear polyadenylation-dependent rRNA catabolic process	2	2	2	0.12135
GO:0071038	nuclear polyadenylation-dependent tRNA catabolic process	2	2	2	0.12135
GO:0034475	U4 snRNA 3'-end processing	2	2	2	0.12135
GO:0030500	regulation of bone mineralization	4	4	4	0.12141
GO:0009154	purine ribonucleotide catabolic process	11	11	11	0.12155
GO:0042310	vasoconstriction	13	13	13	0.1217
GO:0008544	epidermis development	22	22	22	0.12257
GO:0034332	adherens junction organization	23	23	23	0.1227
GO:0007613	memory	3	3	3	0.12362
GO:0009411	response to UV	2	2	2	0.12395
GO:0015760	glucose-6-phosphate transport	2	2	2	0.12403
GO:0006879	cellular iron ion homeostasis	22	22	22	0.12436
GO:0006273	lagging strand elongation	5	5	5	0.12555
GO:0055114	oxidation-reduction process	754	754	754	0.12593
GO:0045329	carnitine biosynthetic process	2	2	2	0.12902
GO:0010996	response to auditory stimulus	4	4	4	0.12956
GO:0006415	translational termination	8	8	8	0.13089
GO:0043666	regulation of phosphoprotein phosphatase activity	33	33	33	0.1312
GO:0006121	mitochondrial electron transport, succinate to ubiquinone	2	2	2	0.13149
GO:0034220	ion transmembrane transport	532	532	532	0.13151
GO:0030516	regulation of axon extension	23	23	23	0.13183
GO:0050790	regulation of catalytic activity	544	544	544	0.13197
GO:0070125	mitochondrial translational elongation	2	2	2	0.13266
GO:0016925	protein sumoylation	5	5	5	0.13292
GO:0016199	axon midline choice point recognition	2	2	2	0.13358
GO:0019318	hexose metabolic process	56	56	56	0.13446
GO:0051693	actin filament capping	33	33	33	0.13473
GO:0086010	membrane depolarization during action potential	7	7	7	0.13479
GO:0006378	mRNA polyadenylation	17	17	17	0.13526
GO:0097306	cellular response to alcohol	6	6	6	0.13645
GO:1901187	regulation of ephrin receptor signaling pathway	2	2	2	0.13679
GO:0071158	positive regulation of cell cycle arrest	6	6	6	0.13698
GO:0030174	regulation of DNA-dependent DNA replication initiation	3	3	3	0.13734
GO:0001113	transcription open complex formation at RNA polymerase II promoter	1	1	1	0.13741
GO:0045056	transcytosis	1	1	1	0.13747
GO:0006623	protein targeting to vacuole	9	9	9	0.13763
GO:0070997	neuron death	17	17	17	0.13784
GO:0097485	neuron projection guidance	117	117	117	0.13787
GO:0042127	regulation of cell population proliferation	114	114	114	0.138
GO:0019547	arginine catabolic process to ornithine	1	1	1	0.13802
GO:0006557	S-adenosylmethioninamine biosynthetic process	2	2	2	0.13894
GO:0140060	axon arborization	1	1	1	0.13961
GO:0048670	regulation of collateral sprouting	3	3	3	0.13961
GO:0098930	axonal transport	13	13	13	0.13961
GO:0032204	regulation of telomere maintenance	4	4	4	0.13973
GO:0060575	intestinal epithelial cell differentiation	2	2	2	0.14016
GO:0021693	cerebellar Purkinje cell layer structural organization	1	1	1	0.14047
GO:0051492	regulation of stress fiber assembly	6	6	6	0.14051
GO:0034976	response to endoplasmic reticulum stress	52	52	52	0.14108
GO:0048596	embryonic camera-type eye morphogenesis	9	9	9	0.14165
GO:0071392	cellular response to estradiol stimulus	3	3	3	0.14245
GO:0000054	ribosomal subunit export from nucleus	5	5	5	0.14251
GO:0046359	butyrate catabolic process	1	1	1	0.14326
GO:0048665	neuron fate specification	1	1	1	0.14326
GO:0016486	peptide hormone processing	2	2	2	0.14331
GO:0042796	snRNA transcription by RNA polymerase III	3	3	3	0.14342
GO:0071880	adenylate cyclase-activating adrenergic receptor signaling pathway	4	4	4	0.14348
GO:0051045	negative regulation of membrane protein ectodomain proteolysis	1	1	1	0.14401
GO:0086001	cardiac muscle cell action potential	6	6	6	0.14439
GO:0086005	ventricular cardiac muscle cell action potential	3	3	3	0.1447
GO:0009264	deoxyribonucleotide catabolic process	1	1	1	0.14508
GO:0033555	multicellular organismal response to stress	4	4	4	0.14587
GO:2000251	positive regulation of actin cytoskeleton reorganization	1	1	1	0.14616
GO:0046626	regulation of insulin receptor signaling pathway	8	8	8	0.14617
GO:0009395	phospholipid catabolic process	25	25	25	0.14623
GO:0048706	embryonic skeletal system development	38	38	38	0.14662
GO:0043124	negative regulation of I-kappaB kinase/NF-kappaB signaling	3	3	3	0.1467
GO:0060853	Notch signaling pathway involved in arterial endothelial cell fate commitment	1	1	1	0.14711
GO:0007530	sex determination	1	1	1	0.14711
GO:0090365	regulation of mRNA modification	1	1	1	0.14711
GO:1990744	primary miRNA methylation	1	1	1	0.14711
GO:0001556	oocyte maturation	3	3	3	0.14711
GO:2000327	positive regulation of nuclear receptor transcription coactivator activity	1	1	1	0.14737
GO:0051493	regulation of cytoskeleton organization	155	155	155	0.14784
GO:0007411	axon guidance	116	116	116	0.14831
GO:0042092	type 2 immune response	2	2	2	0.14833
GO:0001817	regulation of cytokine production	16	16	16	0.14835
GO:0010121	arginine catabolic process to proline via ornithine	1	1	1	0.14839
GO:0019544	arginine catabolic process to glutamate	1	1	1	0.14839
GO:0002040	sprouting angiogenesis	19	19	19	0.14882
GO:0006044	N-acetylglucosamine metabolic process	7	7	7	0.14885
GO:0032508	DNA duplex unwinding	37	37	37	0.14931
GO:1901546	regulation of synaptic vesicle lumen acidification	1	1	1	0.14948
GO:0046901	tetrahydrofolylpolyglutamate biosynthetic process	1	1	1	0.14968
GO:0000492	box C/D snoRNP assembly	5	5	5	0.1501
GO:0021861	forebrain radial glial cell differentiation	1	1	1	0.15032
GO:0019827	stem cell population maintenance	3	3	3	0.15033
GO:0051963	regulation of synapse assembly	11	11	11	0.15105
GO:1902414	protein localization to cell junction	25	25	25	0.15108
GO:0019062	virion attachment to host cell	1	1	1	0.1511
GO:0003161	cardiac conduction system development	1	1	1	0.15143
GO:0048050	post-embryonic eye morphogenesis	1	1	1	0.15143
GO:0010644	cell communication by electrical coupling	1	1	1	0.15143
GO:0090481	pyrimidine nucleotide-sugar transmembrane transport	4	4	4	0.15326
GO:0015889	cobalamin transport	1	1	1	0.15352
GO:0006487	protein N-linked glycosylation	36	36	36	0.15371
GO:0070262	peptidyl-serine dephosphorylation	4	4	4	0.15389
GO:0032880	regulation of protein localization	43	43	43	0.15401
GO:2000114	regulation of establishment of cell polarity	1	1	1	0.15411
GO:2000543	positive regulation of gastrulation	1	1	1	0.15411
GO:0060021	roof of mouth development	2	2	2	0.15431
GO:0060325	face morphogenesis	2	2	2	0.15431
GO:0048208	COPII vesicle coating	7	7	7	0.15451
GO:0045786	negative regulation of cell cycle	86	86	86	0.15463
GO:0002191	cap-dependent translational initiation	1	1	1	0.15517
GO:0007195	adenylate cyclase-inhibiting dopamine receptor signaling pathway	1	1	1	0.15577
GO:0006617	SRP-dependent cotranslational protein targeting to membrane, signal sequence recognition	1	1	1	0.1559
GO:0006420	arginyl-tRNA aminoacylation	3	3	3	0.1564
GO:0006482	protein demethylation	14	14	14	0.1566
GO:0051123	RNA polymerase II preinitiation complex assembly	5	5	5	0.15685
GO:0000349	generation of catalytic spliceosome for first transesterification step	1	1	1	0.15737
GO:0098700	neurotransmitter loading into synaptic vesicle	3	3	3	0.15779
GO:0046849	bone remodeling	3	3	3	0.15782
GO:0097202	activation of cysteine-type endopeptidase activity	1	1	1	0.15804
GO:0070940	dephosphorylation of RNA polymerase II C-terminal domain	3	3	3	0.15849
GO:0043687	post-translational protein modification	9	9	9	0.1586
GO:0006546	glycine catabolic process	4	4	4	0.15861
GO:1903204	negative regulation of oxidative stress-induced neuron death	2	2	2	0.15903
GO:0060291	long-term synaptic potentiation	12	12	12	0.15964
GO:0006730	one-carbon metabolic process	21	21	21	0.15983
GO:0030166	proteoglycan biosynthetic process	25	25	25	0.15998
GO:0044262	cellular carbohydrate metabolic process	76	76	76	0.16001
GO:0006508	proteolysis	779	779	779	0.1601
GO:0019323	pentose catabolic process	1	1	1	0.16013
GO:0006612	protein targeting to membrane	20	20	20	0.16027
GO:0010994	free ubiquitin chain polymerization	1	1	1	0.16102
GO:0031630	regulation of synaptic vesicle fusion to presynaptic active zone membrane	1	1	1	0.16109
GO:0048790	maintenance of presynaptic active zone structure	1	1	1	0.16109
GO:0032760	positive regulation of tumor necrosis factor production	1	1	1	0.16115
GO:0032755	positive regulation of interleukin-6 production	1	1	1	0.16115
GO:1901224	positive regulation of NIK/NF-kappaB signaling	2	2	2	0.16116
GO:2000583	regulation of platelet-derived growth factor receptor-alpha signaling pathway	1	1	1	0.16129
GO:0099509	regulation of presynaptic cytosolic calcium ion concentration	1	1	1	0.16218
GO:0099116	tRNA 5'-end processing	3	3	3	0.16253
GO:0045901	positive regulation of translational elongation	1	1	1	0.16362
GO:0045905	positive regulation of translational termination	1	1	1	0.16362
GO:0035701	hematopoietic stem cell migration	1	1	1	0.16383
GO:0006434	seryl-tRNA aminoacylation	3	3	3	0.1639
GO:0072498	embryonic skeletal joint development	3	3	3	0.16398
GO:0008217	regulation of blood pressure	25	25	25	0.16405
GO:0032689	negative regulation of interferon-gamma production	1	1	1	0.1641
GO:2000562	negative regulation of CD4-positive, alpha-beta T cell proliferation	1	1	1	0.1641
GO:0042761	very long-chain fatty acid biosynthetic process	12	12	12	0.16426
GO:0060537	muscle tissue development	38	38	38	0.16437
GO:0007096	regulation of exit from mitosis	1	1	1	0.16438
GO:0071850	mitotic cell cycle arrest	1	1	1	0.16438
GO:0035994	response to muscle stretch	2	2	2	0.16445
GO:0022900	electron transport chain	54	54	54	0.16471
GO:0072006	nephron development	7	7	7	0.16537
GO:0045216	cell-cell junction organization	56	56	56	0.16559
GO:0010633	negative regulation of epithelial cell migration	3	3	3	0.16596
GO:0048730	epidermis morphogenesis	1	1	1	0.16625
GO:0072114	pronephros morphogenesis	4	4	4	0.16626
GO:0036372	opsin transport	1	1	1	0.16639
GO:0001736	establishment of planar polarity	5	5	5	0.16641
GO:0030182	neuron differentiation	342	342	342	0.16648
GO:0045746	negative regulation of Notch signaling pathway	9	9	9	0.16666
GO:0043928	exonucleolytic catabolism of deadenylated mRNA	4	4	4	0.16678
GO:0051603	proteolysis involved in cellular protein catabolic process	286	286	286	0.16685
GO:0034625	fatty acid elongation, monounsaturated fatty acid	7	7	7	0.16686
GO:0034626	fatty acid elongation, polyunsaturated fatty acid	7	7	7	0.16686
GO:0007218	neuropeptide signaling pathway	26	26	26	0.16718
GO:0036353	histone H2A-K119 monoubiquitination	4	4	4	0.16748
GO:0007525	somatic muscle development	2	2	2	0.16779
GO:0098773	skin epidermis development	1	1	1	0.16779
GO:0045682	regulation of epidermis development	2	2	2	0.1678
GO:0050680	negative regulation of epithelial cell proliferation	5	5	5	0.16781
GO:0048919	posterior lateral line neuromast development	5	5	5	0.16781
GO:0030240	skeletal muscle thin filament assembly	2	2	2	0.16798
GO:1990456	mitochondrion-endoplasmic reticulum membrane tethering	1	1	1	0.16828
GO:0033211	adiponectin-activated signaling pathway	1	1	1	0.16835
GO:0043524	negative regulation of neuron apoptotic process	8	8	8	0.16908
GO:0038166	angiotensin-activated signaling pathway	2	2	2	0.16908
GO:0031032	actomyosin structure organization	48	48	48	0.16933
GO:0019229	regulation of vasoconstriction	8	8	8	0.16989
GO:0010738	regulation of protein kinase A signaling	6	6	6	0.17024
GO:0072334	UDP-galactose transmembrane transport	2	2	2	0.17068
GO:0048821	erythrocyte development	6	6	6	0.17109
GO:0019693	ribose phosphate metabolic process	171	171	171	0.17171
GO:0006753	nucleoside phosphate metabolic process	231	231	231	0.17191
GO:0032228	regulation of synaptic transmission, GABAergic	1	1	1	0.17204
GO:0007178	transmembrane receptor protein serine/threonine kinase signaling pathway	78	78	78	0.17207
GO:0061371	determination of heart left/right asymmetry	26	26	26	0.17242
GO:0006370	7-methylguanosine mRNA capping	6	6	6	0.17268
GO:0006836	neurotransmitter transport	64	64	64	0.17323
GO:0030851	granulocyte differentiation	6	6	6	0.17342
GO:0031580	membrane raft distribution	1	1	1	0.17369
GO:0010874	regulation of cholesterol efflux	1	1	1	0.17369
GO:0055071	manganese ion homeostasis	1	1	1	0.17383
GO:0006974	cellular response to DNA damage stimulus	270	270	270	0.17422
GO:0060261	positive regulation of transcription initiation from RNA polymerase II promoter	3	3	3	0.17471
GO:0048025	negative regulation of mRNA splicing, via spliceosome	4	4	4	0.17481
GO:0048511	rhythmic process	40	40	40	0.17481
GO:0006999	nuclear pore organization	2	2	2	0.17586
GO:0070475	rRNA base methylation	3	3	3	0.1761
GO:0022008	neurogenesis	397	397	397	0.17691
GO:0048858	cell projection morphogenesis	183	183	183	0.17709
GO:0014719	skeletal muscle satellite cell activation	1	1	1	0.17709
GO:0014816	skeletal muscle satellite cell differentiation	1	1	1	0.17709
GO:0014841	skeletal muscle satellite cell proliferation	1	1	1	0.17709
GO:0009447	putrescine catabolic process	2	2	2	0.17709
GO:0032918	spermidine acetylation	2	2	2	0.17709
GO:0031017	exocrine pancreas development	5	5	5	0.17734
GO:0045214	sarcomere organization	10	10	10	0.17767
GO:0042255	ribosome assembly	34	34	34	0.17777
GO:0099550	trans-synaptic signaling, modulating synaptic transmission	2	2	2	0.17834
GO:0006631	fatty acid metabolic process	142	142	142	0.17851
GO:0042752	regulation of circadian rhythm	14	14	14	0.17873
GO:0009097	isoleucine biosynthetic process	3	3	3	0.17893
GO:0051491	positive regulation of filopodium assembly	4	4	4	0.17963
GO:0038095	Fc-epsilon receptor signaling pathway	2	2	2	0.17989
GO:0030031	cell projection assembly	115	115	115	0.18091
GO:0098789	pre-mRNA cleavage required for polyadenylation	4	4	4	0.1817
GO:0045292	mRNA cis splicing, via spliceosome	19	19	19	0.1822
GO:1901006	ubiquinone-6 biosynthetic process	1	1	1	0.18232
GO:0007600	sensory perception	154	154	154	0.1825
GO:0033344	cholesterol efflux	5	5	5	0.18271
GO:0015746	citrate transport	4	4	4	0.1828
GO:0071422	succinate transmembrane transport	2	2	2	0.18283
GO:1990126	retrograde transport, endosome to plasma membrane	11	11	11	0.18291
GO:0046294	formaldehyde catabolic process	1	1	1	0.18299
GO:0071557	histone H3-K27 demethylation	3	3	3	0.18342
GO:0097037	heme export	1	1	1	0.18352
GO:0021702	cerebellar Purkinje cell differentiation	2	2	2	0.18378
GO:0060071	Wnt signaling pathway, planar cell polarity pathway	4	4	4	0.18398
GO:0071679	commissural neuron axon guidance	1	1	1	0.18404
GO:0001839	neural plate morphogenesis	1	1	1	0.18404
GO:0021535	cell migration in hindbrain	1	1	1	0.18404
GO:0045813	positive regulation of Wnt signaling pathway, calcium modulating pathway	1	1	1	0.18404
GO:0097475	motor neuron migration	1	1	1	0.18404
GO:0048570	notochord morphogenesis	2	2	2	0.18405
GO:0055129	L-proline biosynthetic process	6	6	6	0.18408
GO:0006559	L-phenylalanine catabolic process	5	5	5	0.1847
GO:0098869	cellular oxidant detoxification	45	45	45	0.18472
GO:0048011	neurotrophin TRK receptor signaling pathway	1	1	1	0.18502
GO:0008625	extrinsic apoptotic signaling pathway via death domain receptors	7	7	7	0.1852
GO:0006885	regulation of pH	29	29	29	0.18556
GO:0051646	mitochondrion localization	10	10	10	0.18598
GO:0042167	heme catabolic process	2	2	2	0.18687
GO:0006956	complement activation	24	24	24	0.18737
GO:0060770	negative regulation of epithelial cell proliferation involved in prostate gland development	1	1	1	0.18759
GO:0007315	pole plasm assembly	1	1	1	0.18759
GO:0045761	regulation of adenylate cyclase activity	4	4	4	0.18759
GO:0010754	negative regulation of cGMP-mediated signaling	3	3	3	0.18777
GO:0010821	regulation of mitochondrion organization	4	4	4	0.18784
GO:1901800	positive regulation of proteasomal protein catabolic process	14	14	14	0.18859
GO:0048589	developmental growth	72	72	72	0.18868
GO:0007528	neuromuscular junction development	13	13	13	0.18932
GO:0048662	negative regulation of smooth muscle cell proliferation	1	1	1	0.18942
GO:0060005	vestibular reflex	1	1	1	0.18949
GO:0055075	potassium ion homeostasis	8	8	8	0.19034
GO:0055064	chloride ion homeostasis	3	3	3	0.19038
GO:0035066	positive regulation of histone acetylation	4	4	4	0.19069
GO:0007254	JNK cascade	23	23	23	0.19201
GO:0016525	negative regulation of angiogenesis	18	18	18	0.19267
GO:0006900	vesicle budding from membrane	29	29	29	0.19277
GO:1990573	potassium ion import across plasma membrane	23	23	23	0.19288
GO:0034599	cellular response to oxidative stress	15	15	15	0.19295
GO:0033119	negative regulation of RNA splicing	7	7	7	0.19308
GO:0060218	hematopoietic stem cell differentiation	14	14	14	0.19318
GO:0045780	positive regulation of bone resorption	1	1	1	0.19389
GO:0046314	phosphocreatine biosynthetic process	4	4	4	0.19401
GO:0046951	ketone body biosynthetic process	2	2	2	0.1947
GO:0042773	ATP synthesis coupled electron transport	24	24	24	0.19494
GO:0030225	macrophage differentiation	4	4	4	0.19495
GO:0044237	cellular metabolic process	5340	5340	5340	0.19496
GO:0070096	mitochondrial outer membrane translocase complex assembly	1	1	1	0.19521
GO:0016031	tRNA import into mitochondrion	1	1	1	0.19521
GO:0060337	type I interferon signaling pathway	4	4	4	0.19534
GO:0071376	cellular response to corticotropin-releasing hormone stimulus	4	4	4	0.19581
GO:0032438	melanosome organization	3	3	3	0.19593
GO:0016052	carbohydrate catabolic process	40	40	40	0.19599
GO:0043434	response to peptide hormone	52	52	52	0.19633
GO:0097324	melanocyte migration	7	7	7	0.19733
GO:0060026	convergent extension	21	21	21	0.19735
GO:1990414	replication-born double-strand break repair via sister chromatid exchange	3	3	3	0.19742
GO:0070085	glycosylation	141	141	141	0.19828
GO:0008543	fibroblast growth factor receptor signaling pathway	23	23	23	0.19868
GO:0006658	phosphatidylserine metabolic process	9	9	9	0.19877
GO:0010723	positive regulation of transcription from RNA polymerase II promoter in response to iron	1	1	1	0.19883
GO:0018298	protein-chromophore linkage	9	9	9	0.19888
GO:0003400	regulation of COPII vesicle coating	2	2	2	0.19936
GO:0070863	positive regulation of protein exit from endoplasmic reticulum	2	2	2	0.19936
GO:0043129	surfactant homeostasis	1	1	1	0.19938
GO:0048753	pigment granule organization	4	4	4	0.1994
GO:0051302	regulation of cell division	29	29	29	0.19956
GO:0051974	negative regulation of telomerase activity	2	2	2	0.1997
GO:0006167	AMP biosynthetic process	5	5	5	0.20005
GO:0043277	apoptotic cell clearance	5	5	5	0.20023
GO:0071897	DNA biosynthetic process	28	28	28	0.20042
GO:2000156	regulation of retrograde vesicle-mediated transport, Golgi to ER	1	1	1	0.20089
GO:0043161	proteasome-mediated ubiquitin-dependent protein catabolic process	140	140	140	0.20168
GO:0045054	constitutive secretory pathway	1	1	1	0.20201
GO:0015695	organic cation transport	7	7	7	0.20206
GO:1901374	acetate ester transport	1	1	1	0.20209
GO:0042157	lipoprotein metabolic process	50	50	50	0.20229
GO:0007018	microtubule-based movement	149	149	149	0.2027
GO:0033674	positive regulation of kinase activity	98	98	98	0.20305
GO:0007131	reciprocal meiotic recombination	9	9	9	0.20308
GO:0060972	left/right pattern formation	3	3	3	0.20347
GO:0030318	melanocyte differentiation	12	12	12	0.20391
GO:0030282	bone mineralization	7	7	7	0.20422
GO:0042776	mitochondrial ATP synthesis coupled proton transport	5	5	5	0.20446
GO:0001889	liver development	25	25	25	0.20476
GO:0016126	sterol biosynthetic process	13	13	13	0.20483
GO:0006595	polyamine metabolic process	12	12	12	0.20548
GO:0048922	posterior lateral line neuromast deposition	1	1	1	0.20563
GO:0036466	synaptic vesicle recycling via endosome	2	2	2	0.2058
GO:0035418	protein localization to synapse	21	21	21	0.20581
GO:0001174	transcriptional start site selection at RNA polymerase II promoter	1	1	1	0.20603
GO:1902600	proton transmembrane transport	77	77	77	0.20606
GO:1904262	negative regulation of TORC1 signaling	7	7	7	0.20608
GO:0015721	bile acid and bile salt transport	4	4	4	0.20621
GO:0061709	reticulophagy	7	7	7	0.20642
GO:0006788	heme oxidation	1	1	1	0.2066
GO:0071466	cellular response to xenobiotic stimulus	27	27	27	0.20701
GO:0045728	respiratory burst after phagocytosis	1	1	1	0.20798
GO:0007267	cell-cell signaling	331	331	331	0.2082
GO:0007021	tubulin complex assembly	3	3	3	0.20821
GO:0043542	endothelial cell migration	13	13	13	0.20859
GO:0055070	copper ion homeostasis	3	3	3	0.20906
GO:1902306	negative regulation of sodium ion transmembrane transport	6	6	6	0.20909
GO:0006869	lipid transport	133	133	133	0.20935
GO:0001696	gastric acid secretion	1	1	1	0.20946
GO:0006402	mRNA catabolic process	69	69	69	0.20957
GO:0050918	positive chemotaxis	5	5	5	0.20974
GO:0048245	eosinophil chemotaxis	1	1	1	0.20978
GO:0035720	intraciliary anterograde transport	1	1	1	0.20987
GO:0016339	calcium-dependent cell-cell adhesion via plasma membrane cell adhesion molecules	14	14	14	0.21078
GO:0016267	O-glycan processing, core 1	2	2	2	0.21102
GO:0048024	regulation of mRNA splicing, via spliceosome	45	45	45	0.21257
GO:0031119	tRNA pseudouridine synthesis	3	3	3	0.21305
GO:0048193	Golgi vesicle transport	134	134	134	0.2131
GO:0061088	regulation of sequestering of zinc ion	1	1	1	0.21317
GO:0031204	posttranslational protein targeting to membrane, translocation	1	1	1	0.21317
GO:0019226	transmission of nerve impulse	14	14	14	0.21341
GO:0032007	negative regulation of TOR signaling	16	16	16	0.21341
GO:0030334	regulation of cell migration	80	80	80	0.21446
GO:0035279	mRNA cleavage involved in gene silencing by miRNA	1	1	1	0.2145
GO:0031054	pre-miRNA processing	1	1	1	0.2145
GO:0043551	regulation of phosphatidylinositol 3-kinase activity	12	12	12	0.21452
GO:0006198	cAMP catabolic process	3	3	3	0.21454
GO:0006430	lysyl-tRNA aminoacylation	3	3	3	0.21464
GO:0030148	sphingolipid biosynthetic process	24	24	24	0.21483
GO:0019464	glycine decarboxylation via glycine cleavage system	2	2	2	0.21489
GO:0043588	skin development	5	5	5	0.21529
GO:0019367	fatty acid elongation, saturated fatty acid	10	10	10	0.21595
GO:0007040	lysosome organization	12	12	12	0.21597
GO:0030316	osteoclast differentiation	6	6	6	0.21635
GO:0006478	peptidyl-tyrosine sulfation	1	1	1	0.21667
GO:0050808	synapse organization	77	77	77	0.21675
GO:0007422	peripheral nervous system development	24	24	24	0.21677
GO:0030913	paranodal junction assembly	1	1	1	0.21759
GO:0006348	chromatin silencing at telomere	6	6	6	0.21767
GO:0035351	heme transmembrane transport	1	1	1	0.21776
GO:1901673	regulation of mitotic spindle assembly	2	2	2	0.21785
GO:0018008	N-terminal peptidyl-glycine N-myristoylation	2	2	2	0.21785
GO:0030217	T cell differentiation	7	7	7	0.21796
GO:0019430	removal of superoxide radicals	4	4	4	0.21799
GO:0010634	positive regulation of epithelial cell migration	4	4	4	0.21847
GO:0072318	clathrin coat disassembly	4	4	4	0.21854
GO:1990832	slow axonal transport	2	2	2	0.21857
GO:0061740	protein targeting to lysosome involved in chaperone-mediated autophagy	2	2	2	0.21857
GO:0061741	chaperone-mediated protein transport involved in chaperone-mediated autophagy	2	2	2	0.21857
GO:0061738	late endosomal microautophagy	2	2	2	0.21857
GO:1904764	chaperone-mediated autophagy translocation complex disassembly	2	2	2	0.21857
GO:0018063	cytochrome c-heme linkage	1	1	1	0.2186
GO:0042339	keratan sulfate metabolic process	1	1	1	0.21869
GO:0051560	mitochondrial calcium ion homeostasis	6	6	6	0.21896
GO:0036444	calcium import into the mitochondrion	5	5	5	0.21903
GO:0071425	hematopoietic stem cell proliferation	4	4	4	0.21917
GO:0070093	negative regulation of glucagon secretion	1	1	1	0.21919
GO:0016185	synaptic vesicle budding from presynaptic endocytic zone membrane	8	8	8	0.21966
GO:0031589	cell-substrate adhesion	52	52	52	0.21967
GO:0071900	regulation of protein serine/threonine kinase activity	80	80	80	0.21997
GO:0007204	positive regulation of cytosolic calcium ion concentration	36	36	36	0.22002
GO:0099560	synaptic membrane adhesion	5	5	5	0.22011
GO:0051453	regulation of intracellular pH	23	23	23	0.22016
GO:0009235	cobalamin metabolic process	1	1	1	0.22021
GO:0006543	glutamine catabolic process	1	1	1	0.22029
GO:0006537	glutamate biosynthetic process	1	1	1	0.22029
GO:0034727	piecemeal microautophagy of the nucleus	5	5	5	0.22055
GO:0006432	phenylalanyl-tRNA aminoacylation	5	5	5	0.22055
GO:0034633	retinol transport	2	2	2	0.2206
GO:0042780	tRNA 3'-end processing	2	2	2	0.2209
GO:0051965	positive regulation of synapse assembly	2	2	2	0.22096
GO:0048840	otolith development	6	6	6	0.22163
GO:0021772	olfactory bulb development	2	2	2	0.22168
GO:0048752	semicircular canal morphogenesis	2	2	2	0.22168
GO:0014029	neural crest formation	6	6	6	0.22175
GO:0030917	midbrain-hindbrain boundary development	5	5	5	0.22236
GO:0061056	sclerotome development	2	2	2	0.22253
GO:0033577	protein glycosylation in endoplasmic reticulum	1	1	1	0.22259
GO:0072148	epithelial cell fate commitment	3	3	3	0.22261
GO:0034672	anterior/posterior pattern specification involved in pronephros development	1	1	1	0.22268
GO:0003222	ventricular trabecula myocardium morphogenesis	1	1	1	0.22268
GO:0048387	negative regulation of retinoic acid receptor signaling pathway	1	1	1	0.22268
GO:0007519	skeletal muscle tissue development	25	25	25	0.22277
GO:2000401	regulation of lymphocyte migration	1	1	1	0.22388
GO:1900383	regulation of synaptic plasticity by receptor localization to synapse	3	3	3	0.22401
GO:0010664	negative regulation of striated muscle cell apoptotic process	1	1	1	0.22405
GO:0007585	respiratory gaseous exchange by respiratory system	1	1	1	0.22465
GO:0019264	glycine biosynthetic process from serine	3	3	3	0.22565
GO:0097010	eukaryotic translation initiation factor 4F complex assembly	2	2	2	0.22617
GO:0043271	negative regulation of ion transport	19	19	19	0.22755
GO:2001244	positive regulation of intrinsic apoptotic signaling pathway	1	1	1	0.22767
GO:0006983	ER overload response	1	1	1	0.22767
GO:0032792	negative regulation of CREB transcription factor activity	1	1	1	0.22767
GO:1990440	positive regulation of transcription from RNA polymerase II promoter in response to endoplasmic reticulum stress	1	1	1	0.22767
GO:0007059	chromosome segregation	80	80	80	0.22836
GO:0034765	regulation of ion transmembrane transport	85	85	85	0.22853
GO:0006210	thymine catabolic process	1	1	1	0.22914
GO:0071528	tRNA re-export from nucleus	1	1	1	0.22941
GO:0016322	neuron remodeling	1	1	1	0.22958
GO:0006172	ADP biosynthetic process	1	1	1	0.22967
GO:0032526	response to retinoic acid	4	4	4	0.22983
GO:0010882	regulation of cardiac muscle contraction by calcium ion signaling	1	1	1	0.22993
GO:0003093	regulation of glomerular filtration	1	1	1	0.23072
GO:0001952	regulation of cell-matrix adhesion	2	2	2	0.23073
GO:0006954	inflammatory response	63	63	63	0.23075
GO:0007623	circadian rhythm	28	28	28	0.2308
GO:0050852	T cell receptor signaling pathway	5	5	5	0.23097
GO:0035610	protein side chain deglutamylation	1	1	1	0.23124
GO:0035609	C-terminal protein deglutamylation	1	1	1	0.23124
GO:0046328	regulation of JNK cascade	18	18	18	0.23139
GO:0048917	posterior lateral line ganglion development	1	1	1	0.2315
GO:0048918	posterior lateral line nerve development	1	1	1	0.2315
GO:0008298	intracellular mRNA localization	2	2	2	0.23152
GO:0030301	cholesterol transport	10	10	10	0.23162
GO:0050832	defense response to fungus	1	1	1	0.23168
GO:0036414	histone citrullination	1	1	1	0.2322
GO:0042981	regulation of apoptotic process	155	155	155	0.2323
GO:0019290	siderophore biosynthetic process	1	1	1	0.23344
GO:0070306	lens fiber cell differentiation	3	3	3	0.23382
GO:0006581	acetylcholine catabolic process	2	2	2	0.23395
GO:0001975	response to amphetamine	2	2	2	0.23395
GO:0045471	response to ethanol	2	2	2	0.23395
GO:0071405	cellular response to methanol	2	2	2	0.23395
GO:0051402	neuron apoptotic process	12	12	12	0.23411
GO:0009749	response to glucose	8	8	8	0.23412
GO:0042130	negative regulation of T cell proliferation	2	2	2	0.23416
GO:0099175	regulation of postsynapse organization	10	10	10	0.23422
GO:0097252	oligodendrocyte apoptotic process	1	1	1	0.23423
GO:0031642	negative regulation of myelination	1	1	1	0.23423
GO:0030889	negative regulation of B cell proliferation	1	1	1	0.23423
GO:0019236	response to pheromone	3	3	3	0.23426
GO:0035246	peptidyl-arginine N-methylation	5	5	5	0.23499
GO:0060612	adipose tissue development	1	1	1	0.23503
GO:0019344	cysteine biosynthetic process	1	1	1	0.23511
GO:0016560	protein import into peroxisome matrix, docking	1	1	1	0.23529
GO:0045454	cell redox homeostasis	30	30	30	0.23542
GO:0042574	retinal metabolic process	3	3	3	0.23564
GO:0050966	detection of mechanical stimulus involved in sensory perception of pain	1	1	1	0.23573
GO:0071157	negative regulation of cell cycle arrest	3	3	3	0.236
GO:0008088	axo-dendritic transport	19	19	19	0.23669
GO:0050908	detection of light stimulus involved in visual perception	3	3	3	0.23677
GO:0099536	synaptic signaling	174	174	174	0.23751
GO:0006047	UDP-N-acetylglucosamine metabolic process	3	3	3	0.23799
GO:0006585	dopamine biosynthetic process from tyrosine	1	1	1	0.23805
GO:0050935	iridophore differentiation	1	1	1	0.23805
GO:0010825	positive regulation of centrosome duplication	1	1	1	0.23841
GO:0030388	fructose 1,6-bisphosphate metabolic process	4	4	4	0.23847
GO:0007093	mitotic cell cycle checkpoint	41	41	41	0.23871
GO:0000301	retrograde transport, vesicle recycling within Golgi	1	1	1	0.23903
GO:0015693	magnesium ion transport	11	11	11	0.23926
GO:0035914	skeletal muscle cell differentiation	7	7	7	0.23973
GO:0099518	vesicle cytoskeletal trafficking	21	21	21	0.24012
GO:0035860	glial cell-derived neurotrophic factor receptor signaling pathway	1	1	1	0.2402
GO:0099563	modification of synaptic structure	6	6	6	0.24135
GO:0006776	vitamin A metabolic process	2	2	2	0.24165
GO:0043137	DNA replication, removal of RNA primer	1	1	1	0.24227
GO:0097309	cap1 mRNA methylation	3	3	3	0.24277
GO:0085032	modulation by symbiont of host I-kappaB kinase/NF-kappaB cascade	1	1	1	0.2429
GO:0051764	actin crosslink formation	5	5	5	0.24386
GO:0046833	positive regulation of RNA export from nucleus	2	2	2	0.24433
GO:0006096	glycolytic process	25	25	25	0.24455
GO:0044778	meiotic DNA integrity checkpoint	1	1	1	0.24471
GO:0015696	ammonium transport	5	5	5	0.24472
GO:0030509	BMP signaling pathway	52	52	52	0.24568
GO:0098535	de novo centriole assembly involved in multi-ciliated epithelial cell differentiation	2	2	2	0.24574
GO:0097198	histone H3-K36 trimethylation	6	6	6	0.24616
GO:0086091	regulation of heart rate by cardiac conduction	3	3	3	0.2466
GO:1902260	negative regulation of delayed rectifier potassium channel activity	3	3	3	0.2466
GO:0032496	response to lipopolysaccharide	8	8	8	0.24668
GO:0032436	positive regulation of proteasomal ubiquitin-dependent protein catabolic process	13	13	13	0.24671
GO:0010165	response to X-ray	1	1	1	0.2469
GO:0051351	positive regulation of ligase activity	5	5	5	0.24696
GO:0015722	canalicular bile acid transport	1	1	1	0.248
GO:0048814	regulation of dendrite morphogenesis	14	14	14	0.24824
GO:0071051	polyadenylation-dependent snoRNA 3'-end processing	1	1	1	0.24855
GO:0071049	nuclear retention of pre-mRNA with aberrant 3'-ends at the site of transcription	1	1	1	0.24855
GO:0071034	CUT catabolic process	1	1	1	0.24855
GO:0032482	Rab protein signal transduction	10	10	10	0.24862
GO:0006006	glucose metabolic process	27	27	27	0.24889
GO:0031998	regulation of fatty acid beta-oxidation	1	1	1	0.24892
GO:0040019	positive regulation of embryonic development	2	2	2	0.24939
GO:1900194	negative regulation of oocyte maturation	1	1	1	0.24947
GO:2000179	positive regulation of neural precursor cell proliferation	1	1	1	0.24947
GO:0051447	negative regulation of meiotic cell cycle	3	3	3	0.2495
GO:0006880	intracellular sequestering of iron ion	6	6	6	0.24975
GO:0000185	activation of MAPKKK activity	3	3	3	0.25058
GO:0000076	DNA replication checkpoint	12	12	12	0.25084
GO:0043111	replication fork arrest	1	1	1	0.25085
GO:0048478	replication fork protection	1	1	1	0.25085
GO:0072675	osteoclast fusion	1	1	1	0.25131
GO:0007200	phospholipase C-activating G protein-coupled receptor signaling pathway	11	11	11	0.25132
GO:0006605	protein targeting	60	60	60	0.25152
GO:0001756	somitogenesis	5	5	5	0.25334
GO:0007263	nitric oxide mediated signal transduction	4	4	4	0.25351
GO:0019427	acetyl-CoA biosynthetic process from acetate	1	1	1	0.25381
GO:0048667	cell morphogenesis involved in neuron differentiation	171	171	171	0.25441
GO:0009913	epidermal cell differentiation	17	17	17	0.2549
GO:0006527	arginine catabolic process	7	7	7	0.2549
GO:0001944	vasculature development	123	123	123	0.25536
GO:0043949	regulation of cAMP-mediated signaling	5	5	5	0.25565
GO:0033339	pectoral fin development	8	8	8	0.25583
GO:0006813	potassium ion transport	134	134	134	0.25611
GO:0042113	B cell activation	10	10	10	0.25623
GO:1904183	negative regulation of pyruvate dehydrogenase activity	1	1	1	0.25652
GO:0035249	synaptic transmission, glutamatergic	18	18	18	0.25761
GO:0071947	protein deubiquitination involved in ubiquitin-dependent protein catabolic process	1	1	1	0.25812
GO:0030970	retrograde protein transport, ER to cytosol	2	2	2	0.25823
GO:0006271	DNA strand elongation involved in DNA replication	8	8	8	0.25838
GO:0006635	fatty acid beta-oxidation	26	26	26	0.25838
GO:0006267	pre-replicative complex assembly involved in nuclear cell cycle DNA replication	2	2	2	0.25844
GO:0015910	long-chain fatty acid import into peroxisome	3	3	3	0.25849
GO:0042760	very long-chain fatty acid catabolic process	3	3	3	0.25849
GO:0090503	RNA phosphodiester bond hydrolysis, exonucleolytic	12	12	12	0.2585
GO:0015698	inorganic anion transport	112	112	112	0.25875
GO:0048678	response to axon injury	8	8	8	0.25877
GO:2000640	positive regulation of SREBP signaling pathway	1	1	1	0.25887
GO:2001032	regulation of double-strand break repair via nonhomologous end joining	1	1	1	0.25934
GO:0046549	retinal cone cell development	4	4	4	0.25988
GO:0090557	establishment of endothelial intestinal barrier	3	3	3	0.26012
GO:0150105	protein localization to cell-cell junction	3	3	3	0.26012
GO:1905605	positive regulation of blood-brain barrier permeability	3	3	3	0.26012
GO:0050804	modulation of chemical synaptic transmission	55	55	55	0.26024
GO:0034721	histone H3-K4 demethylation, trimethyl-H3-K4-specific	2	2	2	0.26058
GO:0006446	regulation of translational initiation	9	9	9	0.2608
GO:0070988	demethylation	22	22	22	0.26093
GO:0070933	histone H4 deacetylation	3	3	3	0.26143
GO:2000042	negative regulation of double-strand break repair via homologous recombination	3	3	3	0.2616
GO:0019284	L-methionine salvage from S-adenosylmethionine	1	1	1	0.26189
GO:0000462	maturation of SSU-rRNA from tricistronic rRNA transcript (SSU-rRNA, 5.8S rRNA, LSU-rRNA)	18	18	18	0.26221
GO:0051259	protein complex oligomerization	62	62	62	0.26247
GO:0006772	thiamine metabolic process	1	1	1	0.26284
GO:0042357	thiamine diphosphate metabolic process	1	1	1	0.26284
GO:0036465	synaptic vesicle recycling	24	24	24	0.26334
GO:0048213	Golgi vesicle prefusion complex stabilization	1	1	1	0.26342
GO:0032435	negative regulation of proteasomal ubiquitin-dependent protein catabolic process	5	5	5	0.2637
GO:0035264	multicellular organism growth	3	3	3	0.26393
GO:0009165	nucleotide biosynthetic process	141	141	141	0.26418
GO:1903259	exon-exon junction complex disassembly	1	1	1	0.26446
GO:1902746	regulation of lens fiber cell differentiation	2	2	2	0.26553
GO:0002949	tRNA threonylcarbamoyladenosine modification	1	1	1	0.26571
GO:0090263	positive regulation of canonical Wnt signaling pathway	13	13	13	0.26572
GO:0021529	spinal cord oligodendrocyte cell differentiation	1	1	1	0.2659
GO:0034402	recruitment of 3'-end processing factors to RNA polymerase II holoenzyme complex	1	1	1	0.2659
GO:0048599	oocyte development	5	5	5	0.26626
GO:0007049	cell cycle	406	406	406	0.2663
GO:0015677	copper ion import	3	3	3	0.26639
GO:0018344	protein geranylgeranylation	6	6	6	0.26696
GO:0006784	heme A biosynthetic process	2	2	2	0.26746
GO:0035235	ionotropic glutamate receptor signaling pathway	12	12	12	0.26842
GO:0045671	negative regulation of osteoclast differentiation	2	2	2	0.26909
GO:0061972	dermal bone morphogenesis	1	1	1	0.26936
GO:0090299	regulation of neural crest formation	1	1	1	0.26946
GO:0071696	ectodermal placode development	9	9	9	0.2696
GO:0035998	7,8-dihydroneopterin 3'-triphosphate biosynthetic process	1	1	1	0.27033
GO:0061077	chaperone-mediated protein folding	16	16	16	0.27063
GO:0060842	arterial endothelial cell differentiation	2	2	2	0.27064
GO:0048259	regulation of receptor-mediated endocytosis	9	9	9	0.27067
GO:0035633	maintenance of blood-brain barrier	4	4	4	0.27067
GO:0097150	neuronal stem cell population maintenance	1	1	1	0.27071
GO:0021514	ventral spinal cord interneuron differentiation	1	1	1	0.27071
GO:0007420	brain development	92	92	92	0.27088
GO:0044380	protein localization to cytoskeleton	6	6	6	0.271
GO:0098038	non-replicative transposition, DNA-mediated	1	1	1	0.271
GO:0038128	ERBB2 signaling pathway	1	1	1	0.2712
GO:0060965	negative regulation of gene silencing by miRNA	1	1	1	0.2713
GO:0044571	[2Fe-2S] cluster assembly	1	1	1	0.27168
GO:0031065	positive regulation of histone deacetylation	1	1	1	0.27188
GO:0034333	adherens junction assembly	1	1	1	0.27188
GO:0034111	negative regulation of homotypic cell-cell adhesion	1	1	1	0.27188
GO:0017015	regulation of transforming growth factor beta receptor signaling pathway	6	6	6	0.27197
GO:0000956	nuclear-transcribed mRNA catabolic process	50	50	50	0.27204
GO:0018057	peptidyl-lysine oxidation	9	9	9	0.2727
GO:0071385	cellular response to glucocorticoid stimulus	3	3	3	0.27285
GO:1901799	negative regulation of proteasomal protein catabolic process	6	6	6	0.27294
GO:0035973	aggrephagy	1	1	1	0.27431
GO:0008592	regulation of Toll signaling pathway	2	2	2	0.275
GO:0018230	peptidyl-L-cysteine S-palmitoylation	6	6	6	0.27607
GO:0001973	G protein-coupled adenosine receptor signaling pathway	2	2	2	0.27624
GO:0030194	positive regulation of blood coagulation	1	1	1	0.27696
GO:0070646	protein modification by small protein removal	92	92	92	0.27706
GO:2000601	positive regulation of Arp2/3 complex-mediated actin nucleation	3	3	3	0.27749
GO:0030210	heparin biosynthetic process	1	1	1	0.27784
GO:0042416	dopamine biosynthetic process	2	2	2	0.27835
GO:0032474	otolith morphogenesis	3	3	3	0.2788
GO:0006693	prostaglandin metabolic process	10	10	10	0.27933
GO:0022604	regulation of cell morphogenesis	94	94	94	0.27959
GO:0043087	regulation of GTPase activity	187	187	187	0.27985
GO:0015739	sialic acid transport	2	2	2	0.28014
GO:0006564	L-serine biosynthetic process	3	3	3	0.28039
GO:0007205	protein kinase C-activating G protein-coupled receptor signaling pathway	11	11	11	0.28042
GO:0015809	arginine transport	3	3	3	0.28055
GO:1900825	regulation of membrane depolarization during cardiac muscle cell action potential	2	2	2	0.2807
GO:0032956	regulation of actin cytoskeleton organization	127	127	127	0.28077
GO:0032020	ISG15-protein conjugation	1	1	1	0.281
GO:0033523	histone H2B ubiquitination	3	3	3	0.28104
GO:0006367	transcription initiation from RNA polymerase II promoter	21	21	21	0.28118
GO:0042325	regulation of phosphorylation	237	237	237	0.28122
GO:0006633	fatty acid biosynthetic process	52	52	52	0.28147
GO:0007259	receptor signaling pathway via JAK-STAT	12	12	12	0.28203
GO:0034638	phosphatidylcholine catabolic process	3	3	3	0.28205
GO:0007212	dopamine receptor signaling pathway	9	9	9	0.28242
GO:0030916	otic vesicle formation	4	4	4	0.28285
GO:0006694	steroid biosynthetic process	26	26	26	0.28341
GO:0098921	retrograde trans-synaptic signaling by endocannabinoid	2	2	2	0.28408
GO:0071926	endocannabinoid signaling pathway	2	2	2	0.28408
GO:0042136	neurotransmitter biosynthetic process	2	2	2	0.28408
GO:0009263	deoxyribonucleotide biosynthetic process	6	6	6	0.2843
GO:0015670	carbon dioxide transport	1	1	1	0.28438
GO:0042759	long-chain fatty acid biosynthetic process	9	9	9	0.28503
GO:0031120	snRNA pseudouridine synthesis	1	1	1	0.28528
GO:0031118	rRNA pseudouridine synthesis	6	6	6	0.28528
GO:0007004	telomere maintenance via telomerase	4	4	4	0.28534
GO:0007214	gamma-aminobutyric acid signaling pathway	8	8	8	0.28546
GO:0032511	late endosome to vacuole transport via multivesicular body sorting pathway	4	4	4	0.28656
GO:0001676	long-chain fatty acid metabolic process	47	47	47	0.28698
GO:0008340	determination of adult lifespan	1	1	1	0.28708
GO:0007216	G protein-coupled glutamate receptor signaling pathway	8	8	8	0.28709
GO:0007015	actin filament organization	186	186	186	0.28711
GO:2000377	regulation of reactive oxygen species metabolic process	3	3	3	0.28713
GO:0007413	axonal fasciculation	1	1	1	0.28718
GO:0014003	oligodendrocyte development	13	13	13	0.28746
GO:0070535	histone H2A K63-linked ubiquitination	1	1	1	0.28869
GO:0030206	chondroitin sulfate biosynthetic process	2	2	2	0.28876
GO:0042423	catecholamine biosynthetic process	5	5	5	0.28906
GO:0048923	posterior lateral line neuromast hair cell differentiation	3	3	3	0.28982
GO:0046512	sphingosine biosynthetic process	4	4	4	0.29029
GO:0097502	mannosylation	15	15	15	0.29039
GO:0006888	endoplasmic reticulum to Golgi vesicle-mediated transport	62	62	62	0.29055
GO:0042311	vasodilation	1	1	1	0.29071
GO:0001963	synaptic transmission, dopaminergic	2	2	2	0.29073
GO:0006282	regulation of DNA repair	16	16	16	0.29104
GO:0031274	positive regulation of pseudopodium assembly	4	4	4	0.2914
GO:0006896	Golgi to vacuole transport	4	4	4	0.29241
GO:0043409	negative regulation of MAPK cascade	19	19	19	0.29242
GO:0006571	tyrosine biosynthetic process	1	1	1	0.29355
GO:0030048	actin filament-based movement	18	18	18	0.29376
GO:0016197	endosomal transport	73	73	73	0.29403
GO:0051454	intracellular pH elevation	3	3	3	0.29496
GO:0015701	bicarbonate transport	10	10	10	0.29516
GO:0007507	heart development	102	102	102	0.29531
GO:0003379	establishment of cell polarity involved in gastrulation cell migration	1	1	1	0.29579
GO:0001958	endochondral ossification	1	1	1	0.29579
GO:0009826	unidimensional cell growth	1	1	1	0.29579
GO:0001702	gastrulation with mouth forming second	3	3	3	0.29584
GO:0031297	replication fork processing	6	6	6	0.29603
GO:0061015	snRNA import into nucleus	1	1	1	0.2963
GO:0043461	proton-transporting ATP synthase complex assembly	4	4	4	0.2974
GO:0045947	negative regulation of translational initiation	3	3	3	0.29761
GO:0086100	endothelin receptor signaling pathway	1	1	1	0.29764
GO:0051726	regulation of cell cycle	213	213	213	0.29834
GO:0010811	positive regulation of cell-substrate adhesion	7	7	7	0.29858
GO:0000338	protein deneddylation	5	5	5	0.29861
GO:0043485	endosome to pigment granule transport	1	1	1	0.29918
GO:0060036	notochord cell vacuolation	1	1	1	0.29918
GO:0006101	citrate metabolic process	4	4	4	0.29947
GO:0060216	definitive hemopoiesis	11	11	11	0.30007
GO:0051792	medium-chain fatty acid biosynthetic process	2	2	2	0.30014
GO:0051793	medium-chain fatty acid catabolic process	2	2	2	0.30014
GO:0009416	response to light stimulus	32	32	32	0.30041
GO:0035498	carnosine metabolic process	2	2	2	0.30054
GO:0042129	regulation of T cell proliferation	4	4	4	0.30058
GO:0036342	post-anal tail morphogenesis	3	3	3	0.30136
GO:0000003	reproduction	110	110	110	0.30158
GO:0007017	microtubule-based process	324	324	324	0.30177
GO:0048513	animal organ development	562	562	562	0.30219
GO:0006915	apoptotic process	229	229	229	0.30225
GO:0055014	atrial cardiac muscle cell development	1	1	1	0.30237
GO:0003151	outflow tract morphogenesis	1	1	1	0.30237
GO:0021661	rhombomere 4 morphogenesis	1	1	1	0.30237
GO:0051960	regulation of nervous system development	134	134	134	0.30239
GO:0061817	endoplasmic reticulum-plasma membrane tethering	5	5	5	0.30272
GO:0060041	retina development in camera-type eye	58	58	58	0.30318
GO:0009435	NAD biosynthetic process	7	7	7	0.3032
GO:0001754	eye photoreceptor cell differentiation	19	19	19	0.30375
GO:0048701	embryonic cranial skeleton morphogenesis	27	27	27	0.30383
GO:0015813	L-glutamate transmembrane transport	8	8	8	0.304
GO:0048311	mitochondrion distribution	5	5	5	0.30454
GO:0045109	intermediate filament organization	3	3	3	0.3046
GO:0044088	regulation of vacuole organization	9	9	9	0.30464
GO:0048382	mesendoderm development	1	1	1	0.30466
GO:0061304	retinal blood vessel morphogenesis	1	1	1	0.30476
GO:0006468	protein phosphorylation	756	756	756	0.30478
GO:0016573	histone acetylation	50	50	50	0.30533
GO:0034227	tRNA thio-modification	4	4	4	0.30546
GO:0021670	lateral ventricle development	1	1	1	0.30559
GO:0021678	third ventricle development	1	1	1	0.30559
GO:0010430	fatty acid omega-oxidation	3	3	3	0.30573
GO:0042369	vitamin D catabolic process	3	3	3	0.30573
GO:0033280	response to vitamin D	4	4	4	0.30583
GO:0051290	protein heterotetramerization	1	1	1	0.30601
GO:0016540	protein autoprocessing	4	4	4	0.3061
GO:0046530	photoreceptor cell differentiation	33	33	33	0.30617
GO:0022011	myelination in peripheral nervous system	7	7	7	0.30631
GO:0090150	establishment of protein localization to membrane	43	43	43	0.3064
GO:0003407	neural retina development	26	26	26	0.30658
GO:0007032	endosome organization	3	3	3	0.3073
GO:0015914	phospholipid transport	61	61	61	0.30742
GO:0060322	head development	93	93	93	0.30751
GO:2001022	positive regulation of response to DNA damage stimulus	12	12	12	0.30753
GO:0003345	proepicardium cell migration involved in pericardium morphogenesis	1	1	1	0.30768
GO:0006876	cellular cadmium ion homeostasis	1	1	1	0.3081
GO:0006493	protein O-linked glycosylation	19	19	19	0.30821
GO:0016191	synaptic vesicle uncoating	2	2	2	0.30822
GO:0072383	plus-end-directed vesicle transport along microtubule	4	4	4	0.30829
GO:0048646	anatomical structure formation involved in morphogenesis	193	193	193	0.30881
GO:0060827	regulation of canonical Wnt signaling pathway involved in neural plate anterior/posterior pattern formation	1	1	1	0.30904
GO:2000053	regulation of Wnt signaling pathway involved in dorsal/ventral axis specification	1	1	1	0.30904
GO:0060061	Spemann organizer formation	2	2	2	0.30906
GO:0099601	regulation of neurotransmitter receptor activity	8	8	8	0.30921
GO:0032515	negative regulation of phosphoprotein phosphatase activity	7	7	7	0.30951
GO:0050821	protein stabilization	10	10	10	0.30957
GO:0007283	spermatogenesis	21	21	21	0.31023
GO:0045737	positive regulation of cyclin-dependent protein serine/threonine kinase activity	5	5	5	0.31028
GO:0036031	recruitment of mRNA capping enzyme to RNA polymerase II holoenzyme complex	1	1	1	0.31061
GO:0051583	dopamine uptake involved in synaptic transmission	1	1	1	0.31093
GO:0051620	norepinephrine uptake	1	1	1	0.31093
GO:0043029	T cell homeostasis	1	1	1	0.31125
GO:0050856	regulation of T cell receptor signaling pathway	1	1	1	0.31125
GO:0050974	detection of mechanical stimulus involved in sensory perception	3	3	3	0.31151
GO:1903076	regulation of protein localization to plasma membrane	4	4	4	0.31164
GO:0035315	hair cell differentiation	12	12	12	0.31173
GO:1990034	calcium ion export across plasma membrane	2	2	2	0.31178
GO:0032049	cardiolipin biosynthetic process	1	1	1	0.3123
GO:0065003	protein-containing complex assembly	428	428	428	0.31235
GO:1901380	negative regulation of potassium ion transmembrane transport	8	8	8	0.31239
GO:0016579	protein deubiquitination	82	82	82	0.31258
GO:2000650	negative regulation of sodium ion transmembrane transporter activity	5	5	5	0.31263
GO:0007417	central nervous system development	148	148	148	0.3132
GO:0008154	actin polymerization or depolymerization	113	113	113	0.31353
GO:0030041	actin filament polymerization	99	99	99	0.31381
GO:0071377	cellular response to glucagon stimulus	1	1	1	0.31399
GO:0043001	Golgi to plasma membrane protein transport	5	5	5	0.31412
GO:0006552	leucine catabolic process	1	1	1	0.3142
GO:0060042	retina morphogenesis in camera-type eye	30	30	30	0.31488
GO:0031099	regeneration	21	21	21	0.31524
GO:0031167	rRNA methylation	13	13	13	0.3154
GO:1903706	regulation of hemopoiesis	14	14	14	0.31605
GO:0055117	regulation of cardiac muscle contraction	2	2	2	0.31666
GO:0016570	histone modification	168	168	168	0.31672
GO:0019448	L-cysteine catabolic process	2	2	2	0.31762
GO:0042412	taurine biosynthetic process	2	2	2	0.31762
GO:0071421	manganese ion transmembrane transport	5	5	5	0.31766
GO:0090090	negative regulation of canonical Wnt signaling pathway	25	25	25	0.31872
GO:0044344	cellular response to fibroblast growth factor stimulus	24	24	24	0.31969
GO:0071560	cellular response to transforming growth factor beta stimulus	23	23	23	0.31977
GO:1900153	positive regulation of nuclear-transcribed mRNA catabolic process, deadenylation-dependent decay	4	4	4	0.31981
GO:0048103	somatic stem cell division	1	1	1	0.31984
GO:0045599	negative regulation of fat cell differentiation	1	1	1	0.31984
GO:0097011	cellular response to granulocyte macrophage colony-stimulating factor stimulus	1	1	1	0.31984
GO:0070371	ERK1 and ERK2 cascade	14	14	14	0.31986
GO:2000737	negative regulation of stem cell differentiation	2	2	2	0.31986
GO:0045577	regulation of B cell differentiation	2	2	2	0.31986
GO:0031086	nuclear-transcribed mRNA catabolic process, deadenylation-independent decay	5	5	5	0.31994
GO:2000623	negative regulation of nuclear-transcribed mRNA catabolic process, nonsense-mediated decay	1	1	1	0.32005
GO:1901991	negative regulation of mitotic cell cycle phase transition	36	36	36	0.32011
GO:0010971	positive regulation of G2/M transition of mitotic cell cycle	4	4	4	0.32025
GO:0110032	positive regulation of G2/MI transition of meiotic cell cycle	4	4	4	0.32025
GO:0030199	collagen fibril organization	10	10	10	0.3205
GO:0042665	regulation of ectodermal cell fate specification	1	1	1	0.32091
GO:0060576	intestinal epithelial cell development	1	1	1	0.32123
GO:0061909	autophagosome-lysosome fusion	1	1	1	0.32123
GO:0036335	intestinal stem cell homeostasis	1	1	1	0.32123
GO:0040029	regulation of gene expression, epigenetic	24	24	24	0.32129
GO:0045663	positive regulation of myoblast differentiation	3	3	3	0.32147
GO:0060548	negative regulation of cell death	64	64	64	0.32155
GO:0048280	vesicle fusion with Golgi apparatus	4	4	4	0.32293
GO:0007186	G protein-coupled receptor signaling pathway	379	379	379	0.32334
GO:0033137	negative regulation of peptidyl-serine phosphorylation	1	1	1	0.3237
GO:0006464	cellular protein modification process	1739	1739	1739	0.32423
GO:0048017	inositol lipid-mediated signaling	37	37	37	0.32496
GO:0030866	cortical actin cytoskeleton organization	25	25	25	0.32499
GO:0017145	stem cell division	2	2	2	0.32502
GO:0040016	embryonic cleavage	1	1	1	0.3251
GO:0007080	mitotic metaphase plate congression	7	7	7	0.32515
GO:0000209	protein polyubiquitination	65	65	65	0.3257
GO:0006098	pentose-phosphate shunt	10	10	10	0.32593
GO:0006857	oligopeptide transport	4	4	4	0.32669
GO:0046069	cGMP catabolic process	2	2	2	0.32795
GO:2001224	positive regulation of neuron migration	1	1	1	0.32812
GO:0032053	ciliary basal body organization	1	1	1	0.32812
GO:0045055	regulated exocytosis	53	53	53	0.32892
GO:0048663	neuron fate commitment	2	2	2	0.32902
GO:1902866	regulation of retina development in camera-type eye	6	6	6	0.32902
GO:2000177	regulation of neural precursor cell proliferation	3	3	3	0.32905
GO:0061031	endodermal digestive tract morphogenesis	1	1	1	0.3291
GO:0046532	regulation of photoreceptor cell differentiation	1	1	1	0.3291
GO:2000495	regulation of cell proliferation involved in compound eye morphogenesis	1	1	1	0.3291
GO:0048557	embryonic digestive tract morphogenesis	1	1	1	0.3291
GO:0048661	positive regulation of smooth muscle cell proliferation	1	1	1	0.3291
GO:0045777	positive regulation of blood pressure	5	5	5	0.3291
GO:0000380	alternative mRNA splicing, via spliceosome	39	39	39	0.32917
GO:0090502	RNA phosphodiester bond hydrolysis, endonucleolytic	31	31	31	0.32975
GO:1990535	neuron projection maintenance	3	3	3	0.33039
GO:0090075	relaxation of muscle	1	1	1	0.33062
GO:0002159	desmosome assembly	4	4	4	0.33072
GO:0050819	negative regulation of coagulation	3	3	3	0.33101
GO:0038161	prolactin signaling pathway	1	1	1	0.33128
GO:0038165	oncostatin-M-mediated signaling pathway	1	1	1	0.33128
GO:0048861	leukemia inhibitory factor signaling pathway	1	1	1	0.33128
GO:0045010	actin nucleation	38	38	38	0.33244
GO:0030335	positive regulation of cell migration	30	30	30	0.33262
GO:0035082	axoneme assembly	14	14	14	0.33361
GO:0042795	snRNA transcription by RNA polymerase II	4	4	4	0.33367
GO:0051177	meiotic sister chromatid cohesion	4	4	4	0.33387
GO:0007130	synaptonemal complex assembly	1	1	1	0.3339
GO:0034650	cortisol metabolic process	1	1	1	0.33401
GO:0006376	mRNA splice site selection	9	9	9	0.33449
GO:0035385	Roundabout signaling pathway	1	1	1	0.33499
GO:0007050	cell cycle arrest	18	18	18	0.33523
GO:0007217	tachykinin receptor signaling pathway	7	7	7	0.33544
GO:0006362	transcription elongation from RNA polymerase I promoter	1	1	1	0.33554
GO:0001188	RNA polymerase I preinitiation complex assembly	1	1	1	0.33554
GO:0042790	nucleolar large rRNA transcription by RNA polymerase I	1	1	1	0.33554
GO:0060586	multicellular organismal iron ion homeostasis	1	1	1	0.33587
GO:0033212	iron import into cell	1	1	1	0.33587
GO:0035444	nickel cation transmembrane transport	1	1	1	0.33587
GO:0015692	lead ion transport	1	1	1	0.33587
GO:0051260	protein homooligomerization	47	47	47	0.33685
GO:0033138	positive regulation of peptidyl-serine phosphorylation	4	4	4	0.33696
GO:0007154	cell communication	2087	2087	2087	0.33724
GO:0032483	regulation of Rab protein signal transduction	1	1	1	0.33763
GO:0006783	heme biosynthetic process	11	11	11	0.33766
GO:0009063	cellular amino acid catabolic process	56	56	56	0.33846
GO:0097036	regulation of plasma membrane sterol distribution	1	1	1	0.33884
GO:0007281	germ cell development	14	14	14	0.33889
GO:0032366	intracellular sterol transport	3	3	3	0.3389
GO:1905406	positive regulation of mitotic cohesin loading	2	2	2	0.33909
GO:0070550	rDNA condensation	2	2	2	0.33909
GO:0071169	establishment of protein localization to chromatin	2	2	2	0.33909
GO:0071733	transcriptional activation by promoter-enhancer looping	2	2	2	0.33909
GO:0000481	maturation of 5S rRNA	1	1	1	0.34006
GO:0098962	regulation of postsynaptic neurotransmitter receptor activity	3	3	3	0.34033
GO:0062139	camera-type eye photoreceptor cell development	2	2	2	0.34034
GO:0045840	positive regulation of mitotic nuclear division	8	8	8	0.34048
GO:0009116	nucleoside metabolic process	35	35	35	0.3405
GO:0001837	epithelial to mesenchymal transition	11	11	11	0.34102
GO:0007605	sensory perception of sound	28	28	28	0.34121
GO:0031623	receptor internalization	7	7	7	0.34156
GO:0070584	mitochondrion morphogenesis	3	3	3	0.34225
GO:0016236	macroautophagy	46	46	46	0.34336
GO:0039021	pronephric glomerulus development	1	1	1	0.34349
GO:0019287	isopentenyl diphosphate biosynthetic process, mevalonate pathway	1	1	1	0.34372
GO:0009312	oligosaccharide biosynthetic process	1	1	1	0.34383
GO:0071356	cellular response to tumor necrosis factor	6	6	6	0.34406
GO:1903507	negative regulation of nucleic acid-templated transcription	249	249	249	0.34433
GO:0030431	sleep	2	2	2	0.34452
GO:0035907	dorsal aorta development	2	2	2	0.34458
GO:1904888	cranial skeletal system development	37	37	37	0.34516
GO:0036498	IRE1-mediated unfolded protein response	3	3	3	0.34528
GO:0070476	rRNA (guanine-N7)-methylation	1	1	1	0.34583
GO:0000281	mitotic cytokinesis	21	21	21	0.34613
GO:0051480	regulation of cytosolic calcium ion concentration	50	50	50	0.34724
GO:0048741	skeletal muscle fiber development	19	19	19	0.34739
GO:0046488	phosphatidylinositol metabolic process	117	117	117	0.34752
GO:0045047	protein targeting to ER	14	14	14	0.34771
GO:0071028	nuclear mRNA surveillance	2	2	2	0.34832
GO:0071042	nuclear polyadenylation-dependent mRNA catabolic process	1	1	1	0.3484
GO:0034473	U1 snRNA 3'-end processing	1	1	1	0.3484
GO:0034476	U5 snRNA 3'-end processing	1	1	1	0.3484
GO:0030579	ubiquitin-dependent SMAD protein catabolic process	3	3	3	0.34914
GO:0003403	optic vesicle formation	1	1	1	0.34952
GO:0032012	regulation of ARF protein signal transduction	30	30	30	0.34979
GO:0008202	steroid metabolic process	57	57	57	0.35039
GO:0007228	positive regulation of hh target transcription factor activity	1	1	1	0.35042
GO:0008654	phospholipid biosynthetic process	67	67	67	0.35054
GO:0097623	potassium ion export across plasma membrane	3	3	3	0.35057
GO:0000725	recombinational repair	47	47	47	0.35074
GO:2001268	negative regulation of cysteine-type endopeptidase activity involved in apoptotic signaling pathway	1	1	1	0.35188
GO:0080009	mRNA methylation	10	10	10	0.35239
GO:0070537	histone H2A K63-linked deubiquitination	1	1	1	0.35244
GO:0015810	aspartate transmembrane transport	5	5	5	0.35281
GO:0045667	regulation of osteoblast differentiation	1	1	1	0.35301
GO:0032790	ribosome disassembly	2	2	2	0.35329
GO:0050953	sensory perception of light stimulus	74	74	74	0.35358
GO:0035435	phosphate ion transmembrane transport	5	5	5	0.35372
GO:0006281	DNA repair	225	225	225	0.35393
GO:0030091	protein repair	4	4	4	0.35473
GO:0021954	central nervous system neuron development	9	9	9	0.35476
GO:0000187	activation of MAPK activity	12	12	12	0.35487
GO:1905606	regulation of presynapse assembly	8	8	8	0.35505
GO:0032728	positive regulation of interferon-beta production	3	3	3	0.35565
GO:0009615	response to virus	10	10	10	0.35566
GO:0035767	endothelial cell chemotaxis	1	1	1	0.35572
GO:0002682	regulation of immune system process	100	100	100	0.35637
GO:0070681	glutaminyl-tRNAGln biosynthesis via transamidation	1	1	1	0.3564
GO:1903894	regulation of IRE1-mediated unfolded protein response	1	1	1	0.35651
GO:0018117	protein adenylylation	1	1	1	0.35651
GO:0044602	protein deadenylylation	1	1	1	0.35651
GO:0006637	acyl-CoA metabolic process	46	46	46	0.35663
GO:0006437	tyrosyl-tRNA aminoacylation	2	2	2	0.35665
GO:0051781	positive regulation of cell division	7	7	7	0.35696
GO:0006895	Golgi to endosome transport	8	8	8	0.35705
GO:0009249	protein lipoylation	1	1	1	0.35753
GO:0000278	mitotic cell cycle	220	220	220	0.35764
GO:0006471	protein ADP-ribosylation	12	12	12	0.35801
GO:1904668	positive regulation of ubiquitin protein ligase activity	3	3	3	0.35853
GO:0051281	positive regulation of release of sequestered calcium ion into cytosol	1	1	1	0.35867
GO:0048041	focal adhesion assembly	1	1	1	0.35867
GO:0050870	positive regulation of T cell activation	3	3	3	0.35873
GO:0032502	developmental process	1375	1375	1375	0.35885
GO:0050771	negative regulation of axonogenesis	14	14	14	0.35886
GO:0060541	respiratory system development	3	3	3	0.35896
GO:0000070	mitotic sister chromatid segregation	53	53	53	0.35903
GO:0006729	tetrahydrobiopterin biosynthetic process	7	7	7	0.35905
GO:0071596	ubiquitin-dependent protein catabolic process via the N-end rule pathway	2	2	2	0.35906
GO:0006636	unsaturated fatty acid biosynthetic process	13	13	13	0.35929
GO:0060840	artery development	4	4	4	0.35933
GO:0050851	antigen receptor-mediated signaling pathway	11	11	11	0.35945
GO:0090305	nucleic acid phosphodiester bond hydrolysis	91	91	91	0.35976
GO:0071354	cellular response to interleukin-6	2	2	2	0.36067
GO:0051168	nuclear export	31	31	31	0.36202
GO:0030514	negative regulation of BMP signaling pathway	17	17	17	0.36244
GO:0040012	regulation of locomotion	95	95	95	0.36247
GO:1900060	negative regulation of ceramide biosynthetic process	2	2	2	0.36261
GO:0090156	cellular sphingolipid homeostasis	2	2	2	0.36261
GO:0010508	positive regulation of autophagy	14	14	14	0.36295
GO:0061053	somite development	12	12	12	0.36353
GO:0043269	regulation of ion transport	109	109	109	0.3636
GO:0033209	tumor necrosis factor-mediated signaling pathway	3	3	3	0.36366
GO:0045807	positive regulation of endocytosis	1	1	1	0.3638
GO:0001501	skeletal system development	79	79	79	0.36399
GO:0061300	cerebellum vasculature development	2	2	2	0.36471
GO:1903070	negative regulation of ER-associated ubiquitin-dependent protein catabolic process	1	1	1	0.36472
GO:1904153	negative regulation of retrograde protein transport, ER to cytosol	1	1	1	0.36472
GO:1904240	negative regulation of VCP-NPL4-UFD1 AAA ATPase complex assembly	1	1	1	0.36472
GO:0006661	phosphatidylinositol biosynthetic process	34	34	34	0.36558
GO:0001996	positive regulation of heart rate by epinephrine-norepinephrine	3	3	3	0.36605
GO:0007257	activation of JUN kinase activity	7	7	7	0.36662
GO:0042984	regulation of amyloid precursor protein biosynthetic process	1	1	1	0.36667
GO:0002064	epithelial cell development	20	20	20	0.36719
GO:0051966	regulation of synaptic transmission, glutamatergic	7	7	7	0.36757
GO:1901135	carbohydrate derivative metabolic process	444	444	444	0.36779
GO:0098528	skeletal muscle fiber differentiation	4	4	4	0.36802
GO:0000082	G1/S transition of mitotic cell cycle	23	23	23	0.36803
GO:0006646	phosphatidylethanolamine biosynthetic process	3	3	3	0.36831
GO:0050728	negative regulation of inflammatory response	8	8	8	0.36874
GO:0009107	lipoate biosynthetic process	1	1	1	0.36874
GO:0006942	regulation of striated muscle contraction	5	5	5	0.36899
GO:0055072	iron ion homeostasis	26	26	26	0.36902
GO:0009311	oligosaccharide metabolic process	6	6	6	0.36906
GO:0034551	mitochondrial respiratory chain complex III assembly	2	2	2	0.3691
GO:0030705	cytoskeleton-dependent intracellular transport	68	68	68	0.36982
GO:0035067	negative regulation of histone acetylation	1	1	1	0.37001
GO:0009048	dosage compensation by inactivation of X chromosome	1	1	1	0.37001
GO:0045717	negative regulation of fatty acid biosynthetic process	1	1	1	0.37001
GO:0035404	histone-serine phosphorylation	1	1	1	0.37024
GO:0000212	meiotic spindle organization	1	1	1	0.37024
GO:0002943	tRNA dihydrouridine synthesis	4	4	4	0.37127
GO:0006396	RNA processing	453	453	453	0.37171
GO:0035196	production of miRNAs involved in gene silencing by miRNA	7	7	7	0.37325
GO:0031397	negative regulation of protein ubiquitination	7	7	7	0.3733
GO:0035494	SNARE complex disassembly	1	1	1	0.3736
GO:0010807	regulation of synaptic vesicle priming	1	1	1	0.3736
GO:0060215	primitive hemopoiesis	13	13	13	0.37443
GO:0030239	myofibril assembly	17	17	17	0.37453
GO:0001938	positive regulation of endothelial cell proliferation	5	5	5	0.37462
GO:0050679	positive regulation of epithelial cell proliferation	7	7	7	0.37508
GO:0006284	base-excision repair	14	14	14	0.37523
GO:0055011	atrial cardiac muscle cell differentiation	2	2	2	0.37538
GO:0003209	cardiac atrium morphogenesis	1	1	1	0.37546
GO:0009052	pentose-phosphate shunt, non-oxidative branch	4	4	4	0.37557
GO:0019408	dolichol biosynthetic process	1	1	1	0.37569
GO:0060003	copper ion export	1	1	1	0.37615
GO:0006422	aspartyl-tRNA aminoacylation	1	1	1	0.37674
GO:0072511	divalent inorganic cation transport	151	151	151	0.37676
GO:1900029	positive regulation of ruffle assembly	2	2	2	0.3773
GO:0006400	tRNA modification	54	54	54	0.37736
GO:0006428	isoleucyl-tRNA aminoacylation	6	6	6	0.37777
GO:0097503	sialylation	12	12	12	0.37785
GO:0016125	sterol metabolic process	32	32	32	0.37842
GO:0051645	Golgi localization	1	1	1	0.37895
GO:0016188	synaptic vesicle maturation	5	5	5	0.37898
GO:0019369	arachidonic acid metabolic process	23	23	23	0.37915
GO:0030951	establishment or maintenance of microtubule cytoskeleton polarity	2	2	2	0.37945
GO:0007020	microtubule nucleation	16	16	16	0.37959
GO:0034653	retinoic acid catabolic process	1	1	1	0.37965
GO:0051754	meiotic sister chromatid cohesion, centromeric	3	3	3	0.37977
GO:0006457	protein folding	79	79	79	0.3799
GO:0030177	positive regulation of Wnt signaling pathway	18	18	18	0.38015
GO:0001503	ossification	25	25	25	0.38034
GO:0030901	midbrain development	6	6	6	0.38042
GO:0034435	cholesterol esterification	5	5	5	0.38047
GO:0035589	G protein-coupled purinergic nucleotide receptor signaling pathway	4	4	4	0.38059
GO:0042953	lipoprotein transport	1	1	1	0.38094
GO:0006103	2-oxoglutarate metabolic process	1	1	1	0.38106
GO:0006536	glutamate metabolic process	8	8	8	0.38108
GO:0006531	aspartate metabolic process	2	2	2	0.38109
GO:0000395	mRNA 5'-splice site recognition	2	2	2	0.3811
GO:0034620	cellular response to unfolded protein	22	22	22	0.38125
GO:0001822	kidney development	23	23	23	0.38172
GO:0045880	positive regulation of smoothened signaling pathway	1	1	1	0.38176
GO:0051383	kinetochore organization	6	6	6	0.38194
GO:0017148	negative regulation of translation	30	30	30	0.38266
GO:0060623	regulation of chromosome condensation	1	1	1	0.3827
GO:0071922	regulation of cohesin loading	3	3	3	0.38277
GO:0099566	regulation of postsynaptic cytosolic calcium ion concentration	2	2	2	0.38409
GO:0032287	peripheral nervous system myelin maintenance	4	4	4	0.38411
GO:0006936	muscle contraction	38	38	38	0.38413
GO:0045576	mast cell activation	9	9	9	0.38429
GO:0007179	transforming growth factor beta receptor signaling pathway	22	22	22	0.38431
GO:0006312	mitotic recombination	7	7	7	0.38473
GO:0032008	positive regulation of TOR signaling	7	7	7	0.38577
GO:0033499	galactose catabolic process via UDP-galactose	3	3	3	0.3858
GO:1905072	cardiac jelly development	1	1	1	0.38599
GO:0042541	hemoglobin biosynthetic process	3	3	3	0.38628
GO:0010739	positive regulation of protein kinase A signaling	2	2	2	0.38676
GO:0090036	regulation of protein kinase C signaling	2	2	2	0.38676
GO:0060080	inhibitory postsynaptic potential	1	1	1	0.38729
GO:0045444	fat cell differentiation	10	10	10	0.38753
GO:0071788	endoplasmic reticulum tubular network maintenance	1	1	1	0.38788
GO:0072576	liver morphogenesis	2	2	2	0.38792
GO:0000226	microtubule cytoskeleton organization	175	175	175	0.38808
GO:0071205	protein localization to juxtaparanode region of axon	2	2	2	0.38826
GO:0032098	regulation of appetite	4	4	4	0.38918
GO:1900176	negative regulation of nodal signaling pathway involved in determination of lateral mesoderm left/right asymmetry	2	2	2	0.38943
GO:0006874	cellular calcium ion homeostasis	84	84	84	0.38948
GO:0009408	response to heat	10	10	10	0.38975
GO:0001919	regulation of receptor recycling	2	2	2	0.38993
GO:0050770	regulation of axonogenesis	47	47	47	0.39158
GO:0060037	pharyngeal system development	3	3	3	0.39174
GO:1902036	regulation of hematopoietic stem cell differentiation	5	5	5	0.39218
GO:0046464	acylglycerol catabolic process	9	9	9	0.39245
GO:0021587	cerebellum morphogenesis	4	4	4	0.39273
GO:0003344	pericardium morphogenesis	2	2	2	0.39278
GO:0006516	glycoprotein catabolic process	4	4	4	0.39279
GO:0030278	regulation of ossification	6	6	6	0.39281
GO:0060535	trachea cartilage morphogenesis	1	1	1	0.39286
GO:0035261	external genitalia morphogenesis	1	1	1	0.39286
GO:0030326	embryonic limb morphogenesis	1	1	1	0.39286
GO:0021794	thalamus development	1	1	1	0.39286
GO:0090009	primitive streak formation	1	1	1	0.39286
GO:0042475	odontogenesis of dentin-containing tooth	1	1	1	0.39286
GO:0090118	receptor-mediated endocytosis involved in cholesterol transport	1	1	1	0.39286
GO:0090244	Wnt signaling pathway involved in somitogenesis	1	1	1	0.39286
GO:0090245	axis elongation involved in somitogenesis	1	1	1	0.39286
GO:0006011	UDP-glucose metabolic process	10	10	10	0.3932
GO:0098915	membrane repolarization during ventricular cardiac muscle cell action potential	2	2	2	0.39329
GO:0060307	regulation of ventricular cardiac muscle cell membrane repolarization	2	2	2	0.39329
GO:0014033	neural crest cell differentiation	26	26	26	0.39333
GO:0007084	mitotic nuclear envelope reassembly	4	4	4	0.39428
GO:1990481	mRNA pseudouridine synthesis	4	4	4	0.39452
GO:0006667	sphinganine metabolic process	2	2	2	0.3948
GO:1905066	regulation of canonical Wnt signaling pathway involved in heart development	1	1	1	0.39536
GO:0030838	positive regulation of actin filament polymerization	50	50	50	0.3957
GO:0050934	late stripe melanocyte differentiation	4	4	4	0.39571
GO:0034427	nuclear-transcribed mRNA catabolic process, exonucleolytic, 3'-5'	6	6	6	0.39624
GO:0050727	regulation of inflammatory response	23	23	23	0.39672
GO:0071380	cellular response to prostaglandin E stimulus	3	3	3	0.39717
GO:0034501	protein localization to kinetochore	6	6	6	0.39725
GO:0090171	chondrocyte morphogenesis	1	1	1	0.39727
GO:0006360	transcription by RNA polymerase I	6	6	6	0.39785
GO:1901998	toxin transport	1	1	1	0.3993
GO:0032924	activin receptor signaling pathway	8	8	8	0.39967
GO:0033147	negative regulation of intracellular estrogen receptor signaling pathway	2	2	2	0.40021
GO:0050768	negative regulation of neurogenesis	30	30	30	0.4004
GO:0002376	immune system process	309	309	309	0.40071
GO:0098974	postsynaptic actin cytoskeleton organization	2	2	2	0.40089
GO:0006334	nucleosome assembly	21	21	21	0.40089
GO:0051131	chaperone-mediated protein complex assembly	2	2	2	0.40106
GO:0007416	synapse assembly	26	26	26	0.40156
GO:0070374	positive regulation of ERK1 and ERK2 cascade	6	6	6	0.40165
GO:0015770	sucrose transport	6	6	6	0.40165
GO:0060213	positive regulation of nuclear-transcribed mRNA poly(A) tail shortening	3	3	3	0.40187
GO:0090222	centrosome-templated microtubule nucleation	1	1	1	0.40218
GO:0032922	circadian regulation of gene expression	13	13	13	0.40233
GO:0008589	regulation of smoothened signaling pathway	6	6	6	0.40237
GO:0006369	termination of RNA polymerase II transcription	3	3	3	0.40319
GO:0042176	regulation of protein catabolic process	48	48	48	0.40322
GO:0008284	positive regulation of cell population proliferation	42	42	42	0.40337
GO:0006278	RNA-dependent DNA biosynthetic process	8	8	8	0.40354
GO:0072425	signal transduction involved in G2 DNA damage checkpoint	3	3	3	0.40375
GO:0030010	establishment of cell polarity	17	17	17	0.40377
GO:0032324	molybdopterin cofactor biosynthetic process	2	2	2	0.40378
GO:0006351	transcription, DNA-templated	1350	1350	1350	0.40434
GO:0070831	basement membrane assembly	4	4	4	0.40482
GO:0042417	dopamine metabolic process	6	6	6	0.4049
GO:0042424	catecholamine catabolic process	4	4	4	0.40507
GO:0035278	miRNA mediated inhibition of translation	13	13	13	0.40547
GO:0006436	tryptophanyl-tRNA aminoacylation	2	2	2	0.40668
GO:0003352	regulation of cilium movement	7	7	7	0.40678
GO:0060285	cilium-dependent cell motility	15	15	15	0.40682
GO:0016139	glycoside catabolic process	2	2	2	0.40702
GO:0061157	mRNA destabilization	4	4	4	0.40805
GO:0070131	positive regulation of mitochondrial translation	2	2	2	0.40856
GO:0016584	nucleosome positioning	1	1	1	0.40857
GO:0006164	purine nucleotide biosynthetic process	102	102	102	0.4088
GO:0019433	triglyceride catabolic process	6	6	6	0.40894
GO:0006289	nucleotide-excision repair	21	21	21	0.40901
GO:0006269	DNA replication, synthesis of RNA primer	2	2	2	0.40907
GO:0006825	copper ion transport	6	6	6	0.40926
GO:0006878	cellular copper ion homeostasis	2	2	2	0.40941
GO:0016203	muscle attachment	1	1	1	0.40966
GO:0033292	T-tubule organization	1	1	1	0.40966
GO:0055003	cardiac myofibril assembly	1	1	1	0.4099
GO:0030241	skeletal muscle myosin thick filament assembly	1	1	1	0.4099
GO:0035995	detection of muscle stretch	1	1	1	0.4099
GO:0048769	sarcomerogenesis	1	1	1	0.4099
GO:0048739	cardiac muscle fiber development	1	1	1	0.4099
GO:0033333	fin development	18	18	18	0.41017
GO:1901031	regulation of response to reactive oxygen species	4	4	4	0.41038
GO:0071233	cellular response to leucine	4	4	4	0.41038
GO:1990253	cellular response to leucine starvation	4	4	4	0.41038
GO:0002009	morphogenesis of an epithelium	76	76	76	0.4105
GO:0008203	cholesterol metabolic process	25	25	25	0.4106
GO:0042771	intrinsic apoptotic signaling pathway in response to DNA damage by p53 class mediator	2	2	2	0.41061
GO:0045634	regulation of melanocyte differentiation	2	2	2	0.41061
GO:0035108	limb morphogenesis	3	3	3	0.4107
GO:0021744	dorsal motor nucleus of vagus nerve development	2	2	2	0.41078
GO:0030510	regulation of BMP signaling pathway	28	28	28	0.41167
GO:0051013	microtubule severing	6	6	6	0.4127
GO:0007041	lysosomal transport	13	13	13	0.41307
GO:0006418	tRNA aminoacylation for protein translation	62	62	62	0.41323
GO:0032784	regulation of DNA-templated transcription, elongation	16	16	16	0.41326
GO:0016024	CDP-diacylglycerol biosynthetic process	2	2	2	0.41336
GO:0060158	phospholipase C-activating dopamine receptor signaling pathway	1	1	1	0.41342
GO:0042135	neurotransmitter catabolic process	4	4	4	0.41354
GO:0009308	amine metabolic process	19	19	19	0.4144
GO:1903508	positive regulation of nucleic acid-templated transcription	295	295	295	0.41541
GO:0000706	meiotic DNA double-strand break processing	1	1	1	0.41659
GO:0021828	gonadotrophin-releasing hormone neuronal migration to the hypothalamus	2	2	2	0.41767
GO:0045446	endothelial cell differentiation	16	16	16	0.41794
GO:0019370	leukotriene biosynthetic process	3	3	3	0.4181
GO:0097345	mitochondrial outer membrane permeabilization	1	1	1	0.41842
GO:0047497	mitochondrion transport along microtubule	4	4	4	0.41842
GO:0045742	positive regulation of epidermal growth factor receptor signaling pathway	3	3	3	0.41875
GO:0009617	response to bacterium	29	29	29	0.41876
GO:0045745	positive regulation of G protein-coupled receptor signaling pathway	1	1	1	0.41879
GO:0048167	regulation of synaptic plasticity	16	16	16	0.41879
GO:0034316	negative regulation of Arp2/3 complex-mediated actin nucleation	2	2	2	0.41888
GO:0071846	actin filament debranching	2	2	2	0.41888
GO:0042823	pyridoxal phosphate biosynthetic process	3	3	3	0.41924
GO:0008615	pyridoxine biosynthetic process	1	1	1	0.41927
GO:0002724	regulation of T cell cytokine production	1	1	1	0.42001
GO:0030512	negative regulation of transforming growth factor beta receptor signaling pathway	5	5	5	0.42007
GO:0033173	calcineurin-NFAT signaling cascade	6	6	6	0.42022
GO:0035038	female pronucleus assembly	2	2	2	0.42026
GO:0035039	male pronucleus assembly	2	2	2	0.42026
GO:0007343	egg activation	2	2	2	0.42026
GO:0015833	peptide transport	473	473	473	0.42157
GO:0071467	cellular response to pH	2	2	2	0.42217
GO:0046835	carbohydrate phosphorylation	16	16	16	0.42228
GO:0006231	dTMP biosynthetic process	1	1	1	0.42344
GO:0030277	maintenance of gastrointestinal epithelium	5	5	5	0.42401
GO:0002479	antigen processing and presentation of exogenous peptide antigen via MHC class I, TAP-dependent	5	5	5	0.42468
GO:0031060	regulation of histone methylation	1	1	1	0.4248
GO:0030835	negative regulation of actin filament depolymerization	34	34	34	0.42534
GO:1905775	negative regulation of DNA helicase activity	1	1	1	0.42627
GO:0007219	Notch signaling pathway	50	50	50	0.42638
GO:0006335	DNA replication-dependent nucleosome assembly	3	3	3	0.42725
GO:0008611	ether lipid biosynthetic process	4	4	4	0.42726
GO:0021707	cerebellar granule cell differentiation	1	1	1	0.42874
GO:0001933	negative regulation of protein phosphorylation	45	45	45	0.42891
GO:0060271	cilium assembly	90	90	90	0.43012
GO:0006357	regulation of transcription by RNA polymerase II	676	676	676	0.43016
GO:0051156	glucose 6-phosphate metabolic process	15	15	15	0.4305
GO:0097052	L-kynurenine metabolic process	3	3	3	0.43067
GO:0042766	nucleosome mobilization	1	1	1	0.43084
GO:0001738	morphogenesis of a polarized epithelium	8	8	8	0.4309
GO:0031507	heterochromatin assembly	9	9	9	0.43106
GO:0016332	establishment or maintenance of polarity of embryonic epithelium	1	1	1	0.43109
GO:0035778	pronephric nephron tubule epithelial cell differentiation	1	1	1	0.43109
GO:0007097	nuclear migration	1	1	1	0.43109
GO:0007405	neuroblast proliferation	1	1	1	0.43109
GO:0007502	digestive tract mesoderm development	1	1	1	0.43109
GO:0008078	mesodermal cell migration	2	2	2	0.43113
GO:0006342	chromatin silencing	18	18	18	0.4312
GO:0048747	muscle fiber development	26	26	26	0.43328
GO:0006423	cysteinyl-tRNA aminoacylation	2	2	2	0.43334
GO:0022010	central nervous system myelination	3	3	3	0.43518
GO:0007166	cell surface receptor signaling pathway	678	678	678	0.43586
GO:0051660	establishment of centrosome localization	2	2	2	0.43808
GO:0021654	rhombomere boundary formation	2	2	2	0.43861
GO:0048681	negative regulation of axon regeneration	2	2	2	0.43861
GO:0021591	ventricular system development	6	6	6	0.43864
GO:0009755	hormone-mediated signaling pathway	21	21	21	0.43894
GO:1900271	regulation of long-term synaptic potentiation	2	2	2	0.43896
GO:0036066	protein O-linked fucosylation	1	1	1	0.43954
GO:0035493	SNARE complex assembly	12	12	12	0.44
GO:0048205	COPI coating of Golgi vesicle	2	2	2	0.44037
GO:0098703	calcium ion import across plasma membrane	8	8	8	0.44066
GO:0007634	optokinetic behavior	4	4	4	0.44116
GO:0015882	L-ascorbic acid transmembrane transport	1	1	1	0.44153
GO:0015918	sterol transport	15	15	15	0.44172
GO:0018107	peptidyl-threonine phosphorylation	16	16	16	0.44183
GO:0009115	xanthine catabolic process	3	3	3	0.44187
GO:0033340	pelvic fin development	1	1	1	0.44191
GO:0033337	dorsal fin development	1	1	1	0.44191
GO:0033335	anal fin development	2	2	2	0.44195
GO:0033336	caudal fin development	3	3	3	0.442
GO:0031145	anaphase-promoting complex-dependent catabolic process	8	8	8	0.4425
GO:0045600	positive regulation of fat cell differentiation	3	3	3	0.44445
GO:0030490	maturation of SSU-rRNA	26	26	26	0.4446
GO:0051968	positive regulation of synaptic transmission, glutamatergic	3	3	3	0.44512
GO:0043968	histone H2A acetylation	2	2	2	0.44515
GO:2000311	regulation of AMPA receptor activity	4	4	4	0.44526
GO:0150077	regulation of neuroinflammatory response	4	4	4	0.44552
GO:0050655	dermatan sulfate proteoglycan metabolic process	1	1	1	0.44566
GO:0008283	cell population proliferation	143	143	143	0.44571
GO:0030195	negative regulation of blood coagulation	2	2	2	0.44584
GO:0030865	cortical cytoskeleton organization	31	31	31	0.44636
GO:0001935	endothelial cell proliferation	11	11	11	0.44666
GO:0016310	phosphorylation	914	914	914	0.44679
GO:2000134	negative regulation of G1/S transition of mitotic cell cycle	9	9	9	0.44699
GO:0061512	protein localization to cilium	5	5	5	0.44704
GO:0036149	phosphatidylinositol acyl-chain remodeling	2	2	2	0.44746
GO:0019511	peptidyl-proline hydroxylation	4	4	4	0.44751
GO:0060038	cardiac muscle cell proliferation	1	1	1	0.44767
GO:0009253	peptidoglycan catabolic process	4	4	4	0.4478
GO:0010529	negative regulation of transposition	1	1	1	0.44792
GO:0043113	receptor clustering	8	8	8	0.44814
GO:0010669	epithelial structure maintenance	6	6	6	0.44815
GO:0046651	lymphocyte proliferation	5	5	5	0.44899
GO:0031508	pericentric heterochromatin assembly	1	1	1	0.44918
GO:0010216	maintenance of DNA methylation	1	1	1	0.44918
GO:0006346	DNA methylation-dependent heterochromatin assembly	2	2	2	0.44923
GO:0045197	establishment or maintenance of epithelial cell apical/basal polarity	14	14	14	0.44923
GO:0007051	spindle organization	48	48	48	0.45031
GO:0018343	protein farnesylation	2	2	2	0.45084
GO:0010452	histone H3-K36 methylation	7	7	7	0.45097
GO:0048545	response to steroid hormone	15	15	15	0.45102
GO:0003319	cardioblast migration to the midline involved in heart rudiment formation	1	1	1	0.45107
GO:0071907	determination of digestive tract left/right asymmetry	1	1	1	0.45107
GO:0035442	dipeptide transmembrane transport	2	2	2	0.45155
GO:0006790	sulfur compound metabolic process	115	115	115	0.45171
GO:0051103	DNA ligation involved in DNA repair	4	4	4	0.45193
GO:0033152	immunoglobulin V(D)J recombination	2	2	2	0.45208
GO:0006297	nucleotide-excision repair, DNA gap filling	2	2	2	0.45208
GO:0060397	growth hormone receptor signaling pathway via JAK-STAT	2	2	2	0.45226
GO:0044458	motile cilium assembly	2	2	2	0.45333
GO:0045879	negative regulation of smoothened signaling pathway	4	4	4	0.45347
GO:0010890	positive regulation of sequestering of triglyceride	1	1	1	0.45372
GO:0009880	embryonic pattern specification	7	7	7	0.45386
GO:0035094	response to nicotine	2	2	2	0.45494
GO:0097720	calcineurin-mediated signaling	12	12	12	0.45539
GO:0033169	histone H3-K9 demethylation	7	7	7	0.45594
GO:0031290	retinal ganglion cell axon guidance	11	11	11	0.45653
GO:0033275	actin-myosin filament sliding	1	1	1	0.45675
GO:0090131	mesenchyme migration	1	1	1	0.45675
GO:0003428	chondrocyte intercalation involved in growth plate cartilage morphogenesis	1	1	1	0.45713
GO:2000301	negative regulation of synaptic vesicle exocytosis	1	1	1	0.45713
GO:0071320	cellular response to cAMP	1	1	1	0.45713
GO:0060536	cartilage morphogenesis	4	4	4	0.45818
GO:0006659	phosphatidylserine biosynthetic process	2	2	2	0.4587
GO:0051561	positive regulation of mitochondrial calcium ion concentration	1	1	1	0.45878
GO:0098655	cation transmembrane transport	346	346	346	0.45937
GO:0006085	acetyl-CoA biosynthetic process	7	7	7	0.45956
GO:0031284	positive regulation of guanylate cyclase activity	7	7	7	0.45972
GO:0001694	histamine biosynthetic process	2	2	2	0.45977
GO:0006548	histidine catabolic process	2	2	2	0.45977
GO:0006898	receptor-mediated endocytosis	42	42	42	0.4601
GO:0010952	positive regulation of peptidase activity	13	13	13	0.46036
GO:0006072	glycerol-3-phosphate metabolic process	4	4	4	0.46069
GO:0031468	nuclear envelope reassembly	6	6	6	0.46215
GO:0060236	regulation of mitotic spindle organization	3	3	3	0.46243
GO:0007010	cytoskeleton organization	558	558	558	0.46254
GO:0048048	embryonic eye morphogenesis	15	15	15	0.46324
GO:0008063	Toll signaling pathway	3	3	3	0.46332
GO:0000245	spliceosomal complex assembly	14	14	14	0.46345
GO:0010569	regulation of double-strand break repair via homologous recombination	6	6	6	0.46377
GO:0030902	hindbrain development	22	22	22	0.4642
GO:0060385	axonogenesis involved in innervation	2	2	2	0.46445
GO:0050769	positive regulation of neurogenesis	30	30	30	0.46462
GO:0045132	meiotic chromosome segregation	14	14	14	0.46613
GO:0036158	outer dynein arm assembly	3	3	3	0.46615
GO:0036159	inner dynein arm assembly	3	3	3	0.46615
GO:0031291	Ran protein signal transduction	1	1	1	0.46678
GO:0030149	sphingolipid catabolic process	8	8	8	0.46751
GO:0038083	peptidyl-tyrosine autophosphorylation	12	12	12	0.46756
GO:0031629	synaptic vesicle fusion to presynaptic active zone membrane	8	8	8	0.46758
GO:0006004	fucose metabolic process	1	1	1	0.46768
GO:0006379	mRNA cleavage	9	9	9	0.46806
GO:0001667	ameboidal-type cell migration	53	53	53	0.46818
GO:0030100	regulation of endocytosis	21	21	21	0.46823
GO:0061484	hematopoietic stem cell homeostasis	2	2	2	0.46895
GO:0007175	negative regulation of epidermal growth factor-activated receptor activity	4	4	4	0.46896
GO:0061158	3'-UTR-mediated mRNA destabilization	2	2	2	0.46932
GO:0032467	positive regulation of cytokinesis	4	4	4	0.4696
GO:0006139	nucleobase-containing compound metabolic process	2964	2964	2964	0.46976
GO:0060729	intestinal epithelial structure maintenance	3	3	3	0.46983
GO:0042941	D-alanine transport	2	2	2	0.47022
GO:0042942	D-serine transport	2	2	2	0.47022
GO:0006904	vesicle docking involved in exocytosis	29	29	29	0.47054
GO:1902358	sulfate transmembrane transport	15	15	15	0.47087
GO:0071600	otic vesicle morphogenesis	5	5	5	0.47094
GO:2001135	regulation of endocytic recycling	2	2	2	0.47112
GO:0018026	peptidyl-lysine monomethylation	2	2	2	0.47112
GO:0034446	substrate adhesion-dependent cell spreading	11	11	11	0.47143
GO:0051145	smooth muscle cell differentiation	3	3	3	0.4719
GO:0030187	melatonin biosynthetic process	1	1	1	0.47266
GO:0031936	negative regulation of chromatin silencing	5	5	5	0.47336
GO:0060122	inner ear receptor cell stereocilium organization	4	4	4	0.47358
GO:0006433	prolyl-tRNA aminoacylation	2	2	2	0.47402
GO:0051014	actin filament severing	15	15	15	0.47452
GO:0035790	platelet-derived growth factor receptor-alpha signaling pathway	2	2	2	0.47502
GO:0002115	store-operated calcium entry	5	5	5	0.47524
GO:0051252	regulation of RNA metabolic process	1366	1366	1366	0.47524
GO:0046015	regulation of transcription by glucose	1	1	1	0.47587
GO:0000183	rDNA heterochromatin assembly	1	1	1	0.47587
GO:0061668	mitochondrial ribosome assembly	1	1	1	0.476
GO:0006809	nitric oxide biosynthetic process	7	7	7	0.4764
GO:0016081	synaptic vesicle docking	4	4	4	0.47665
GO:0042427	serotonin biosynthetic process	6	6	6	0.47732
GO:0050772	positive regulation of axonogenesis	9	9	9	0.47859
GO:0023052	signaling	2065	2065	2065	0.47975
GO:0071929	alpha-tubulin acetylation	4	4	4	0.47986
GO:0035050	embryonic heart tube development	23	23	23	0.48
GO:0050919	negative chemotaxis	14	14	14	0.48008
GO:0007338	single fertilization	12	12	12	0.4801
GO:0038026	reelin-mediated signaling pathway	4	4	4	0.48025
GO:0021778	oligodendrocyte cell fate specification	1	1	1	0.4805
GO:0033387	putrescine biosynthetic process from ornithine	2	2	2	0.48147
GO:1903538	regulation of meiotic cell cycle process involved in oocyte maturation	1	1	1	0.48153
GO:0032570	response to progesterone	1	1	1	0.48153
GO:0001541	ovarian follicle development	2	2	2	0.48158
GO:0051315	attachment of mitotic spindle microtubules to kinetochore	6	6	6	0.48268
GO:0006366	transcription by RNA polymerase II	711	711	711	0.48276
GO:0060294	cilium movement involved in cell motility	13	13	13	0.4828
GO:0001682	tRNA 5'-leader removal	2	2	2	0.4833
GO:0048015	phosphatidylinositol-mediated signaling	35	35	35	0.48416
GO:0035553	oxidative single-stranded RNA demethylation	2	2	2	0.48494
GO:0019233	sensory perception of pain	2	2	2	0.48519
GO:0006567	threonine catabolic process	5	5	5	0.48539
GO:0090504	epiboly	5	5	5	0.48626
GO:0017196	N-terminal peptidyl-methionine acetylation	5	5	5	0.48689
GO:0006014	D-ribose metabolic process	1	1	1	0.48695
GO:0032402	melanosome transport	8	8	8	0.48717
GO:0042699	follicle-stimulating hormone signaling pathway	1	1	1	0.48772
GO:0008584	male gonad development	1	1	1	0.48772
GO:0021522	spinal cord motor neuron differentiation	4	4	4	0.48774
GO:0030030	cell projection organization	350	350	350	0.48838
GO:0061621	canonical glycolysis	2	2	2	0.48841
GO:0048278	vesicle docking	34	34	34	0.48858
GO:0045333	cellular respiration	64	64	64	0.4886
GO:0033396	beta-alanine biosynthetic process via 3-ureidopropionate	1	1	1	0.48863
GO:0007599	hemostasis	30	30	30	0.48871
GO:0044805	late nucleophagy	7	7	7	0.48885
GO:0006754	ATP biosynthetic process	18	18	18	0.489
GO:0006906	vesicle fusion	38	38	38	0.48955
GO:0007346	regulation of mitotic cell cycle	87	87	87	0.49028
GO:0060395	SMAD protein signal transduction	18	18	18	0.49054
GO:0006384	transcription initiation from RNA polymerase III promoter	3	3	3	0.49086
GO:0099054	presynapse assembly	12	12	12	0.49222
GO:0030522	intracellular receptor signaling pathway	35	35	35	0.49237
GO:0051639	actin filament network formation	8	8	8	0.49239
GO:0048565	digestive tract development	15	15	15	0.49244
GO:0030947	regulation of vascular endothelial growth factor receptor signaling pathway	8	8	8	0.4925
GO:0018027	peptidyl-lysine dimethylation	1	1	1	0.49264
GO:0035195	gene silencing by miRNA	21	21	21	0.49292
GO:0043149	stress fiber assembly	10	10	10	0.49323
GO:0051612	negative regulation of serotonin uptake	2	2	2	0.49501
GO:0007168	receptor guanylyl cyclase signaling pathway	3	3	3	0.49513
GO:0006491	N-glycan processing	6	6	6	0.49515
GO:0014065	phosphatidylinositol 3-kinase signaling	15	15	15	0.49576
GO:0031053	primary miRNA processing	3	3	3	0.49641
GO:0006163	purine nucleotide metabolic process	166	166	166	0.49686
GO:0048885	neuromast deposition	3	3	3	0.49723
GO:0009786	regulation of asymmetric cell division	1	1	1	0.49732
GO:0044774	mitotic DNA integrity checkpoint	25	25	25	0.49738
GO:0000819	sister chromatid segregation	61	61	61	0.49756
GO:0006782	protoporphyrinogen IX biosynthetic process	4	4	4	0.4976
GO:0035307	positive regulation of protein dephosphorylation	3	3	3	0.49761
GO:0051601	exocyst localization	4	4	4	0.49812
GO:0015718	monocarboxylic acid transport	45	45	45	0.49814
GO:0006914	autophagy	100	100	100	0.49833
GO:0006166	purine ribonucleoside salvage	7	7	7	0.49886
GO:0072332	intrinsic apoptotic signaling pathway by p53 class mediator	5	5	5	0.4991
GO:0006611	protein export from nucleus	23	23	23	0.49911
GO:0015964	diadenosine triphosphate catabolic process	1	1	1	0.49914
GO:0051306	mitotic sister chromatid separation	18	18	18	0.4994
GO:0033045	regulation of sister chromatid segregation	21	21	21	0.49943
GO:0043007	maintenance of rDNA	1	1	1	0.49953
GO:0007213	G protein-coupled acetylcholine receptor signaling pathway	6	6	6	0.5011
GO:0097552	mitochondrial double-strand break repair via homologous recombination	1	1	1	0.50266
GO:0042138	meiotic DNA double-strand break formation	1	1	1	0.50266
GO:0023041	neuronal signal transduction	3	3	3	0.50348
GO:0009443	pyridoxal 5'-phosphate salvage	2	2	2	0.50441
GO:0006260	DNA replication	93	93	93	0.50485
GO:0006909	phagocytosis	26	26	26	0.50537
GO:0045727	positive regulation of translation	7	7	7	0.50544
GO:0090110	COPII-coated vesicle cargo loading	8	8	8	0.50566
GO:2000785	regulation of autophagosome assembly	6	6	6	0.50605
GO:0070372	regulation of ERK1 and ERK2 cascade	13	13	13	0.50684
GO:0043044	ATP-dependent chromatin remodeling	26	26	26	0.50718
GO:0034553	mitochondrial respiratory chain complex II assembly	2	2	2	0.50718
GO:0002100	tRNA wobble adenosine to inosine editing	1	1	1	0.5075
GO:0002244	hematopoietic progenitor cell differentiation	19	19	19	0.50782
GO:1903565	negative regulation of protein localization to cilium	1	1	1	0.50789
GO:0010506	regulation of autophagy	40	40	40	0.50797
GO:0071816	tail-anchored membrane protein insertion into ER membrane	2	2	2	0.50811
GO:0001841	neural tube formation	11	11	11	0.50876
GO:0010880	regulation of release of sequestered calcium ion into cytosol by sarcoplasmic reticulum	4	4	4	0.51018
GO:0043584	nose development	1	1	1	0.51025
GO:0009247	glycolipid biosynthetic process	26	26	26	0.51073
GO:0043252	sodium-independent organic anion transport	8	8	8	0.51149
GO:0018094	protein polyglycylation	1	1	1	0.51339
GO:0007256	activation of JNKK activity	3	3	3	0.51429
GO:0001574	ganglioside biosynthetic process	2	2	2	0.51459
GO:0035511	oxidative DNA demethylation	3	3	3	0.51481
GO:0031116	positive regulation of microtubule polymerization	1	1	1	0.51562
GO:0007275	multicellular organism development	1166	1166	1166	0.51569
GO:0043547	positive regulation of GTPase activity	156	156	156	0.51578
GO:0000722	telomere maintenance via recombination	3	3	3	0.51641
GO:0060326	cell chemotaxis	18	18	18	0.51642
GO:0031591	wybutosine biosynthetic process	2	2	2	0.51664
GO:0001774	microglial cell activation	3	3	3	0.51705
GO:0048839	inner ear development	30	30	30	0.51707
GO:0021549	cerebellum development	8	8	8	0.51763
GO:0032870	cellular response to hormone stimulus	75	75	75	0.51764
GO:0006097	glyoxylate cycle	2	2	2	0.5185
GO:0006739	NADP metabolic process	16	16	16	0.51856
GO:0000012	single strand break repair	3	3	3	0.5196
GO:0018011	N-terminal peptidyl-alanine methylation	1	1	1	0.52036
GO:0018013	N-terminal peptidyl-glycine methylation	1	1	1	0.52036
GO:0018016	N-terminal peptidyl-proline dimethylation	1	1	1	0.52036
GO:0035572	N-terminal peptidyl-serine dimethylation	1	1	1	0.52036
GO:0035573	N-terminal peptidyl-serine trimethylation	1	1	1	0.52036
GO:0007229	integrin-mediated signaling pathway	41	41	41	0.52066
GO:0016571	histone methylation	50	50	50	0.52075
GO:1901827	zeaxanthin biosynthetic process	1	1	1	0.52088
GO:1900745	positive regulation of p38MAPK cascade	2	2	2	0.52147
GO:0032970	regulation of actin filament-based process	128	128	128	0.52188
GO:0008345	larval locomotory behavior	2	2	2	0.52241
GO:0023051	regulation of signaling	564	564	564	0.52259
GO:0090594	inflammatory response to wounding	2	2	2	0.52259
GO:0072583	clathrin-dependent endocytosis	22	22	22	0.52265
GO:0048546	digestive tract morphogenesis	6	6	6	0.52266
GO:0045429	positive regulation of nitric oxide biosynthetic process	1	1	1	0.52273
GO:0000052	citrulline metabolic process	2	2	2	0.52278
GO:0045104	intermediate filament cytoskeleton organization	20	20	20	0.52325
GO:0061588	calcium activated phospholipid scrambling	5	5	5	0.52329
GO:0036010	protein localization to endosome	3	3	3	0.52337
GO:0045945	positive regulation of transcription by RNA polymerase III	1	1	1	0.52352
GO:0060998	regulation of dendritic spine development	9	9	9	0.52358
GO:2001222	regulation of neuron migration	3	3	3	0.52363
GO:0034453	microtubule anchoring	8	8	8	0.52376
GO:0042462	eye photoreceptor cell development	13	13	13	0.52392
GO:0035338	long-chain fatty-acyl-CoA biosynthetic process	7	7	7	0.52443
GO:0019725	cellular homeostasis	200	200	200	0.52448
GO:0071711	basement membrane organization	6	6	6	0.5249
GO:0045089	positive regulation of innate immune response	18	18	18	0.52512
GO:0061564	axon development	153	153	153	0.52604
GO:0046470	phosphatidylcholine metabolic process	11	11	11	0.52611
GO:0010507	negative regulation of autophagy	4	4	4	0.52636
GO:0010212	response to ionizing radiation	10	10	10	0.5266
GO:0006408	snRNA export from nucleus	2	2	2	0.52726
GO:0060348	bone development	12	12	12	0.52745
GO:0007231	osmosensory signaling pathway	3	3	3	0.52759
GO:0006108	malate metabolic process	3	3	3	0.52767
GO:0070192	chromosome organization involved in meiotic cell cycle	9	9	9	0.5286
GO:1990426	mitotic recombination-dependent replication fork processing	2	2	2	0.52875
GO:0042148	strand invasion	2	2	2	0.52875
GO:2000249	regulation of actin cytoskeleton reorganization	2	2	2	0.52885
GO:0036228	protein localization to nuclear inner membrane	3	3	3	0.52889
GO:0007172	signal complex assembly	1	1	1	0.52893
GO:0002688	regulation of leukocyte chemotaxis	7	7	7	0.52914
GO:0070126	mitochondrial translational termination	3	3	3	0.52919
GO:0030950	establishment or maintenance of actin cytoskeleton polarity	1	1	1	0.52946
GO:0050650	chondroitin sulfate proteoglycan biosynthetic process	10	10	10	0.52968
GO:0042693	muscle cell fate commitment	1	1	1	0.52985
GO:0007271	synaptic transmission, cholinergic	3	3	3	0.53057
GO:1901911	adenosine 5'-(hexahydrogen pentaphosphate) catabolic process	2	2	2	0.53062
GO:1901907	diadenosine pentaphosphate catabolic process	2	2	2	0.53062
GO:1901909	diadenosine hexaphosphate catabolic process	2	2	2	0.53062
GO:0071543	diphosphoinositol polyphosphate metabolic process	2	2	2	0.53062
GO:0007005	mitochondrion organization	108	108	108	0.53098
GO:0007100	mitotic centrosome separation	2	2	2	0.53099
GO:2000574	regulation of microtubule motor activity	4	4	4	0.53103
GO:0001516	prostaglandin biosynthetic process	7	7	7	0.53143
GO:0099179	regulation of synaptic membrane adhesion	1	1	1	0.53144
GO:0036092	phosphatidylinositol-3-phosphate biosynthetic process	9	9	9	0.5318
GO:0035021	negative regulation of Rac protein signal transduction	3	3	3	0.5324
GO:0098886	modification of dendritic spine	3	3	3	0.5324
GO:1903672	positive regulation of sprouting angiogenesis	3	3	3	0.53261
GO:0031340	positive regulation of vesicle fusion	3	3	3	0.53269
GO:0032024	positive regulation of insulin secretion	7	7	7	0.53277
GO:0006892	post-Golgi vesicle-mediated transport	28	28	28	0.53318
GO:0048843	negative regulation of axon extension involved in axon guidance	12	12	12	0.53321
GO:0006622	protein targeting to lysosome	4	4	4	0.53328
GO:0000055	ribosomal large subunit export from nucleus	2	2	2	0.53361
GO:0098900	regulation of action potential	3	3	3	0.53367
GO:0016311	dephosphorylation	263	263	263	0.53379
GO:1901379	regulation of potassium ion transmembrane transport	9	9	9	0.53389
GO:0045741	positive regulation of epidermal growth factor-activated receptor activity	2	2	2	0.53436
GO:0035357	peroxisome proliferator activated receptor signaling pathway	1	1	1	0.53475
GO:0030968	endoplasmic reticulum unfolded protein response	16	16	16	0.53565
GO:0032212	positive regulation of telomere maintenance via telomerase	1	1	1	0.53581
GO:0006833	water transport	5	5	5	0.53677
GO:0015871	choline transport	2	2	2	0.5368
GO:0009142	nucleoside triphosphate biosynthetic process	35	35	35	0.53727
GO:0048675	axon extension	28	28	28	0.53768
GO:0010038	response to metal ion	31	31	31	0.53794
GO:0042461	photoreceptor cell development	24	24	24	0.53822
GO:0048924	posterior lateral line neuromast mantle cell differentiation	1	1	1	0.53832
GO:0006707	cholesterol catabolic process	6	6	6	0.53979
GO:0051169	nuclear transport	66	66	66	0.54017
GO:0035118	embryonic pectoral fin morphogenesis	4	4	4	0.5402
GO:0033564	anterior/posterior axon guidance	4	4	4	0.5402
GO:2000300	regulation of synaptic vesicle exocytosis	5	5	5	0.54098
GO:0002188	translation reinitiation	2	2	2	0.54167
GO:0001710	mesodermal cell fate commitment	4	4	4	0.54182
GO:0035542	regulation of SNARE complex assembly	5	5	5	0.54186
GO:0001887	selenium compound metabolic process	1	1	1	0.54284
GO:0001578	microtubule bundle formation	25	25	25	0.54294
GO:0030201	heparan sulfate proteoglycan metabolic process	12	12	12	0.54296
GO:0010575	positive regulation of vascular endothelial growth factor production	1	1	1	0.54297
GO:0034498	early endosome to Golgi transport	2	2	2	0.54299
GO:0019532	oxalate transport	5	5	5	0.54347
GO:0030593	neutrophil chemotaxis	5	5	5	0.54358
GO:0046654	tetrahydrofolate biosynthetic process	3	3	3	0.5448
GO:0035721	intraciliary retrograde transport	6	6	6	0.54565
GO:0099525	presynaptic dense core vesicle exocytosis	3	3	3	0.5458
GO:0061789	dense core granule priming	3	3	3	0.5458
GO:0060088	auditory receptor cell stereocilium organization	2	2	2	0.54581
GO:0034097	response to cytokine	33	33	33	0.54591
GO:0090116	C-5 methylation of cytosine	2	2	2	0.54618
GO:0042149	cellular response to glucose starvation	8	8	8	0.54634
GO:0030242	autophagy of peroxisome	2	2	2	0.54637
GO:0006590	thyroid hormone generation	2	2	2	0.54675
GO:0030433	ubiquitin-dependent ERAD pathway	23	23	23	0.54692
GO:0043552	positive regulation of phosphatidylinositol 3-kinase activity	1	1	1	0.54696
GO:0009450	gamma-aminobutyric acid catabolic process	2	2	2	0.54863
GO:0006120	mitochondrial electron transport, NADH to ubiquinone	8	8	8	0.54878
GO:0032259	methylation	144	144	144	0.54913
GO:0006024	glycosaminoglycan biosynthetic process	6	6	6	0.54942
GO:0042476	odontogenesis	4	4	4	0.54957
GO:0033235	positive regulation of protein sumoylation	1	1	1	0.55041
GO:1902073	positive regulation of hypoxia-inducible factor-1alpha signaling pathway	1	1	1	0.55041
GO:0070150	mitochondrial glycyl-tRNA aminoacylation	1	1	1	0.55068
GO:0035238	vitamin A biosynthetic process	1	1	1	0.55108
GO:2000171	negative regulation of dendrite development	4	4	4	0.55244
GO:0046548	retinal rod cell development	3	3	3	0.55264
GO:0016539	intein-mediated protein splicing	2	2	2	0.55333
GO:0045730	respiratory burst	5	5	5	0.55343
GO:0006811	ion transport	856	856	856	0.55382
GO:0007269	neurotransmitter secretion	48	48	48	0.55405
GO:0045165	cell fate commitment	32	32	32	0.55426
GO:0060028	convergent extension involved in axis elongation	5	5	5	0.55454
GO:0008608	attachment of spindle microtubules to kinetochore	13	13	13	0.55458
GO:0055013	cardiac muscle cell development	5	5	5	0.55519
GO:0039023	pronephric duct morphogenesis	2	2	2	0.55522
GO:0006084	acetyl-CoA metabolic process	15	15	15	0.55522
GO:0071542	dopaminergic neuron differentiation	2	2	2	0.55541
GO:1901214	regulation of neuron death	15	15	15	0.55541
GO:0010142	farnesyl diphosphate biosynthetic process, mevalonate pathway	2	2	2	0.5556
GO:0008333	endosome to lysosome transport	4	4	4	0.55563
GO:0032418	lysosome localization	10	10	10	0.55567
GO:1990544	mitochondrial ATP transmembrane transport	2	2	2	0.55578
GO:0140021	mitochondrial ADP transmembrane transport	2	2	2	0.55578
GO:0006996	organelle organization	1344	1344	1344	0.55605
GO:0051092	positive regulation of NF-kappaB transcription factor activity	7	7	7	0.55607
GO:0007369	gastrulation	42	42	42	0.5561
GO:0030259	lipid glycosylation	1	1	1	0.55654
GO:0006657	CDP-choline pathway	3	3	3	0.55656
GO:0050767	regulation of neurogenesis	118	118	118	0.5567
GO:0017185	peptidyl-lysine hydroxylation	2	2	2	0.55673
GO:0016266	O-glycan processing	6	6	6	0.55682
GO:0040008	regulation of growth	63	63	63	0.55721
GO:0000028	ribosomal small subunit assembly	8	8	8	0.55736
GO:0006272	leading strand elongation	2	2	2	0.55786
GO:1902975	mitotic DNA replication initiation	2	2	2	0.55786
GO:0070527	platelet aggregation	3	3	3	0.55797
GO:0090660	cerebrospinal fluid circulation	1	1	1	0.55801
GO:0046854	phosphatidylinositol phosphorylation	36	36	36	0.55804
GO:0042026	protein refolding	5	5	5	0.55866
GO:0051694	pointed-end actin filament capping	9	9	9	0.55879
GO:0019371	cyclooxygenase pathway	3	3	3	0.55926
GO:0016077	snoRNA catabolic process	1	1	1	0.55948
GO:0032964	collagen biosynthetic process	1	1	1	0.56001
GO:0032488	Cdc42 protein signal transduction	4	4	4	0.5603
GO:0006211	5-methylcytosine catabolic process	2	2	2	0.56031
GO:0006843	mitochondrial citrate transmembrane transport	2	2	2	0.5605
GO:0060999	positive regulation of dendritic spine development	1	1	1	0.56148
GO:2000463	positive regulation of excitatory postsynaptic potential	1	1	1	0.56148
GO:0051124	synaptic growth at neuromuscular junction	1	1	1	0.56148
GO:0097107	postsynaptic density assembly	2	2	2	0.56154
GO:0060997	dendritic spine morphogenesis	8	8	8	0.56164
GO:0007173	epidermal growth factor receptor signaling pathway	18	18	18	0.56166
GO:0072657	protein localization to membrane	95	95	95	0.56176
GO:0090042	tubulin deacetylation	2	2	2	0.5622
GO:0010043	response to zinc ion	2	2	2	0.56277
GO:0090128	regulation of synapse maturation	1	1	1	0.56402
GO:0008015	blood circulation	77	77	77	0.56447
GO:0048016	inositol phosphate-mediated signaling	12	12	12	0.56449
GO:0032434	regulation of proteasomal ubiquitin-dependent protein catabolic process	18	18	18	0.56489
GO:0009190	cyclic nucleotide biosynthetic process	23	23	23	0.5649
GO:0031063	regulation of histone deacetylation	2	2	2	0.56555
GO:0032957	inositol trisphosphate metabolic process	3	3	3	0.56566
GO:2000096	positive regulation of Wnt signaling pathway, planar cell polarity pathway	1	1	1	0.56615
GO:0006887	exocytosis	136	136	136	0.56663
GO:0006883	cellular sodium ion homeostasis	5	5	5	0.56666
GO:0030007	cellular potassium ion homeostasis	5	5	5	0.56666
GO:0010248	establishment or maintenance of transmembrane electrochemical gradient	5	5	5	0.56666
GO:0036376	sodium ion export across plasma membrane	5	5	5	0.56666
GO:0007197	adenylate cyclase-inhibiting G protein-coupled acetylcholine receptor signaling pathway	1	1	1	0.56696
GO:0046500	S-adenosylmethionine metabolic process	8	8	8	0.56753
GO:0046498	S-adenosylhomocysteine metabolic process	1	1	1	0.56776
GO:1901052	sarcosine metabolic process	2	2	2	0.56782
GO:0006111	regulation of gluconeogenesis	7	7	7	0.568
GO:0040037	negative regulation of fibroblast growth factor receptor signaling pathway	5	5	5	0.56821
GO:0035552	oxidative single-stranded DNA demethylation	2	2	2	0.56862
GO:0006307	DNA dealkylation involved in DNA repair	2	2	2	0.56862
GO:0070536	protein K63-linked deubiquitination	8	8	8	0.56898
GO:0016192	vesicle-mediated transport	572	572	572	0.569
GO:0030449	regulation of complement activation	3	3	3	0.56936
GO:0097191	extrinsic apoptotic signaling pathway	16	16	16	0.5695
GO:0070534	protein K63-linked ubiquitination	11	11	11	0.56958
GO:0032534	regulation of microvillus assembly	1	1	1	0.56976
GO:0090307	mitotic spindle assembly	10	10	10	0.57056
GO:0051898	negative regulation of protein kinase B signaling	1	1	1	0.57097
GO:0060173	limb development	14	14	14	0.57129
GO:0048246	macrophage chemotaxis	2	2	2	0.57143
GO:0071787	endoplasmic reticulum tubular network formation	1	1	1	0.57164
GO:0090166	Golgi disassembly	2	2	2	0.57165
GO:0044819	mitotic G1/S transition checkpoint	6	6	6	0.57194
GO:0000712	resolution of meiotic recombination intermediates	4	4	4	0.5726
GO:0098969	neurotransmitter receptor transport to postsynaptic membrane	8	8	8	0.57369
GO:0048335	negative regulation of mesodermal cell fate determination	1	1	1	0.57471
GO:0034260	negative regulation of GTPase activity	1	1	1	0.57686
GO:0008380	RNA splicing	187	187	187	0.57688
GO:0051170	import into nucleus	32	32	32	0.57723
GO:0016075	rRNA catabolic process	8	8	8	0.57723
GO:0006686	sphingomyelin biosynthetic process	2	2	2	0.5779
GO:0060333	interferon-gamma-mediated signaling pathway	1	1	1	0.57833
GO:0014706	striated muscle tissue development	37	37	37	0.57862
GO:0031643	positive regulation of myelination	2	2	2	0.57866
GO:1903979	negative regulation of microglial cell activation	2	2	2	0.57866
GO:0007249	I-kappaB kinase/NF-kappaB signaling	32	32	32	0.57894
GO:0016239	positive regulation of macroautophagy	5	5	5	0.57929
GO:0010891	negative regulation of sequestering of triglyceride	1	1	1	0.5798
GO:1990403	embryonic brain development	1	1	1	0.5798
GO:0045087	innate immune response	85	85	85	0.58064
GO:0006298	mismatch repair	10	10	10	0.58079
GO:0097250	mitochondrial respirasome assembly	3	3	3	0.58096
GO:0046890	regulation of lipid biosynthetic process	10	10	10	0.58142
GO:0007389	pattern specification process	87	87	87	0.58155
GO:0006751	glutathione catabolic process	3	3	3	0.58258
GO:0006829	zinc ion transport	6	6	6	0.58274
GO:0099590	neurotransmitter receptor internalization	5	5	5	0.58281
GO:0006090	pyruvate metabolic process	34	34	34	0.58282
GO:0098943	neurotransmitter receptor transport, postsynaptic endosome to lysosome	2	2	2	0.58301
GO:0000350	generation of catalytic spliceosome for second transesterification step	1	1	1	0.58315
GO:0038189	neuropilin signaling pathway	1	1	1	0.58342
GO:0044030	regulation of DNA methylation	3	3	3	0.58428
GO:0031098	stress-activated protein kinase signaling cascade	39	39	39	0.5845
GO:0007517	muscle organ development	47	47	47	0.58544
GO:0009792	embryo development ending in birth or egg hatching	78	78	78	0.58545
GO:0042144	vacuole fusion, non-autophagic	3	3	3	0.5861
GO:0034198	cellular response to amino acid starvation	8	8	8	0.58639
GO:0050829	defense response to Gram-negative bacterium	2	2	2	0.58643
GO:0007034	vacuolar transport	40	40	40	0.58664
GO:0035476	angioblast cell migration	1	1	1	0.58704
GO:0072554	blood vessel lumenization	1	1	1	0.58704
GO:0048844	artery morphogenesis	1	1	1	0.58704
GO:0045732	positive regulation of protein catabolic process	32	32	32	0.58718
GO:0048385	regulation of retinoic acid receptor signaling pathway	3	3	3	0.5874
GO:0002084	protein depalmitoylation	5	5	5	0.58762
GO:0034394	protein localization to cell surface	5	5	5	0.58764
[truncated: 4,725 more rows]
