# Supplementary material for: Transcriptomic evidence for visual adaptation during the aquatic to terrestrial metamorphosis in leopard frogs
Source: BMC Biol. 2022 Jun 28;20:138. doi: 10.1186/s12915-022-01341-z (PMC9238225; doi:10.1186/s12915-022-01341-z)
Supplement: Supplementary file 5 — Additional file 5. Description of genes included in the visual gene dataset. [file 12915_2022_1341_MOESM5_ESM.xlsx]

## Sheet: Sheet1
Additional File 5: Description of genes included in the visual gene dataset
Transcriptomic and spectral visual adaptation in southern leopard frogs during the ontogenetic transition from aquatic to terrestrial light environments
Ryan K Schott, Rayna C Bell, Ellis R Loew, Kate N Thomas, David J Gower, Jeffrey W Streicher, Matthew K Fujita
Gene symbol	Description	Category	Source Title	Link
ABCA4	ABC transporter (ABCR or Rim Protein)	Visual Cycle	Targeted Capture of Complete Coding Regions across Divergent Species	https://www.ncbi.nlm.nih.gov/pubmed/?term=Targeted+Capture+of+Complete+Coding+Regions+across+Divergent+Species
AIPL1	Aryl Hydrocarbon Receptor Interacting Protein-like 1	Visual Cycle	Targeted Capture of Complete Coding Regions across Divergent Species	https://www.ncbi.nlm.nih.gov/pubmed/?term=Targeted+Capture+of+Complete+Coding+Regions+across+Divergent+Species
ANXA2	Annexin A2	Photoreceptor Phagocytosis	Targeted Capture of Complete Coding Regions across Divergent Species	https://www.ncbi.nlm.nih.gov/pubmed/?term=Targeted+Capture+of+Complete+Coding+Regions+across+Divergent+Species
ARR3	Arrestin 3, retinal, X-arrestin, cone	Phototransduction	Shifts in Selective Pressures on Snake Phototransduction Genes Associated with Photoreceptor Transmutation and Dim-Light Ancestry	https://www.ncbi.nlm.nih.gov/pubmed/?term=Shifts+in+Selective+Pressures+on+Snake+Phototransduction+Genes+Associated+with+Photoreceptor+Transmutation+and+Dim-Light+Ancestry
ARRB2	Beta-arrestin-2	Visual Cycle	Targeted Capture of Complete Coding Regions across Divergent Species	https://www.ncbi.nlm.nih.gov/pubmed/?term=Targeted+Capture+of+Complete+Coding+Regions+across+Divergent+Species
ASL (CRYD1)	Crystallin, delta 1 // ASL1	Lens Crystallins	Targeted Capture of Complete Coding Regions across Divergent Species	https://www.ncbi.nlm.nih.gov/pubmed/?term=Targeted+Capture+of+Complete+Coding+Regions+across+Divergent+Species
ATP8A2	ATPase phospholipid transporting 8A2	Photoreceptor, Phospholipid flippase	Phospholipid flippase ATP8A2 is required for normal visual and auditory function and photoreceptor and spiral ganglion cell survival	https://jcs.biologists.org/content/127/5/1138
AWAT2	Multifunctional O-acyltransferase, acyl-CoA wax-alcohol acyltransferase-2 (MFAT)	Visual Cycle (Cone?)	Acyl-CoA wax alcohol acyltransferase 2: its regulation and actions in support of color vision	https://www.ncbi.nlm.nih.gov/pubmed/28232616
BEST1	Bestrophin 1	Retina	Adult-Onset Vitelliform Macular Dystrophy caused by BEST1 p.Ile38Ser Mutation is a Mild Form of Best Vitelliform Macular Dystrophy	https://www.ncbi.nlm.nih.gov/pmc/articles/PMC5567297/
C2ORF71	Chromosome 2 Open Reading Frame 71 / photoreceptor cilium actin regulator (PCARE)	Photoreceptor	The protein encoded by this gene is highly expressed in photoreceptors and may associate with the primary cilium of the outer segment.	https://www.ncbi.nlm.nih.gov/gene/388939
CABP1	Calcium-binding protein 1 (Caldendrin)	Retina, Ca Binding	Lack of CaBp1/caldendrin or cabp2 leads to altered ganglion cell responses	https://pubmed.ncbi.nlm.nih.gov/27822497/
CABP4	Calcium Binding Protein 4	Photoreceptor, Ca Binding	Essential role of Ca2+-binding protein 4, a Cav1.4 channel regulator, in photoreceptor synaptic function	https://pubmed.ncbi.nlm.nih.gov/15452577/
CACNA1F	Voltage-dependent L-type calcium channel subunit alpha-1F	Photoreceptor, voltage-dependent calcium channel	Mutations in this gene can cause X-linked eye disorders, including congenital stationary night blindness type 2A, cone-rod dystropy, and Aland Island eye disease. Expression of the alpha1F calcium channel subunit by photoreceptors in the rat retina	https://iovs.arvojournals.org/article.aspx?articleid=2164416
CACNA2D4	Calcium Voltage-Gated Channel Auxiliary Subunit Alpha2delta 4	Photoreceptor, voltage-dependent calcium channel	The Auxiliary Calcium Channel Subunit α2δ4 Is Required for Axonal Elaboration, Synaptic Transmission, and Wiring of Rod Photoreceptors. Mutation in the auxiliary calcium-channel subunit CACNA2D4 causes autosomal recessive cone dystrophy	https://pubmed.ncbi.nlm.nih.gov/28262416/
CACNB2	Calcium Voltage-Gated Channel Auxiliary Subunit Beta 2	Retina, voltage-dependent calcium channel	Role of the beta(2) subunit of voltage-dependent calcium channels in the retinal outer plexiform layer	https://iovs.arvojournals.org/article.aspx?articleid=2123675
CALM1	Calmodulin	Visual Cycle	Targeted Capture of Complete Coding Regions across Divergent Species	https://www.ncbi.nlm.nih.gov/pubmed/?term=Targeted+Capture+of+Complete+Coding+Regions+across+Divergent+Species
CDHR1	Cadherin-related family member 1 (Photoreceptor cadherin, prCAD)	Photoreceptor	The encoded protein is a photoreceptor-specific cadherin that plays a role in outer segment disc morphogenesis	https://www.ncbi.nlm.nih.gov/gene/92211
CIB2	Calcium And Integrin Binding Family Member 2	Auditory/Vision	The encoded protein is a calcium-binding regulatory protein that interacts with DNA-dependent protein kinase catalytic subunits (DNA-PKcs), and it is involved in photoreceptor cell maintenance. Mutations in this gene cause deafness, autosomal recessive, 48 (DFNB48), and also Usher syndrome 1J (USH1J)	https://www.ncbi.nlm.nih.gov/gtr/genes/10518/
CNGA1	Cyclic nucleotide-gated cation channel alpha 1, rod	Phototransduction	Shifts in Selective Pressures on Snake Phototransduction Genes Associated with Photoreceptor Transmutation and Dim-Light Ancestry	https://www.ncbi.nlm.nih.gov/pubmed/?term=Shifts+in+Selective+Pressures+on+Snake+Phototransduction+Genes+Associated+with+Photoreceptor+Transmutation+and+Dim-Light+Ancestry
CNGA3	Cyclic nucleotide-gated cation channel alpha 3, cone	Phototransduction	Shifts in Selective Pressures on Snake Phototransduction Genes Associated with Photoreceptor Transmutation and Dim-Light Ancestry	https://www.ncbi.nlm.nih.gov/pubmed/?term=Shifts+in+Selective+Pressures+on+Snake+Phototransduction+Genes+Associated+with+Photoreceptor+Transmutation+and+Dim-Light+Ancestry
CNGB1	Cyclic nucleotide-gated cation channel beta 1, rod	Phototransduction	Shifts in Selective Pressures on Snake Phototransduction Genes Associated with Photoreceptor Transmutation and Dim-Light Ancestry	https://www.ncbi.nlm.nih.gov/pubmed/?term=Shifts+in+Selective+Pressures+on+Snake+Phototransduction+Genes+Associated+with+Photoreceptor+Transmutation+and+Dim-Light+Ancestry
CNGB3	Cyclic nucleotide-gated cation channel beta 3, cone	Phototransduction	Shifts in Selective Pressures on Snake Phototransduction Genes Associated with Photoreceptor Transmutation and Dim-Light Ancestry	https://www.ncbi.nlm.nih.gov/pubmed/?term=Shifts+in+Selective+Pressures+on+Snake+Phototransduction+Genes+Associated+with+Photoreceptor+Transmutation+and+Dim-Light+Ancestry
CRABP1	Cellular retinoic acid binding protein 1	Visual Cycle	Targeted Capture of Complete Coding Regions across Divergent Species	https://www.ncbi.nlm.nih.gov/pubmed/?term=Targeted+Capture+of+Complete+Coding+Regions+across+Divergent+Species
CRX (OTX3)	Cone-rod homeobox	Photoreceptor Development	Targeted Capture of Complete Coding Regions across Divergent Species	https://www.ncbi.nlm.nih.gov/pubmed/?term=Targeted+Capture+of+Complete+Coding+Regions+across+Divergent+Species
CRYAA	Crystallin, alpha A	Lens Crystallin	Targeted Capture of Complete Coding Regions across Divergent Species	https://www.ncbi.nlm.nih.gov/pubmed/?term=Targeted+Capture+of+Complete+Coding+Regions+across+Divergent+Species
CRYAB	Crystallin, alpha B	Lens Crystallin	Targeted Capture of Complete Coding Regions across Divergent Species	https://www.ncbi.nlm.nih.gov/pubmed/?term=Targeted+Capture+of+Complete+Coding+Regions+across+Divergent+Species
CRYBA1	Crystallin, beta A1	Lens Crystallin	Targeted Capture of Complete Coding Regions across Divergent Species	https://www.ncbi.nlm.nih.gov/pubmed/?term=Targeted+Capture+of+Complete+Coding+Regions+across+Divergent+Species
CRYBA2	Crystallin, beta A2	Lens Crystallin	Targeted Capture of Complete Coding Regions across Divergent Species	https://www.ncbi.nlm.nih.gov/pubmed/?term=Targeted+Capture+of+Complete+Coding+Regions+across+Divergent+Species
CRYBA4	Crystallin, beta A4	Lens Crystallin	Targeted Capture of Complete Coding Regions across Divergent Species	https://www.ncbi.nlm.nih.gov/pubmed/?term=Targeted+Capture+of+Complete+Coding+Regions+across+Divergent+Species
CRYBB1	Crystallin, beta B1	Lens Crystallin	Targeted Capture of Complete Coding Regions across Divergent Species	https://www.ncbi.nlm.nih.gov/pubmed/?term=Targeted+Capture+of+Complete+Coding+Regions+across+Divergent+Species
CRYBB2	Crystallin, beta B2	Lens Crystallin	Targeted Capture of Complete Coding Regions across Divergent Species	https://www.ncbi.nlm.nih.gov/pubmed/?term=Targeted+Capture+of+Complete+Coding+Regions+across+Divergent+Species
CRYBB3	Crystallin, beta B3	Lens Crystallin	Targeted Capture of Complete Coding Regions across Divergent Species	https://www.ncbi.nlm.nih.gov/pubmed/?term=Targeted+Capture+of+Complete+Coding+Regions+across+Divergent+Species
CRYG1	Crystallin, gamma 1	Lens Crystallin	Targeted Capture of Complete Coding Regions across Divergent Species	https://www.ncbi.nlm.nih.gov/pubmed/?term=Targeted+Capture+of+Complete+Coding+Regions+across+Divergent+Species
CRYG2	Crystallin, gamma 2	Lens Crystallin	Targeted Capture of Complete Coding Regions across Divergent Species	https://www.ncbi.nlm.nih.gov/pubmed/?term=Targeted+Capture+of+Complete+Coding+Regions+across+Divergent+Species
CRYG3	Crystallin, gamma 3	Lens Crystallin	Targeted Capture of Complete Coding Regions across Divergent Species	https://www.ncbi.nlm.nih.gov/pubmed/?term=Targeted+Capture+of+Complete+Coding+Regions+across+Divergent+Species
CRYG4	Crystallin, gamma 4	Lens Crystallin	Targeted Capture of Complete Coding Regions across Divergent Species	https://www.ncbi.nlm.nih.gov/pubmed/?term=Targeted+Capture+of+Complete+Coding+Regions+across+Divergent+Species
CRYG5	Crystallin, gamma 5	Lens Crystallin	Targeted Capture of Complete Coding Regions across Divergent Species	https://www.ncbi.nlm.nih.gov/pubmed/?term=Targeted+Capture+of+Complete+Coding+Regions+across+Divergent+Species
CRYG6	Crystallin, gamma 6	Lens Crystallin	Targeted Capture of Complete Coding Regions across Divergent Species	https://www.ncbi.nlm.nih.gov/pubmed/?term=Targeted+Capture+of+Complete+Coding+Regions+across+Divergent+Species
CRYG7	Crystallin, gamma 7	Lens Crystallin	Targeted Capture of Complete Coding Regions across Divergent Species	https://www.ncbi.nlm.nih.gov/pubmed/?term=Targeted+Capture+of+Complete+Coding+Regions+across+Divergent+Species
CRYGB	Crystallin, gamma B	Lens Crystallin	Targeted Capture of Complete Coding Regions across Divergent Species	https://www.ncbi.nlm.nih.gov/pubmed/?term=Targeted+Capture+of+Complete+Coding+Regions+across+Divergent+Species
CRYGB2	Crystallin, gamma B2	Lens Crystallin	Targeted Capture of Complete Coding Regions across Divergent Species	https://www.ncbi.nlm.nih.gov/pubmed/?term=Targeted+Capture+of+Complete+Coding+Regions+across+Divergent+Species
CRYGB3	Crystallin, gamma B3	Lens Crystallin	Targeted Capture of Complete Coding Regions across Divergent Species	https://www.ncbi.nlm.nih.gov/pubmed/?term=Targeted+Capture+of+Complete+Coding+Regions+across+Divergent+Species
CRYGD	Crystallin, gamma D	Lens Crystallin	Targeted Capture of Complete Coding Regions across Divergent Species	https://www.ncbi.nlm.nih.gov/pubmed/?term=Targeted+Capture+of+Complete+Coding+Regions+across+Divergent+Species
CRYGD2	Crystallin, gamma D2	Lens Crystallin	Targeted Capture of Complete Coding Regions across Divergent Species	https://www.ncbi.nlm.nih.gov/pubmed/?term=Targeted+Capture+of+Complete+Coding+Regions+across+Divergent+Species
CRYGN	Crystallin, gamma N	Lens Crystallin	Targeted Capture of Complete Coding Regions across Divergent Species	https://www.ncbi.nlm.nih.gov/pubmed/?term=Targeted+Capture+of+Complete+Coding+Regions+across+Divergent+Species
CRYL1	Crystallin, lambda 1	Lens Crystallin	Targeted Capture of Complete Coding Regions across Divergent Species	https://www.ncbi.nlm.nih.gov/pubmed/?term=Targeted+Capture+of+Complete+Coding+Regions+across+Divergent+Species
CRYM	Crystallin, mu	Lens Crystallin	Targeted Capture of Complete Coding Regions across Divergent Species	https://www.ncbi.nlm.nih.gov/pubmed/?term=Targeted+Capture+of+Complete+Coding+Regions+across+Divergent+Species
CRYZ	Crystallin, zeta // NADPH (quinone oxidoreductase)	Lens Crystallin	Targeted Capture of Complete Coding Regions across Divergent Species	https://www.ncbi.nlm.nih.gov/pubmed/?term=Targeted+Capture+of+Complete+Coding+Regions+across+Divergent+Species
CRYZL1	Crystallin, zeta-like 1	Lens Crystallin	Targeted Capture of Complete Coding Regions across Divergent Species	https://www.ncbi.nlm.nih.gov/pubmed/?term=Targeted+Capture+of+Complete+Coding+Regions+across+Divergent+Species
CYP27C1	Cytochrome P450 Family 27 Subfamily C Member 1	Vitamin A2 Production	Cyp27c1 Red-Shifts the Spectral Sensitivity of Photoreceptors by Converting Vitamin A1 into A2	https://www.cell.com/current-biology/comments/S0960-9822(15)01246-4
DEGS1	Delta 4-Desaturase, Sphingolipid 1 (DES1)	Visual Cycle (Cone?)	Identification of DES1 as a Vitamin A Isomerase in Müller Glial Cells of the Retina	https://www.ncbi.nlm.nih.gov/pmc/articles/PMC3522777/
DHRS3	Dehydrogenase/Reductase 3 (RetSDR1)	Visual Cycle (Cone?)	Molecular characterization of a novel short-chain dehydrogenase/reductase that reduces all-trans-retinal	https://www.ncbi.nlm.nih.gov/pubmed/9705317
ENO1	Crystallin, tau // Enolase 1, (alpha)	Lens Crystallin	Targeted Capture of Complete Coding Regions across Divergent Species	https://www.ncbi.nlm.nih.gov/pubmed/?term=Targeted+Capture+of+Complete+Coding+Regions+across+Divergent+Species
FAM161A	Family With Sequence Similarity 161 Member A	Retina Development	FAM161A, a novel centrosomal-ciliary protein implicated in autosomal recessive retinitis pigmentosa	https://pubmed.ncbi.nlm.nih.gov/24664697/
GAPDH	Crystallin, pi // Glyceraldehyde-3-phosphate dehydrogenase	Lens Crystallin	Targeted Capture of Complete Coding Regions across Divergent Species	https://www.ncbi.nlm.nih.gov/pubmed/?term=Targeted+Capture+of+Complete+Coding+Regions+across+Divergent+Species
GAS6	Growth arrest-specific 6	Photoreceptor Phagocytosis	Targeted Capture of Complete Coding Regions across Divergent Species	https://www.ncbi.nlm.nih.gov/pubmed/?term=Targeted+Capture+of+Complete+Coding+Regions+across+Divergent+Species
GNA11	Guanine nucleotide-binding protein G11 alpha-subunit	Non-visual phototransduction	Opsin-G11-mediated signaling pathway for photic entrainment of the chicken pineal circadian clock	https://www.jneurosci.org/content/22/17/7321
GNAQ	G protein subunit alpha q	Non-visual phototransduction	Fetal stage melanopsin (OPN4) and GNAQ (Gαq) signaling regulates vascular development of the eye	https://www.biorxiv.org/content/10.1101/537225v1.full
GNAT1	Guanine nucleotide-binding protein alpha-1 (Transducin, rod)	Phototransduction	Shifts in Selective Pressures on Snake Phototransduction Genes Associated with Photoreceptor Transmutation and Dim-Light Ancestry	https://www.ncbi.nlm.nih.gov/pubmed/?term=Shifts+in+Selective+Pressures+on+Snake+Phototransduction+Genes+Associated+with+Photoreceptor+Transmutation+and+Dim-Light+Ancestry
GNAT2	Guanine nucleotide-binding protein alpha-2 (Transducin, cone)	Phototransduction	Shifts in Selective Pressures on Snake Phototransduction Genes Associated with Photoreceptor Transmutation and Dim-Light Ancestry	https://www.ncbi.nlm.nih.gov/pubmed/?term=Shifts+in+Selective+Pressures+on+Snake+Phototransduction+Genes+Associated+with+Photoreceptor+Transmutation+and+Dim-Light+Ancestry
GNB1	Guanine nucleotide-binding protein beta 1, rod	Phototransduction	Shifts in Selective Pressures on Snake Phototransduction Genes Associated with Photoreceptor Transmutation and Dim-Light Ancestry	https://www.ncbi.nlm.nih.gov/pubmed/?term=Shifts+in+Selective+Pressures+on+Snake+Phototransduction+Genes+Associated+with+Photoreceptor+Transmutation+and+Dim-Light+Ancestry
GNB3	Guanine nucleotide-binding protein beta 3, cone	Phototransduction	Shifts in Selective Pressures on Snake Phototransduction Genes Associated with Photoreceptor Transmutation and Dim-Light Ancestry	https://www.ncbi.nlm.nih.gov/pubmed/?term=Shifts+in+Selective+Pressures+on+Snake+Phototransduction+Genes+Associated+with+Photoreceptor+Transmutation+and+Dim-Light+Ancestry
GNB5	Guanine nucleotide-binding protein beta 5, RGS9 beta subunit	Phototransduction	Shifts in Selective Pressures on Snake Phototransduction Genes Associated with Photoreceptor Transmutation and Dim-Light Ancestry	https://www.ncbi.nlm.nih.gov/pubmed/?term=Shifts+in+Selective+Pressures+on+Snake+Phototransduction+Genes+Associated+with+Photoreceptor+Transmutation+and+Dim-Light+Ancestry
GNGT1	Guanine nucleotide-binding protein gamma-T1, rod	Phototransduction	Shifts in Selective Pressures on Snake Phototransduction Genes Associated with Photoreceptor Transmutation and Dim-Light Ancestry	https://www.ncbi.nlm.nih.gov/pubmed/?term=Shifts+in+Selective+Pressures+on+Snake+Phototransduction+Genes+Associated+with+Photoreceptor+Transmutation+and+Dim-Light+Ancestry
GNGT2	Guanine nucleotide-binding protein gamma-T2, cone	Phototransduction	Shifts in Selective Pressures on Snake Phototransduction Genes Associated with Photoreceptor Transmutation and Dim-Light Ancestry	https://www.ncbi.nlm.nih.gov/pubmed/?term=Shifts+in+Selective+Pressures+on+Snake+Phototransduction+Genes+Associated+with+Photoreceptor+Transmutation+and+Dim-Light+Ancestry
GRK1	G protein-coupled receptor kinase 1, Rhodopsin kinase (RHOK)	Phototransduction	Shifts in Selective Pressures on Snake Phototransduction Genes Associated with Photoreceptor Transmutation and Dim-Light Ancestry	https://www.ncbi.nlm.nih.gov/pubmed/?term=Shifts+in+Selective+Pressures+on+Snake+Phototransduction+Genes+Associated+with+Photoreceptor+Transmutation+and+Dim-Light+Ancestry
GRK7	G protein-coupled receptor kinase 7	Phototransduction	Shifts in Selective Pressures on Snake Phototransduction Genes Associated with Photoreceptor Transmutation and Dim-Light Ancestry	https://www.ncbi.nlm.nih.gov/pubmed/?term=Shifts+in+Selective+Pressures+on+Snake+Phototransduction+Genes+Associated+with+Photoreceptor+Transmutation+and+Dim-Light+Ancestry
GUCA1A	Guanylate cyclase activator 1A (retina)	Phototransduction	Shifts in Selective Pressures on Snake Phototransduction Genes Associated with Photoreceptor Transmutation and Dim-Light Ancestry	https://www.ncbi.nlm.nih.gov/pubmed/?term=Shifts+in+Selective+Pressures+on+Snake+Phototransduction+Genes+Associated+with+Photoreceptor+Transmutation+and+Dim-Light+Ancestry
GUCA1A2	Guanylate cyclase activator 1A 2	Phototransduction	Shifts in Selective Pressures on Snake Phototransduction Genes Associated with Photoreceptor Transmutation and Dim-Light Ancestry	https://www.ncbi.nlm.nih.gov/pubmed/?term=Shifts+in+Selective+Pressures+on+Snake+Phototransduction+Genes+Associated+with+Photoreceptor+Transmutation+and+Dim-Light+Ancestry
GUCA1B	Guanylate cyclase activator 1B (retina)	Phototransduction	Shifts in Selective Pressures on Snake Phototransduction Genes Associated with Photoreceptor Transmutation and Dim-Light Ancestry	https://www.ncbi.nlm.nih.gov/pubmed/?term=Shifts+in+Selective+Pressures+on+Snake+Phototransduction+Genes+Associated+with+Photoreceptor+Transmutation+and+Dim-Light+Ancestry
GUCA1C	Guanylate Cyclase Activator 1C	Phototransduction	Shifts in Selective Pressures on Snake Phototransduction Genes Associated with Photoreceptor Transmutation and Dim-Light Ancestry	https://www.ncbi.nlm.nih.gov/pubmed/?term=Shifts+in+Selective+Pressures+on+Snake+Phototransduction+Genes+Associated+with+Photoreceptor+Transmutation+and+Dim-Light+Ancestry
GUCY2D	Retinal guanylyl cyclase 1	Phototransduction	Shifts in Selective Pressures on Snake Phototransduction Genes Associated with Photoreceptor Transmutation and Dim-Light Ancestry	https://www.ncbi.nlm.nih.gov/pubmed/?term=Shifts+in+Selective+Pressures+on+Snake+Phototransduction+Genes+Associated+with+Photoreceptor+Transmutation+and+Dim-Light+Ancestry
GUCY2F	Retinal guanylyl cyclase 2	Phototransduction	Shifts in Selective Pressures on Snake Phototransduction Genes Associated with Photoreceptor Transmutation and Dim-Light Ancestry	https://www.ncbi.nlm.nih.gov/pubmed/?term=Shifts+in+Selective+Pressures+on+Snake+Phototransduction+Genes+Associated+with+Photoreceptor+Transmutation+and+Dim-Light+Ancestry
GUCY2F2	Retinal guanylyl cyclase 2b	Phototransduction	Shifts in Selective Pressures on Snake Phototransduction Genes Associated with Photoreceptor Transmutation and Dim-Light Ancestry	https://www.ncbi.nlm.nih.gov/pubmed/?term=Shifts+in+Selective+Pressures+on+Snake+Phototransduction+Genes+Associated+with+Photoreceptor+Transmutation+and+Dim-Light+Ancestry
IHH	Indian hedgehog protein	Eye Development	Indian hedgehog signaling from endothelial cells is required for sclera and retinal pigment epithelium development in the mouse eye	https://pubmed.ncbi.nlm.nih.gov/18582859/
IMPG1	Interphotoreceptor Matrix Proteoglycan 1	Photoreceptor Maintenance	The encoded protein is a proteoglycan that is thought to play a role in maintaining viability of photoreceptor cells and in adhesion of the neural retina to the retinal pigment epithelium
IMPG2	Interphotoreceptor matrix proteoglycan 2	Photoreceptor Maintenance	The encoded protein plays a role in the organization of the interphotoreceptor matrix and may promote the growth and maintenance of the light-sensitive photoreceptor outer segment.
KERA	Keratocan	Cornea	The protein encoded by this gene is a keratan sulfate proteoglycan that is involved in corneal transparency. Defects in this gene are a cause of autosomal recessive cornea plana 2 (CNA2)	https://www.ncbi.nlm.nih.gov/gene/11081
LRAT	Lecithin retinol acyltransferase	Visual Cycle	Targeted Capture of Complete Coding Regions across Divergent Species	https://www.ncbi.nlm.nih.gov/pubmed/?term=Targeted+Capture+of+Complete+Coding+Regions+across+Divergent+Species
LWS (OPN1LW)	LWS, Red-sensitive opsin	Visual Opsin	Shifts in Selective Pressures on Snake Phototransduction Genes Associated with Photoreceptor Transmutation and Dim-Light Ancestry	https://www.ncbi.nlm.nih.gov/pubmed/?term=Shifts+in+Selective+Pressures+on+Snake+Phototransduction+Genes+Associated+with+Photoreceptor+Transmutation+and+Dim-Light+Ancestry
MAFA	MAF BZIP Transcription Factor A	Photoreceptor Development	Recruitment of Rod Photoreceptors from Short- Wavelength-Sensitive Cones during the Evolution of Nocturnal Vision in Mammals	https://www.ncbi.nlm.nih.gov/pubmed/27326930
MERTK	c-mer proto-oncogene tyrosine kinase	Photoreceptor Phagocytosis	Targeted Capture of Complete Coding Regions across Divergent Species	https://www.ncbi.nlm.nih.gov/pubmed/?term=Targeted+Capture+of+Complete+Coding+Regions+across+Divergent+Species
MFGE8	Milk fat globule-EGF factor 8	Photoreceptor Phagocytosis	Targeted Capture of Complete Coding Regions across Divergent Species	https://www.ncbi.nlm.nih.gov/pubmed/?term=Targeted+Capture+of+Complete+Coding+Regions+across+Divergent+Species
MYO3A	Myosin-IIIa	Auditory/Vision	Probably plays a role in vision and hearing (PubMed:12032315)	https://www.uniprot.org/uniprot/Q8NEV4
MYO3B	Myosin-IIIb	Auditory/Vision	Developmental Expression of Myo3B in Mouse Retina	https://iovs.arvojournals.org/article.aspx?articleid=2403389
MYO5A	Unconventional myosin-Va	Photoreceptor Signaling	Myosin Va is required for normal photoreceptor synaptic activity	https://jcs.biologists.org/content/117/19/4509
MYO7A	Unconventional myosin-VIIa	Auditory/Vision	A Novel Mouse Model of MYO7A USH1B Reveals Auditory and Visual System Haploinsufficiencies	https://www.frontiersin.org/articles/10.3389/fnins.2019.01255/full
MYO9A	Unconventional myosin-IXa	Auditory/Vision	A single-cell transcriptome atlas of the aging human and macaque retina	https://academic.oup.com/nsr/advance-article/doi/10.1093/nsr/nwaa179/5896967
NEUR1 (OPN5)	Neuropsin	Non-visual opsin	Targeted Capture of Complete Coding Regions across Divergent Species	https://www.ncbi.nlm.nih.gov/pubmed/?term=Targeted+Capture+of+Complete+Coding+Regions+across+Divergent+Species
NEUR3	Neuropsin 3	Non-visual opsin	Targeted Capture of Complete Coding Regions across Divergent Species	https://www.ncbi.nlm.nih.gov/pubmed/?term=Targeted+Capture+of+Complete+Coding+Regions+across+Divergent+Species
NEUR4	Neuropsin 4	Non-visual opsin	Targeted Capture of Complete Coding Regions across Divergent Species	https://www.ncbi.nlm.nih.gov/pubmed/?term=Targeted+Capture+of+Complete+Coding+Regions+across+Divergent+Species
NEUR5	Neuropsin 5	Non-visual opsin	Targeted Capture of Complete Coding Regions across Divergent Species	https://www.ncbi.nlm.nih.gov/pubmed/?term=Targeted+Capture+of+Complete+Coding+Regions+across+Divergent+Species
NEUR6	Neuropsin 6	Non-visual opsin	Targeted Capture of Complete Coding Regions across Divergent Species	https://www.ncbi.nlm.nih.gov/pubmed/?term=Targeted+Capture+of+Complete+Coding+Regions+across+Divergent+Species
NOTCH1	NOTCH family 1	Photoreceptor Development	Targeted Capture of Complete Coding Regions across Divergent Species	https://www.ncbi.nlm.nih.gov/pubmed/?term=Targeted+Capture+of+Complete+Coding+Regions+across+Divergent+Species
NR2E3	Nuclear receptor subfamily 2 group E member 3	Retina Development	Targeted Capture of Complete Coding Regions across Divergent Species	https://www.ncbi.nlm.nih.gov/pubmed/?term=Targeted+Capture+of+Complete+Coding+Regions+across+Divergent+Species
NRL	Neural retina leucine zipper	Photoreceptor Development	Targeted Capture of Complete Coding Regions across Divergent Species	https://www.ncbi.nlm.nih.gov/pubmed/?term=Targeted+Capture+of+Complete+Coding+Regions+across+Divergent+Species
NXNL2	Nucleoredoxin-like protein 2	Sensory Neuron Mantainence (Vision/Oflaction)	Nxnl2 splicing results in dual functions in neuronal cell survival and maintenance of cell integrity	https://www.ncbi.nlm.nih.gov/pubmed/22343139
OPN4m (MEL1)	Melanopsin mammal-like	Non-visual opsin	Targeted Capture of Complete Coding Regions across Divergent Species	https://www.ncbi.nlm.nih.gov/pubmed/?term=Targeted+Capture+of+Complete+Coding+Regions+across+Divergent+Species
OPN4x (MEL2)	Melanopsin Xenopus-like	Non-visual opsin	Targeted Capture of Complete Coding Regions across Divergent Species	https://www.ncbi.nlm.nih.gov/pubmed/?term=Targeted+Capture+of+Complete+Coding+Regions+across+Divergent+Species
OTX2	Orthodenticle homeobox 2	Photoreceptor Development	Targeted Capture of Complete Coding Regions across Divergent Species	https://www.ncbi.nlm.nih.gov/pubmed/?term=Targeted+Capture+of+Complete+Coding+Regions+across+Divergent+Species
PAX6	Paired box protein Pax-6	Retina Development	The LIM homeobox transcription factor Lhx2 is required to specify the retina field and synergistically cooperates with Pax6 for Six6 trans-activation	https://pubmed.ncbi.nlm.nih.gov/19146846/
PDC	Phosducin	Visual Cycle	Targeted Capture of Complete Coding Regions across Divergent Species	https://www.ncbi.nlm.nih.gov/pubmed/?term=Targeted+Capture+of+Complete+Coding+Regions+across+Divergent+Species
PDCL	Phosducin like	Visual Cycle	Targeted Capture of Complete Coding Regions across Divergent Species	https://www.ncbi.nlm.nih.gov/pubmed/?term=Targeted+Capture+of+Complete+Coding+Regions+across+Divergent+Species
PDE6A	phosphodiesterase 6A, cGMP-specific, rod, alpha	Phototransduction	Shifts in Selective Pressures on Snake Phototransduction Genes Associated with Photoreceptor Transmutation and Dim-Light Ancestry	https://www.ncbi.nlm.nih.gov/pubmed/?term=Shifts+in+Selective+Pressures+on+Snake+Phototransduction+Genes+Associated+with+Photoreceptor+Transmutation+and+Dim-Light+Ancestry
PDE6B	Rod cGMP-specific 3',5'-cyclic phosphodiesterase subunit beta precursor	Phototransduction	Shifts in Selective Pressures on Snake Phototransduction Genes Associated with Photoreceptor Transmutation and Dim-Light Ancestry	https://www.ncbi.nlm.nih.gov/pubmed/?term=Shifts+in+Selective+Pressures+on+Snake+Phototransduction+Genes+Associated+with+Photoreceptor+Transmutation+and+Dim-Light+Ancestry
PDE6C	Cone cGMP-specific 3',5'-cyclic phosphodiesterase subunit alpha'	Phototransduction	Shifts in Selective Pressures on Snake Phototransduction Genes Associated with Photoreceptor Transmutation and Dim-Light Ancestry	https://www.ncbi.nlm.nih.gov/pubmed/?term=Shifts+in+Selective+Pressures+on+Snake+Phototransduction+Genes+Associated+with+Photoreceptor+Transmutation+and+Dim-Light+Ancestry
PDE6G	phosphodiesterase 6D, cGMP-specific, rod, gamma	Phototransduction	Shifts in Selective Pressures on Snake Phototransduction Genes Associated with Photoreceptor Transmutation and Dim-Light Ancestry	https://www.ncbi.nlm.nih.gov/pubmed/?term=Shifts+in+Selective+Pressures+on+Snake+Phototransduction+Genes+Associated+with+Photoreceptor+Transmutation+and+Dim-Light+Ancestry
PDE6H	Retinal cone rhodopsin-sensitive cGMP 3',5'-cyclic phosphodiesterase subunit gamma	Phototransduction	Shifts in Selective Pressures on Snake Phototransduction Genes Associated with Photoreceptor Transmutation and Dim-Light Ancestry	https://www.ncbi.nlm.nih.gov/pubmed/?term=Shifts+in+Selective+Pressures+on+Snake+Phototransduction+Genes+Associated+with+Photoreceptor+Transmutation+and+Dim-Light+Ancestry
PGK1	Phosphoglycerate kinase 1	Visual Cycle	Targeted Capture of Complete Coding Regions across Divergent Species	https://www.ncbi.nlm.nih.gov/pubmed/?term=Targeted+Capture+of+Complete+Coding+Regions+across+Divergent+Species
PIN	Pinopsin	Non-visual opsin	Targeted Capture of Complete Coding Regions across Divergent Species	https://www.ncbi.nlm.nih.gov/pubmed/?term=Targeted+Capture+of+Complete+Coding+Regions+across+Divergent+Species
POSMG2	Photoreceptor outer segment membrane glycoprotein 2 (CRDS2)	Photoreceptor Structure	Identification of two rds/peripherin homologs in the chick retina	https://pubmed.ncbi.nlm.nih.gov/9478005/	https://www.uniprot.org/uniprot/O42282
PPEF2	Serine/threonine-protein phosphatase with EF-hands 2	Visual Cycle?	Dephosphorylation by protein phosphatase 2A regulates visual pigment regeneration and the dark adaptation of mammalian photoreceptors	https://www.pnas.org/content/114/45/E9675
PPP2R1A	Serine/threonine-protein phosphatase 2A	Visual Cycle	Targeted Capture of Complete Coding Regions across Divergent Species	https://www.ncbi.nlm.nih.gov/pubmed/?term=Targeted+Capture+of+Complete+Coding+Regions+across+Divergent+Species
PROM1	Prominin 1	Photoreceptor Development	Targeted Capture of Complete Coding Regions across Divergent Species	https://www.ncbi.nlm.nih.gov/pubmed/?term=Targeted+Capture+of+Complete+Coding+Regions+across+Divergent+Species
PRPH2	Periphin 2, Retinal Degeneration Slow (RDS)	Visual Cycle	Targeted Capture of Complete Coding Regions across Divergent Species	https://www.ncbi.nlm.nih.gov/pubmed/?term=Targeted+Capture+of+Complete+Coding+Regions+across+Divergent+Species
PTK2 (FAK)	Protein tyrosine kinase 2 (Focal adhesion kinase)	Photoreceptor Phagocytosis	Targeted Capture of Complete Coding Regions across Divergent Species	https://www.ncbi.nlm.nih.gov/pubmed/?term=Targeted+Capture+of+Complete+Coding+Regions+across+Divergent+Species
RARA	Retinoic acid receptor, alpha	Visual Cycle	Targeted Capture of Complete Coding Regions across Divergent Species	https://www.ncbi.nlm.nih.gov/pubmed/?term=Targeted+Capture+of+Complete+Coding+Regions+across+Divergent+Species
RARB	Retinoic acid receptor, beta	Visual Cycle	Targeted Capture of Complete Coding Regions across Divergent Species	https://www.ncbi.nlm.nih.gov/pubmed/?term=Targeted+Capture+of+Complete+Coding+Regions+across+Divergent+Species
RARG	Retinoic acid receptor, gamma	Visual Cycle	Targeted Capture of Complete Coding Regions across Divergent Species	https://www.ncbi.nlm.nih.gov/pubmed/?term=Targeted+Capture+of+Complete+Coding+Regions+across+Divergent+Species
RAX	Retinal homeobox protein Rx	Eye Development	Function of Rx, but not Pax6, is essential for the formation of retinal progenitor cells in mice	https://pubmed.ncbi.nlm.nih.gov/11105055/
RBP1	Retinol-Binding Protein 1, Cellular	Visual Cycle, Lens Crystallins	Targeted Capture of Complete Coding Regions across Divergent Species	https://www.ncbi.nlm.nih.gov/pubmed/?term=Targeted+Capture+of+Complete+Coding+Regions+across+Divergent+Species
RBP3	Retinol binding protein 3, interstitial, IRBP	Visual Cycle	Targeted Capture of Complete Coding Regions across Divergent Species	https://www.ncbi.nlm.nih.gov/pubmed/?term=Targeted+Capture+of+Complete+Coding+Regions+across+Divergent+Species
RBP4	Retinol-binding protein 4, plasma	Visual Cycle	Targeted Capture of Complete Coding Regions across Divergent Species	https://www.ncbi.nlm.nih.gov/pubmed/?term=Targeted+Capture+of+Complete+Coding+Regions+across+Divergent+Species
RCVRN	Recoverin, RCV1	Phototransduction	Shifts in Selective Pressures on Snake Phototransduction Genes Associated with Photoreceptor Transmutation and Dim-Light Ancestry	https://www.ncbi.nlm.nih.gov/pubmed/?term=Shifts+in+Selective+Pressures+on+Snake+Phototransduction+Genes+Associated+with+Photoreceptor+Transmutation+and+Dim-Light+Ancestry
RCVRN2	Recoverin 2, RCV2	Phototransduction	Shifts in Selective Pressures on Snake Phototransduction Genes Associated with Photoreceptor Transmutation and Dim-Light Ancestry	https://www.ncbi.nlm.nih.gov/pubmed/?term=Shifts+in+Selective+Pressures+on+Snake+Phototransduction+Genes+Associated+with+Photoreceptor+Transmutation+and+Dim-Light+Ancestry
RDH10	Retinol Dehydrogenase 10	Visual Cycle	Targeted Capture of Complete Coding Regions across Divergent Species	https://www.ncbi.nlm.nih.gov/pubmed/?term=Targeted+Capture+of+Complete+Coding+Regions+across+Divergent+Species
RDH11	Retinol Dehydrogenase 11 (All-Trans/9-Cis/11-Cis)	Visual Cycle	Targeted Capture of Complete Coding Regions across Divergent Species	https://www.ncbi.nlm.nih.gov/pubmed/?term=Targeted+Capture+of+Complete+Coding+Regions+across+Divergent+Species
RDH13	retinol dehydrogenase 13	Visual Cycle	Retinol dehydrogenase 13 protects the mouse retina from acute light damage	https://pubmed.ncbi.nlm.nih.gov/22605914/
RDH14	Retinol dehydrogenase 14	Visual Cycle	Targeted Capture of Complete Coding Regions across Divergent Species	https://www.ncbi.nlm.nih.gov/pubmed/?term=Targeted+Capture+of+Complete+Coding+Regions+across+Divergent+Species
RDH5	Retinol dehydrogenase 5 (11-cis and 9-cis)	Visual Cycle	Targeted Capture of Complete Coding Regions across Divergent Species	https://www.ncbi.nlm.nih.gov/pubmed/?term=Targeted+Capture+of+Complete+Coding+Regions+across+Divergent+Species
RDH8	Retinol dehydrogenase 8 (Photoreceptor outer segment all-trans)	Visual Cycle	Targeted Capture of Complete Coding Regions across Divergent Species	https://www.ncbi.nlm.nih.gov/pubmed/?term=Targeted+Capture+of+Complete+Coding+Regions+across+Divergent+Species
REEP6	Receptor expression-enhancing protein 6	Photoreceptor Development	REEP6 deficiency leads to retinal degeneration through disruption of ER homeostasis and protein trafficking	https://academic.oup.com/hmg/article/26/14/2667/3798732
RGR	Retinal G protein-coupled receptor	Nonvisual Opsin, Visual Cycle	Targeted Capture of Complete Coding Regions across Divergent Species	https://www.ncbi.nlm.nih.gov/pubmed/?term=Targeted+Capture+of+Complete+Coding+Regions+across+Divergent+Species
RGS11	Regulator Of G Protein Signaling 11	Retina Singaling	Regulators of G protein signaling RGS7 and RGS11 determine the onset of the light response in ON bipolar neurons	https://www.pnas.org/content/109/20/7905.abstract?sid=040cdf12-98d5-49be-93b0-a6108ead6e7a
RGS16	Regulator Of G Protein Signaling 16	Retina Singaling	RGS Protein Regulation of Phototransduction	https://www.ncbi.nlm.nih.gov/pmc/articles/PMC4664578/
RGS9	Regulator of G-protein signaling 9	Phototransduction	Shifts in Selective Pressures on Snake Phototransduction Genes Associated with Photoreceptor Transmutation and Dim-Light Ancestry	https://www.ncbi.nlm.nih.gov/pubmed/?term=Shifts+in+Selective+Pressures+on+Snake+Phototransduction+Genes+Associated+with+Photoreceptor+Transmutation+and+Dim-Light+Ancestry
RGS9BP	Regulator of G protein signaling 9-binding protein (R9AP)	Phototransduction	Shifts in Selective Pressures on Snake Phototransduction Genes Associated with Photoreceptor Transmutation and Dim-Light Ancestry	https://www.ncbi.nlm.nih.gov/pubmed/?term=Shifts+in+Selective+Pressures+on+Snake+Phototransduction+Genes+Associated+with+Photoreceptor+Transmutation+and+Dim-Light+Ancestry
RGS9BP2	Regulator of G protein signaling 9-binding protein 2 (R9AP2)	Phototransduction	Shifts in Selective Pressures on Snake Phototransduction Genes Associated with Photoreceptor Transmutation and Dim-Light Ancestry	https://www.ncbi.nlm.nih.gov/pubmed/?term=Shifts+in+Selective+Pressures+on+Snake+Phototransduction+Genes+Associated+with+Photoreceptor+Transmutation+and+Dim-Light+Ancestry
RH1 (RHO)	Rhodopsin	Visual Opsin	Shifts in Selective Pressures on Snake Phototransduction Genes Associated with Photoreceptor Transmutation and Dim-Light Ancestry	https://www.ncbi.nlm.nih.gov/pubmed/?term=Shifts+in+Selective+Pressures+on+Snake+Phototransduction+Genes+Associated+with+Photoreceptor+Transmutation+and+Dim-Light+Ancestry
RhoCrystallin	RhoCrystallin	Lens Crystallin	Targeted Capture of Complete Coding Regions across Divergent Species	https://www.ncbi.nlm.nih.gov/pubmed/?term=Targeted+Capture+of+Complete+Coding+Regions+across+Divergent+Species
RLBP1	Retinaldehyde-binding protein 1, cellular, CRALBP	Visual Cycle	Targeted Capture of Complete Coding Regions across Divergent Species	https://www.ncbi.nlm.nih.gov/pubmed/?term=Targeted+Capture+of+Complete+Coding+Regions+across+Divergent+Species
ROM1	Retinal Outer Segment Membrane Protein 1	Photoreceptor	Targeted Capture of Complete Coding Regions across Divergent Species	https://www.ncbi.nlm.nih.gov/pubmed/?term=Targeted+Capture+of+Complete+Coding+Regions+across+Divergent+Species
RORB	RAR-related orphan receptor B	Photoreceptor Development	Retinoid-related orphan nuclear receptor RORbeta is an early-acting factor in rod photoreceptor development	https://pubmed.ncbi.nlm.nih.gov/19805139/
RP1	Retinitis pigmentosa 1, autosomal dominant (Oxygen-regulated protein 1)	Photoreceptor	Targeted Capture of Complete Coding Regions across Divergent Species	https://www.ncbi.nlm.nih.gov/pubmed/?term=Targeted+Capture+of+Complete+Coding+Regions+across+Divergent+Species
RP1L1	Retinitis pigmentosa 1-like 1	Photoreceptor	Targeted Capture of Complete Coding Regions across Divergent Species	https://www.ncbi.nlm.nih.gov/pubmed/?term=Targeted+Capture+of+Complete+Coding+Regions+across+Divergent+Species
RP2	RP2, ARL3 GTPase Activating Protein (Retinitis Pigmentosa 2)	Retina Development	Functional Analysis of Retinitis Pigmentosa 2 (RP2) Protein Reveals Variable Pathogenic Potential of Disease-Associated Missense Variants	https://journals.plos.org/plosone/article?id=10.1371/journal.pone.0021379
RPE65	Retinal pigment epithelium-specific 65 kDa protein	Visual Cycle	Targeted Capture of Complete Coding Regions across Divergent Species	https://www.ncbi.nlm.nih.gov/pubmed/?term=Targeted+Capture+of+Complete+Coding+Regions+across+Divergent+Species
RPGRIP1	RPGR interacting protein 1	Photoreceptor Maintenance	This gene encodes a photoreceptor protein that interacts with retinitis pigmentosa GTPase regulator protein and is a key component of cone and rod photoreceptor cells. Mutations in this gene lead to autosomal recessive congenital blindness
RRH	Retinal Pigment Epithemlium-derived Rhodopsin Homolog, Peropsin	Non-visual opsin / Visual Cycle	Targeted Capture of Complete Coding Regions across Divergent Species	https://www.ncbi.nlm.nih.gov/pubmed/?term=Targeted+Capture+of+Complete+Coding+Regions+across+Divergent+Species
RS1	Retinoschisin 1	Photoreceptor Development	X‐linked retinoschisis: an update	https://www.ncbi.nlm.nih.gov/pmc/articles/PMC2598044/
SAG	S-arrestin	Phototransduction	Shifts in Selective Pressures on Snake Phototransduction Genes Associated with Photoreceptor Transmutation and Dim-Light Ancestry	https://www.ncbi.nlm.nih.gov/pubmed/?term=Shifts+in+Selective+Pressures+on+Snake+Phototransduction+Genes+Associated+with+Photoreceptor+Transmutation+and+Dim-Light+Ancestry
SIX3	Homeobox protein SIX3	Eye Development	Mutually regulated expression of Pax6 and Six3 and its implications for the Pax6 haploinsufficient lens phenotype	https://www.pnas.org/content/99/13/8719.long
SIX6	Homeobox protein SIX6 (OPTX2)	Retina Development	Six3 and Six6 Are Jointly Required for the Maintenance of Multipotent Retinal Progenitors through Both Positive and Negative Regulation	https://www.sciencedirect.com/science/article/pii/S2211124718317285
SLC24A1	Sodium/potassium/calcium exchanger 1 (rod)	Phototransduction	Shifts in Selective Pressures on Snake Phototransduction Genes Associated with Photoreceptor Transmutation and Dim-Light Ancestry	https://www.ncbi.nlm.nih.gov/pubmed/?term=Shifts+in+Selective+Pressures+on+Snake+Phototransduction+Genes+Associated+with+Photoreceptor+Transmutation+and+Dim-Light+Ancestry
SLC24A2	Sodium/potassium/calcium exchanger 2 (cone)	Phototransduction	Shifts in Selective Pressures on Snake Phototransduction Genes Associated with Photoreceptor Transmutation and Dim-Light Ancestry	https://www.ncbi.nlm.nih.gov/pubmed/?term=Shifts+in+Selective+Pressures+on+Snake+Phototransduction+Genes+Associated+with+Photoreceptor+Transmutation+and+Dim-Light+Ancestry
SLITRK6	SLIT and NTRK like family member 6	Vision and Hearing Development	SLITRK6 mutations cause myopia and deafness in humans and mice	https://pubmed.ncbi.nlm.nih.gov/23543054/
SRC	v-src sarcoma (Schmidt-Ruppin A-2) viral oncogene homolog (avian)	Photoreceptor Phagocytosis	Targeted Capture of Complete Coding Regions across Divergent Species	https://www.ncbi.nlm.nih.gov/pubmed/?term=Targeted+Capture+of+Complete+Coding+Regions+across+Divergent+Species
STAT3	Signal transducer and activator of transcription 3	Photoreceptor Development	Downregulation of STAT3 activation is required for presumptive rod photoreceptor cells to differentiate in the postnatal retina	https://www.sciencedirect.com/science/article/abs/pii/S1044743104000314
STRA6	Stimulated by retinoic acid gene 6	Visual Cycle	Targeted Capture of Complete Coding Regions across Divergent Species	https://www.ncbi.nlm.nih.gov/pubmed/?term=Targeted+Capture+of+Complete+Coding+Regions+across+Divergent+Species
SWS1 (OPN1SW)	Short-wave sensitive opsin 1	Visual Opsin	Shifts in Selective Pressures on Snake Phototransduction Genes Associated with Photoreceptor Transmutation and Dim-Light Ancestry	https://www.ncbi.nlm.nih.gov/pubmed/?term=Shifts+in+Selective+Pressures+on+Snake+Phototransduction+Genes+Associated+with+Photoreceptor+Transmutation+and+Dim-Light+Ancestry
SWS2	Short-wave sensitive opsin 2	Visual Opsin	Shifts in Selective Pressures on Snake Phototransduction Genes Associated with Photoreceptor Transmutation and Dim-Light Ancestry	https://www.ncbi.nlm.nih.gov/pubmed/?term=Shifts+in+Selective+Pressures+on+Snake+Phototransduction+Genes+Associated+with+Photoreceptor+Transmutation+and+Dim-Light+Ancestry
THRA	Thyroid Hormone Receptor Alpha	Metamorphosis		https://www.genecards.org/cgi-bin/carddisp.pl?gene=THRA
THRB	Thyroid Hormone Receptor Beta	Metamorphosis		https://www.genecards.org/cgi-bin/carddisp.pl?gene=THRB&keywords=THRB
TMT1 (TMTa)	Teleost multiple tissue opsin 1	Non-visual opsin	Targeted Capture of Complete Coding Regions across Divergent Species	https://www.ncbi.nlm.nih.gov/pubmed/?term=Targeted+Capture+of+Complete+Coding+Regions+across+Divergent+Species
TMT2	Teleost multiple tissue opsin 2	Non-visual opsin	Targeted Capture of Complete Coding Regions across Divergent Species	https://www.ncbi.nlm.nih.gov/pubmed/?term=Targeted+Capture+of+Complete+Coding+Regions+across+Divergent+Species
TMT3	Teleost multiple tissue opsin 3	Non-visual opsin	Targeted Capture of Complete Coding Regions across Divergent Species	https://www.ncbi.nlm.nih.gov/pubmed/?term=Targeted+Capture+of+Complete+Coding+Regions+across+Divergent+Species
TRIB2	Tribbles homolog 2	Photoreceptor Development?		https://www.genecards.org/cgi-bin/carddisp.pl?gene=TRIB2
UNC119	Unc-119 homolog (Retinal protein 4)	Photoreceptor	Targeted Capture of Complete Coding Regions across Divergent Species	https://www.ncbi.nlm.nih.gov/pubmed/?term=Targeted+Capture+of+Complete+Coding+Regions+across+Divergent+Species
USH1C	Usher syndrome 1C (Harmonin)	Auditory / Photoreceptor Development	Harmonin (Ush1c) is required in zebrafish Müller glial cells for photoreceptor synaptic development and function	https://dmm.biologists.org/content/4/6/786
VAOP	Vertebrate ancient opsin	Non-visual opsin	Targeted Capture of Complete Coding Regions across Divergent Species	https://www.ncbi.nlm.nih.gov/pubmed/?term=Targeted+Capture+of+Complete+Coding+Regions+across+Divergent+Species
