# Supplementary material for: Transcriptomic evidence for visual adaptation during the aquatic to terrestrial metamorphosis in leopard frogs
Source: BMC Biol. 2022 Jun 28;20:138. doi: 10.1186/s12915-022-01341-z (PMC9238225; doi:10.1186/s12915-022-01341-z)
Supplement: Supplementary file 6 — Additional file 6. Results of DESeq2 Analyses on the visual gene dataset. [file 12915_2022_1341_MOESM6_ESM.xlsx]

## Sheet: DESeq2_Treatment+Age
Additional File 6: Results of DESeq2 analyses on the visual gene dataset
Transcriptomic and spectral visual adaptation in southern leopard frogs during the ontogenetic transition from aquatic to terrestrial light environments
Ryan K Schott, Rayna C Bell, Ellis R Loew, Kate N Thomas, David J Gower, Jeffrey W Streicher, Matthew K Fujita
Gene	baseMean	log2FoldChange	lfcSE	stat	pvalue	padj
CRX	2505.77	1.65005	0.0923669	17.8641	2.24e-71	3.81e-69
CRYGB3	1606.53	-6.77839	0.402126	-16.8564	9.42e-64	8e-62
OPN4m	286.611	2.76184	0.164939	16.7446	6.2e-63	3.51e-61
OTX2	646.811	1.88875	0.123906	15.2434	1.82e-52	7.74e-51
MYO7A	219.858	-2.40855	0.173522	-13.8803	8.34e-44	2.83e-42
RP1L1	440.031	-2.3266	0.18636	-12.4845	9.07e-36	2.57e-34
ABCA4	3709.74	-1.65424	0.13383	-12.3607	4.26e-35	1.04e-33
GNB5	206.761	-2.04624	0.169703	-12.0578	1.76e-33	3.75e-32
SIX6	349.688	1.82588	0.153686	11.8806	1.49e-32	2.82e-31
CRYG2	7859.62	2.61067	0.243869	10.7052	9.62e-27	1.64e-25
PDE6B	519.761	-2.14465	0.20602	-10.4099	2.23e-25	3.45e-24
CRYAB	31633.1	-3.21518	0.316469	-10.1595	3.01e-24	4.26e-23
MYO5A	524.686	-1.67788	0.170437	-9.84457	7.23e-23	9.46e-22
PDE6C	1407.08	1.3333	0.138871	9.60099	7.92e-22	9.62e-21
SAG	19578	1.73183	0.181441	9.54487	1.36e-21	1.54e-20
GNB3	663.226	-1.86121	0.195298	-9.5301	1.57e-21	1.67e-20
CNGA3	618.236	1.53405	0.166724	9.2011	3.54e-20	3.54e-19
IMPG2	488.067	-1.50591	0.165939	-9.07509	1.14e-19	1.07e-18
RGS16	182.659	1.95358	0.217117	8.99782	2.3e-19	2.06e-18
RDH8	47.0615	-3.2415	0.361595	-8.96447	3.12e-19	2.65e-18
RBP3	7931.2	-1.74228	0.198225	-8.78937	1.5e-18	1.22e-17
CNGB1	748.181	-1.56276	0.179018	-8.72962	2.56e-18	1.97e-17
GAPDH	28606.5	1.89509	0.217938	8.69555	3.45e-18	2.55e-17
PIN	329.687	5.87155	0.690033	8.50909	1.75e-17	1.24e-16
NR2E3	750.275	1.25696	0.150079	8.37531	5.51e-17	3.75e-16
RBP1	3391.35	1.62239	0.194003	8.36269	6.13e-17	4.01e-16
NEUR6	104.789	1.69394	0.206912	8.18674	2.68e-16	1.69e-15
CRYG3	50630.9	-2.39539	0.293325	-8.16633	3.18e-16	1.93e-15
RGS11	45.1744	-2.54864	0.314888	-8.0938	5.78e-16	3.39e-15
GNGT2	1897.64	1.61232	0.204564	7.88172	3.23e-15	1.83e-14
CRYG6	2510.12	-2.34325	0.300593	-7.79542	6.42e-15	3.52e-14
RARA	161.092	-1.39155	0.180304	-7.71782	1.18e-14	6.29e-14
CYP27C1	25.7533	5.17208	0.673824	7.67571	1.65e-14	8.47e-14
LRAT	53.5908	-2.17348	0.285353	-7.61681	2.6e-14	1.26e-13
IMPG1	2666.08	1.17471	0.154174	7.61937	2.55e-14	1.26e-13
GNAT2	993.99	0.966251	0.129508	7.46096	8.59e-14	4.06e-13
C2orf71	309.313	-1.65328	0.225057	-7.34607	2.04e-13	9.38e-13
PDC	851.402	1.14992	0.157948	7.28041	3.33e-13	1.49e-12
CACNA1F	494.793	-1.47801	0.203763	-7.25358	4.06e-13	1.77e-12
PPEF2	506.896	0.932228	0.138222	6.74444	1.54e-11	6.53e-11
MFGE8	823.51	-1.27679	0.192609	-6.62892	3.38e-11	1.4e-10
DHRS3	1099.41	-1.15403	0.177872	-6.488	8.7e-11	3.52e-10
RDH13	47.4782	1.71061	0.264713	6.46213	1.03e-10	4.08e-10
RS1	1144.18	0.89255	0.138652	6.43735	1.22e-10	4.7e-10
RGS9	278.025	-1.43541	0.225854	-6.35548	2.08e-10	7.85e-10
CRYZL1	28.0557	-1.87503	0.298	-6.29206	3.13e-10	1.16e-09
GUCY2F2	233.066	-1.18798	0.1893	-6.27565	3.48e-10	1.26e-09
MYO9A	477.355	-0.958032	0.153643	-6.23543	4.51e-10	1.6e-09
RPE65	4338.64	-1.23791	0.210877	-5.87028	4.35e-09	1.51e-08
ATP8A2	119.512	-1.15373	0.197607	-5.83852	5.27e-09	1.79e-08
SLC24A1	2402.22	-1.03157	0.177282	-5.81883	5.93e-09	1.98e-08
UNC119	314.541	-1.03688	0.182362	-5.68584	1.3e-08	4.26e-08
PAX6	1872.53	0.700871	0.125271	5.59482	2.21e-08	7.08e-08
RDH10	401.533	-1.03817	0.186576	-5.56434	2.63e-08	8.28e-08
STAT3	158.23	-0.99758	0.185524	-5.37708	7.57e-08	2.34e-07
SWS2	6629.88	-1.16668	0.219192	-5.32262	1.02e-07	3.1e-07
GAS6	302.782	0.757821	0.145837	5.19635	2.03e-07	6.06e-07
CRYGB	143830	-1.3887	0.269527	-5.15236	2.57e-07	7.54e-07
CNGA1	2114.65	1.07415	0.209708	5.12213	3.02e-07	8.7e-07
CRABP1	61.7659	-1.3854	0.271838	-5.0964	3.46e-07	9.81e-07
GRK1	1216.01	-0.759655	0.149404	-5.08458	3.68e-07	1.03e-06
GUCA1A2	1517.21	1.4366	0.287025	5.00512	5.58e-07	1.53e-06
GRK7	594.441	0.645596	0.133077	4.85128	1.23e-06	3.31e-06
RORB	50.2369	-1.1274	0.235473	-4.78782	1.69e-06	4.41e-06
RBP4	11.9172	-3.8388	0.801429	-4.78994	1.67e-06	4.41e-06
CRYBB2	135156	-1.35619	0.283704	-4.78031	1.75e-06	4.51e-06
CACNB2	50.9478	-1.09906	0.231063	-4.75651	1.97e-06	5e-06
CRYZ	250.816	0.753395	0.159916	4.71119	2.46e-06	6.16e-06
NXNL2	378.629	1.01823	0.218601	4.65792	3.19e-06	7.87e-06
ANXA2	572.551	-1.2558	0.271394	-4.62722	3.71e-06	8.93e-06
SLC24A2	807.591	0.517204	0.111804	4.62597	3.73e-06	8.93e-06
NEUR4	668.86	0.900491	0.197402	4.56171	5.07e-06	1.2e-05
ENO1	15994.4	0.733193	0.164981	4.44411	8.83e-06	2.06e-05
RDH11	4.10833	4.85457	1.13064	4.29363	1.76e-05	4.04e-05
PGK1	3215.29	0.875477	0.207456	4.22005	2.44e-05	5.54e-05
ARR3	21499.1	0.726892	0.175659	4.13808	3.5e-05	7.83e-05
CNGB3	258.262	-0.927919	0.225838	-4.10878	3.98e-05	8.78e-05
NRL	243.75	-0.804067	0.19648	-4.09236	4.27e-05	9.31e-05
PRPH2	7626.23	0.593145	0.145221	4.08444	4.42e-05	9.51e-05
PDE6H	1624.1	0.870897	0.217161	4.01037	6.06e-05	0.000128823
BEST1	93.4117	1.0414	0.267072	3.89931	9.65e-05	0.000202461
PDE6A	983.131	-0.579628	0.154578	-3.74974	0.000177016	0.000366983
RDH5	687.945	0.696093	0.192437	3.61726	0.000297742	0.000609832
USH1C	281.912	0.720606	0.199399	3.61388	0.000301647	0.000610476
STRA6	842.207	-0.760101	0.211796	-3.58884	0.000332153	0.000664305
CABP4	2237.58	0.545143	0.153486	3.55175	0.000382677	0.000756454
SRC	34.0712	-1.08475	0.30626	-3.54191	0.000397239	0.000776215
CABP1	115.593	-0.59742	0.170488	-3.50419	0.000458001	0.000884775
MERTK	80.6438	-0.734896	0.212132	-3.46434	0.000531539	0.0010153
LWS	6452.11	0.819854	0.239182	3.42774	0.000608626	0.00114963
MYO3B	61.0586	1.05923	0.314038	3.37294	0.000743702	0.00138933
RLBP1	2029.71	-0.780654	0.231931	-3.36589	0.000762966	0.00140983
RCVRN2	3166.66	0.637608	0.191937	3.32197	0.000893848	0.00162188
RGR	7330.74	0.650132	0.195761	3.32105	0.000896802	0.00162188
PPP2R1A	1445.1	0.391232	0.118042	3.31435	0.00091856	0.00164374
RRH	362.822	0.741282	0.23422	3.1649	0.00155137	0.00274722
GUCA1B	101.622	-0.650256	0.2072	-3.1383	0.00169932	0.0029782
NEUR1	41.1398	0.899177	0.288899	3.11243	0.00185555	0.00321881
CRYBB1	208428	0.725093	0.234238	3.09554	0.00196452	0.00333969
MAFA	72.9018	-0.598315	0.193171	-3.09734	0.00195269	0.00333969
RGS9BP2	12.8639	-1.4835	0.485522	-3.05547	0.00224708	0.00378222
RP1	824.325	0.572478	0.190527	3.00471	0.00265832	0.00443054
SLITRK6	60.8682	1.12299	0.395875	2.83672	0.00455791	0.00752276
CRYBA1	204154	0.577527	0.205975	2.80387	0.00504932	0.0082537
GNAT1	16665	-0.610811	0.220089	-2.77529	0.00551518	0.00892933
POSMG2	173.062	0.499753	0.183034	2.73038	0.00632614	0.0101457
CRYGN	80165.9	0.583795	0.223273	2.61472	0.0089301	0.014188
Rho-Crystallin	176240	0.593672	0.230204	2.57889	0.00991177	0.0155226
IHH	15.6042	0.953818	0.37006	2.57747	0.00995276	0.0155226
RCVRN	1490.07	0.520472	0.203338	2.55964	0.010478	0.0161933
THRB	96.9558	0.478566	0.199658	2.39694	0.0165328	0.0253205
PTK2	141.427	0.3812	0.167729	2.27271	0.0230435	0.0349768
NOTCH1	240.328	-0.523905	0.235517	-2.22449	0.0261153	0.0392885
GNGT1	8857.5	0.424653	0.191658	2.21569	0.026713	0.0398352
PDCL	547.718	0.294883	0.135738	2.17245	0.0298219	0.0440846
VAOP	6.44294	-1.37155	0.641893	-2.13673	0.0326203	0.0478056
AWAT2	4.36891	-4.36795	2.12597	-2.05457	0.0399207	0.0575128
ASL	59.8275	0.45673	0.221939	2.0579	0.0395993	0.0575128
CALM1	1913.99	-0.246558	0.124667	-1.97773	0.0479588	0.0685126
CRYGD2	830237	0.604487	0.307629	1.96498	0.0494162	0.0700063
ARRB2	106.694	-0.412669	0.213018	-1.93724	0.0527155	0.0740631
CDHR1	567.188	-0.348204	0.181403	-1.9195	0.0549207	0.0765288
RDH14	67.773	-0.66319	0.346379	-1.91464	0.0555386	0.0767606
CRYM	73.6791	0.553279	0.306756	1.80364	0.0712872	0.0977325
THRA	11.5987	-0.973185	0.549104	-1.77231	0.0763424	0.103826
CRYG5	15051.4	0.360884	0.210472	1.71464	0.0864106	0.116489
CRYG1	146181	-0.45853	0.267941	-1.71131	0.0870243	0.116489
SIX3	50.2548	-0.446948	0.262067	-1.70547	0.0881066	0.117017
PDE6G	574.511	0.406049	0.243431	1.66803	0.0953099	0.125602
CACNA2D4	846.09	-0.223024	0.134157	-1.66241	0.0964309	0.126102
CRYBA2	80580.9	0.397169	0.241239	1.64637	0.0996877	0.129366
DEGS1	26.8812	-0.455029	0.282551	-1.61043	0.107304	0.138194
GNAQ	82.892	-0.320467	0.207657	-1.54326	0.122769	0.156922
CRYAA	356043	-0.427304	0.279197	-1.53048	0.125899	0.158814
PROM1	1625.38	-0.187376	0.1225	-1.5296	0.126117	0.158814
MYO3A	424.123	0.288848	0.190454	1.51663	0.129361	0.161702
GUCA1A	1408.13	-0.272627	0.183014	-1.48965	0.136316	0.169151
GUCY2D	635.163	-0.185541	0.125443	-1.47909	0.139116	0.17077
GNB1	3067.15	-0.319899	0.216562	-1.47717	0.139629	0.17077
RAX	277.927	-0.231058	0.159208	-1.45129	0.146698	0.178133
RARB	81.6495	-0.251265	0.18237	-1.37778	0.168272	0.202881
NEUR3	22.2637	0.394972	0.315934	1.25017	0.211236	0.252889
RP2	59.6302	0.380126	0.310057	1.22599	0.220203	0.261779
FAM16A	62.3619	-0.280307	0.230865	-1.21416	0.224687	0.265255
CRYBB3	213900	-0.26327	0.224511	-1.17264	0.240942	0.282484
CRYG4	197273	0.292815	0.26803	1.09247	0.274626	0.317594
TMT2	45.9955	0.309492	0.283042	1.09345	0.274197	0.317594
RPGRIP1	602.302	-0.208553	0.197973	-1.05344	0.292138	0.335563
REEP6	957.013	0.164064	0.161042	1.01877	0.308312	0.351766
CRYBA4	75608.9	0.22794	0.228752	0.99645	0.319032	0.361569
AIPL1	510.299	-0.194617	0.20435	-0.952374	0.340907	0.383803
NEUR5	2.72689	-0.816371	0.914559	-0.892639	0.37205	0.416109
GUCY2F	1370.16	0.184759	0.211905	0.871893	0.383267	0.425852
GUCA1C	5.46762	-0.507528	0.63327	-0.80144	0.422877	0.466812
TMT3	3.43982	0.507297	0.792689	0.63997	0.522192	0.569055
RGS9BP	15.5967	-0.292628	0.455513	-0.642416	0.520603	0.569055
KERA	174.417	-0.141969	0.261122	-0.543689	0.586655	0.635232
GNA11	5.99214	0.374195	0.696898	0.536943	0.591307	0.636216
TMT1	9.67225	0.306956	0.638645	0.480636	0.630775	0.674414
CRYG7	298330	0.124663	0.278574	0.447505	0.654511	0.695418
TRIB2	73.8127	-0.0943443	0.223156	-0.422773	0.672461	0.708023
RARG	77.6704	0.0952574	0.226965	0.4197	0.674704	0.708023
CRYGB2	31325	0.0705977	0.209301	0.337302	0.73589	0.767492
CRYGD	267337	0.0797647	0.273152	0.292015	0.770275	0.798456
ROM1	9111.75	0.0358146	0.127837	0.280159	0.779356	0.802973
RH1	201354	-0.0561974	0.206912	-0.2716	0.785929	0.804867
CIB2	14.2157	-0.0983716	0.398292	-0.246984	0.804921	0.819359
CRYL1	132.927	0.0689958	0.286543	0.240787	0.80972	0.819359
SWS1	863.759	0.0510536	0.257337	0.198392	0.842738	0.847725
OPN4x	24.8789	0.0358535	0.33126	0.108234	0.91381	0.91381

## Sheet: DESeq2_Age+Treatment
Gene	baseMean	log2FoldChange	lfcSE	stat	pvalue	padj
GRK7	594.441	0.814497	0.133197	6.11499	9.66e-10	1.64e-07
GRK1	1216.01	0.713007	0.14964	4.76483	1.89e-06	0.000160663
PPEF2	506.896	-0.567858	0.137711	-4.12355	3.73e-05	0.00211406
CYP27C1	25.7533	2.09554	0.535584	3.91263	9.13e-05	0.00388004
GNAT2	993.99	0.494059	0.129433	3.81712	0.000135019	0.00459065
GUCA1B	101.622	0.784573	0.208889	3.75594	0.000172695	0.00489302
PDE6A	983.131	0.551247	0.154789	3.56129	0.000369035	0.00896228
LWS	6452.11	-0.839671	0.239154	-3.511	0.00044642	0.00948642
SLC24A1	2402.22	0.511259	0.177389	2.88213	0.00394991	0.0746093
ROM1	9111.75	-0.34706	0.127832	-2.71498	0.00662807	0.112677
CNGA3	618.236	0.407419	0.166399	2.44845	0.0143472	0.221729
CABP4	2237.58	0.367957	0.153483	2.39738	0.0165128	0.233931
AIPL1	510.299	0.468617	0.204541	2.29107	0.0219593	0.266649
TMT1	9.67225	-1.46242	0.636569	-2.29735	0.0215989	0.266649
MERTK	80.6438	-0.480421	0.212289	-2.26305	0.0236324	0.267834
GUCA1C	5.46762	1.38676	0.653355	2.12252	0.0337939	0.35906
RBP3	7931.2	-0.394366	0.198252	-1.98922	0.046677	0.417636
CRYZ	250.816	0.317894	0.159706	1.99049	0.0465366	0.417636
NEUR6	104.789	0.411177	0.204297	2.01264	0.0441522	0.417636
GNB5	206.761	-0.33283	0.169801	-1.96011	0.0499824	0.424851
TRIB2	73.8127	0.403851	0.224012	1.80281	0.0714176	0.485639
SWS1	863.759	-0.469327	0.257296	-1.82407	0.068141	0.485639
NR2E3	750.275	0.272422	0.149849	1.81798	0.0690676	0.485639
GNB3	663.226	-0.365302	0.195595	-1.86764	0.0618117	0.485639
ABCA4	3709.74	-0.244935	0.133913	-1.82907	0.0673895	0.485639
GUCA1A	1408.13	0.323481	0.183084	1.76684	0.0772547	0.486418
ENO1	15994.4	-0.293848	0.164972	-1.7812	0.0748799	0.486418
ANXA2	572.551	0.441559	0.27171	1.62511	0.104139	0.610471
RDH11	4.10833	1.44439	0.885336	1.63146	0.102794	0.610471
NEUR4	668.86	0.311776	0.197309	1.58014	0.114074	0.64642
CRYL1	132.927	-0.438507	0.286337	-1.53144	0.125662	0.689114
UNC119	314.541	0.255647	0.182893	1.39779	0.162175	0.724793
SWS2	6629.88	-0.305514	0.21921	-1.3937	0.163407	0.724793
RDH5	687.945	0.279853	0.192382	1.45468	0.145759	0.724793
CRYBB3	213900	-0.330232	0.224511	-1.47089	0.141321	0.724793
PROM1	1625.38	-0.169599	0.122519	-1.38427	0.166276	0.724793
GNA11	5.99214	1.02388	0.703929	1.45451	0.145804	0.724793
SAG	19578	0.253172	0.181429	1.39543	0.162886	0.724793
MFGE8	823.51	-0.268222	0.19278	-1.39134	0.164122	0.724793
RGS16	182.659	0.292222	0.215383	1.35676	0.174858	0.743147
GAPDH	28606.5	-0.286046	0.217926	-1.31258	0.189324	0.766312
MYO5A	524.686	0.226451	0.170966	1.32454	0.185324	0.766312
LRAT	53.5908	0.341788	0.284912	1.19963	0.230284	0.77916
MYO3A	424.123	0.232988	0.190481	1.22316	0.22127	0.77916
VAOP	6.44294	-0.729726	0.638911	-1.14214	0.253396	0.77916
GAS6	302.782	-0.162254	0.145382	-1.11605	0.264402	0.77916
CRYAA	356043	-0.307365	0.279197	-1.10089	0.270944	0.77916
CNGB1	748.181	-0.216722	0.179276	-1.20887	0.226712	0.77916
CNGB3	258.262	-0.267169	0.226113	-1.18157	0.237376	0.77916
CACNB2	50.9478	0.279988	0.231788	1.20795	0.227068	0.77916
PDE6G	574.511	0.276386	0.243433	1.13537	0.256221	0.77916
CRYAB	31633.1	-0.361214	0.316483	-1.14134	0.253729	0.77916
DHRS3	1099.41	0.217795	0.178066	1.22311	0.221287	0.77916
Rho-Crystallin	176240	-0.251296	0.230204	-1.09163	0.274998	0.77916
CRYBB2	135156	-0.316381	0.283705	-1.11518	0.264775	0.77916
RPGRIP1	602.302	0.246563	0.198092	1.24469	0.213246	0.77916
MAFA	72.9018	0.213455	0.193988	1.10035	0.271178	0.77916
CRYGN	80165.9	-0.265318	0.223272	-1.18832	0.234708	0.77916
ARRB2	106.694	-0.23931	0.213233	-1.12229	0.261738	0.77916
RPE65	4338.64	-0.264817	0.210908	-1.2556	0.209259	0.77916
CRYG7	298330	-0.283829	0.278574	-1.01887	0.308267	0.784292
DEGS1	26.8812	0.289977	0.283979	1.02112	0.307197	0.784292
RP1	824.325	-0.199465	0.190426	-1.04747	0.294884	0.784292
CRYG5	15051.4	0.210241	0.210472	0.998905	0.317841	0.784292
FAM16A	62.3619	0.231187	0.231675	0.997895	0.31833	0.784292
ARR3	21499.1	-0.17604	0.175654	-1.0022	0.316249	0.784292
OPN4m	286.611	0.16405	0.161042	1.01868	0.308354	0.784292
GUCY2F2	233.066	0.19711	0.18996	1.03763	0.29944	0.784292
RGS9BP2	12.8639	-0.517232	0.483623	-1.06949	0.284847	0.784292
MYO3B	61.0586	-0.291817	0.312243	-0.934581	0.350004	0.819874
CRYBA1	204154	-0.191833	0.205975	-0.931344	0.351676	0.819874
NEUR5	2.72689	-0.833598	0.913919	-0.912113	0.361709	0.819874
SIX6	349.688	0.143277	0.152486	0.939613	0.347416	0.819874
MYO7A	219.858	0.158835	0.173795	0.913919	0.360759	0.819874
RP2	59.6302	0.284731	0.310122	0.918127	0.358552	0.819874
NRL	243.75	-0.174122	0.196784	-0.884834	0.376246	0.82775
RGS9BP	15.5967	0.402095	0.45782	0.878281	0.379791	0.82775
GUCY2D	635.163	-0.110536	0.125501	-0.880759	0.378448	0.82775
NEUR3	22.2637	-0.260999	0.314678	-0.829416	0.406869	0.834837
CIB2	14.2157	-0.334984	0.39815	-0.84135	0.400152	0.834837
CRYZL1	28.0557	-0.243594	0.292048	-0.834089	0.404231	0.834837
CRYBA2	80580.9	-0.193574	0.241239	-0.802417	0.422312	0.834837
PDE6C	1407.08	0.116688	0.138705	0.841265	0.400199	0.834837
OTX2	646.811	-0.100285	0.122974	-0.815494	0.414789	0.834837
PDC	851.402	0.125329	0.157757	0.794443	0.426937	0.834837
CRYBA4	75608.9	-0.179688	0.228752	-0.785517	0.432151	0.834837
CRYM	73.6791	-0.248852	0.306065	-0.813069	0.416178	0.834837
GNAQ	82.892	-0.164072	0.207899	-0.78919	0.430001	0.834837
CRYG2	7859.62	0.18478	0.243819	0.757856	0.448537	0.856756
PDE6B	519.761	0.148659	0.20661	0.719512	0.471826	0.862477
OPN4x	24.8789	-0.246208	0.331024	-0.743776	0.457012	0.862477
CALM1	1913.99	-0.0897447	0.124696	-0.719708	0.471705	0.862477
RAX	277.927	-0.115438	0.159323	-0.724554	0.468726	0.862477
RRH	362.822	0.166313	0.234084	0.710481	0.477406	0.863393
CRYBB1	208428	-0.15826	0.234237	-0.675641	0.499268	0.893428
RDH10	401.533	0.123158	0.186958	0.658747	0.510058	0.903228
CRYGD2	830237	0.19611	0.307629	0.637489	0.523806	0.913169
CRABP1	61.7659	0.172865	0.272879	0.633488	0.526415	0.913169
PGK1	3215.29	-0.121027	0.207422	-0.583481	0.55957	0.94185
SRC	34.0712	-0.17909	0.306588	-0.584138	0.559127	0.94185
STAT3	158.23	-0.111053	0.186002	-0.597051	0.550473	0.94185
MYO9A	477.355	0.0882243	0.15398	0.572959	0.566673	0.944454
PDCL	547.718	0.0391943	0.135701	0.288827	0.772713	0.953462
PAX6	1872.53	-0.0349483	0.125206	-0.279127	0.780147	0.953462
BEST1	93.4117	-0.140674	0.265864	-0.52912	0.596722	0.953462
RARA	161.092	-0.0285268	0.180853	-0.157734	0.874666	0.953462
THRB	96.9558	-0.0469391	0.199197	-0.235641	0.813711	0.953462
RP1L1	440.031	-0.0342178	0.18698	-0.183003	0.854796	0.953462
NXNL2	378.629	-0.106151	0.218271	-0.486327	0.626735	0.953462
GNGT1	8857.5	0.0552887	0.191654	0.288481	0.772978	0.953462
RGS9	278.025	-0.0630418	0.226359	-0.278504	0.780626	0.953462
AWAT2	4.36891	-0.992196	2.13056	-0.465697	0.641432	0.953462
CRYG4	197273	-0.0868517	0.26803	-0.324037	0.74591	0.953462
RLBP1	2029.71	-0.0477929	0.231976	-0.206025	0.836772	0.953462
GNGT2	1897.64	-0.0685385	0.204439	-0.335252	0.737435	0.953462
RARB	81.6495	0.0613758	0.182811	0.335733	0.737072	0.953462
CACNA2D4	846.09	-0.0269584	0.134224	-0.200846	0.840819	0.953462
REEP6	957.013	0.0327333	0.161043	0.203258	0.838934	0.953462
RDH13	47.4782	-0.0744257	0.258441	-0.287979	0.773363	0.953462
RGR	7330.74	-0.0358854	0.195751	-0.183321	0.854546	0.953462
ATP8A2	119.512	0.0921835	0.198322	0.464818	0.642061	0.953462
RH1	201354	-0.101007	0.206912	-0.488162	0.625435	0.953462
TMT3	3.43982	0.166037	0.790768	0.209969	0.833692	0.953462
SLITRK6	60.8682	-0.126613	0.394527	-0.320924	0.748268	0.953462
CRYG3	50630.9	-0.0540299	0.293331	-0.184195	0.853861	0.953462
RORB	50.2369	-0.105458	0.235508	-0.44779	0.654305	0.953462
ASL	59.8275	0.062687	0.22149	0.283024	0.777159	0.953462
CRYGB2	31325	0.035737	0.209302	0.170744	0.864425	0.953462
CDHR1	567.188	0.0656752	0.181527	0.361793	0.717506	0.953462
RDH8	47.0615	-0.0902335	0.354209	-0.254746	0.798919	0.953462
GUCA1A2	1517.21	0.0822098	0.286943	0.286503	0.774493	0.953462
CRYG6	2510.12	-0.0473259	0.300702	-0.157385	0.874942	0.953462
THRA	11.5987	-0.25745	0.549867	-0.468204	0.639639	0.953462
GNAT1	16665	0.0874664	0.220095	0.397404	0.69107	0.953462
CRYGD	267337	0.0968255	0.273152	0.354474	0.722983	0.953462
CRX	2505.77	-0.0390593	0.0921419	-0.423904	0.671636	0.953462
PIN	329.687	-0.226679	0.683669	-0.331562	0.74022	0.953462
CRYG1	146181	-0.0442383	0.267941	-0.165104	0.868862	0.953462
RS1	1144.18	0.072875	0.138536	0.526038	0.598862	0.953462
TMT2	45.9955	-0.118443	0.282591	-0.419133	0.675119	0.953462
CNGA1	2114.65	-0.0337146	0.209648	-0.160815	0.872239	0.953462
STRA6	842.207	0.0877391	0.211929	0.414002	0.678872	0.953462
RDH14	67.773	0.080603	0.347124	0.232202	0.816381	0.953462
RARG	77.6704	0.0872315	0.227125	0.384069	0.700927	0.953462
KERA	174.417	-0.0539804	0.261234	-0.206636	0.836294	0.953462
NEUR1	41.1398	-0.079893	0.286889	-0.278481	0.780643	0.953462
RBP1	3391.35	0.0965094	0.193937	0.497632	0.618744	0.953462
RBP4	11.9172	-0.236004	0.770729	-0.306209	0.759446	0.953462
CACNA1F	494.793	0.055378	0.204155	0.271255	0.786195	0.953462
PTK2	141.427	0.0651826	0.167559	0.389013	0.697267	0.953462
RCVRN	1490.07	-0.0485441	0.203302	-0.238778	0.811278	0.953462
IMPG1	2666.08	-0.0683751	0.154099	-0.44371	0.657252	0.953462
GNB1	3067.15	0.0978966	0.216582	0.452007	0.651264	0.953462
SIX3	50.2548	0.126728	0.262902	0.482034	0.629782	0.953462
POSMG2	173.062	-0.0348862	0.182735	-0.190911	0.848595	0.953462
CRYGB3	1606.53	0.143488	0.403788	0.355356	0.722323	0.953462
PRPH2	7626.23	-0.0201673	0.14521	-0.138884	0.889542	0.963198
IHH	15.6042	0.041351	0.365586	0.113109	0.909944	0.974055
PDE6H	1624.1	-0.0226914	0.217104	-0.104518	0.916758	0.974055
GUCY2F	1370.16	-0.0231072	0.2119	-0.109048	0.913165	0.974055
RCVRN2	3166.66	-0.0163731	0.191915	-0.0853144	0.932011	0.984111
C2orf71	309.313	0.00974951	0.225627	0.0432107	0.965534	0.988799
PPP2R1A	1445.1	0.0052511	0.118007	0.0444983	0.964507	0.988799
NOTCH1	240.328	-0.0150088	0.235765	-0.0636602	0.949241	0.988799
USH1C	281.912	-0.013503	0.199124	-0.0678119	0.945935	0.988799
CRYGB	143830	0.0123616	0.269528	0.045864	0.963419	0.988799
SLC24A2	807.591	0.00264461	0.111702	0.0236756	0.981111	0.992791
IMPG2	488.067	0.00420736	0.166365	0.0252899	0.979824	0.992791
CABP1	115.593	0.00134985	0.170947	0.00789632	0.9937	0.998731
RGS11	45.1744	0.000495018	0.311179	0.00159078	0.998731	0.998731

## Sheet: Phototransduction Genes
DESeq2: Treatment+Age
Category	Gene	baseMean	log2FoldChange	lfcSE	stat	pvalue	padj
Both	GNB5	206.761	-2.04624	0.169703	-12.0578	1.76e-33	3.75e-32
Both	GUCY2F2	233.066	-1.18798	0.1893	-6.27565	3.48e-10	1.26e-09
Both	RGS9	278.025	-1.43541	0.225854	-6.35548	2.08e-10	7.85e-10
Both	RGS9BP2	12.8639	-1.4835	0.485522	-3.05547	0.00224708	0.00378222
Both	GUCA1A2	1517.21	1.4366	0.287025	5.00512	5.58e-07	1.53e-06
Both	RCVRN	1490.07	0.520472	0.203338	2.55964	0.010478	0.0161933
Both	RCVRN2	3166.66	0.637608	0.191937	3.32197	0.000893848	0.00162188
Cone	ARR3	21499.1	0.726892	0.175659	4.13808	3.5e-05	7.83e-05
Cone	CNGA3	618.236	1.53405	0.166724	9.2011	3.54e-20	3.54e-19
Cone	GNAT2	993.99	0.966251	0.129508	7.46096	8.59e-14	4.06e-13
Cone	GNGT2	1897.64	1.61232	0.204564	7.88172	3.23e-15	1.83e-14
Cone	GRK7	594.441	0.645596	0.133077	4.85128	1.23e-06	3.31e-06
Cone	PDE6C	1407.08	1.3333	0.138871	9.60099	7.92e-22	9.62e-21
Cone	PDE6H	1624.1	0.870897	0.217161	4.01037	6.06e-05	0.000128823
Cone	SLC24A2	807.591	0.517204	0.111804	4.62597	3.73e-06	8.93e-06
Cone	CNGB3	258.262	-0.927919	0.225838	-4.10878	3.98e-05	8.78e-05
Cone	GNB3	663.226	-1.86121	0.195298	-9.5301	1.57e-21	1.67e-20
Rod	CNGA1	2114.65	1.07415	0.209708	5.12213	3.02e-07	8.7e-07
Rod	GNGT1	8857.5	0.424653	0.191658	2.21569	0.026713	0.0398352
Rod	SAG	19578	1.73183	0.181441	9.54487	1.36e-21	1.54e-20
Rod	CNGB1	748.181	-1.56276	0.179018	-8.72962	2.56e-18	1.97e-17
Rod	GNAT1	16665	-0.610811	0.220089	-2.77529	0.00551518	0.00892933
Rod	GRK1	1216.01	-0.759655	0.149404	-5.08458	3.68e-07	1.03e-06
Rod	GUCA1B	101.622	-0.650256	0.2072	-3.1383	0.00169932	0.0029782
Rod	PDE6A	983.131	-0.579628	0.154578	-3.74974	0.000177016	0.000366983
Rod	PDE6B	519.761	-2.14465	0.20602	-10.4099	2.23e-25	3.45e-24
Rod	SLC24A1	2402.22	-1.03157	0.177282	-5.81883	5.93e-09	1.98e-08

## Sheet: DESeq2_LFC_Age+Treatment
Gene	baseMean	log2FoldChange	lfcSE	pvalue	padj
Lithobates_TG_DN12454_RCVRN2	3166.66	-0.00344651	0.10896	0.932011	0.984111
Lithobates_DN1059_CABP1	115.593	0.00103658	0.103722	0.9937	0.998731
Lithobates_TG_DN54253_PGK1	3215.29	-0.0339178	0.114256	0.55957	0.94185
Lithobates_TG_DN1039_LRAT	53.5908	0.0664867	0.138173	0.230284	0.77916
Lithobates_TG_DN13553_PDCL	547.718	0.0190183	0.0949626	0.772713	0.953462
Lithobates_DN2167_TRIB2	73.8127	0.142593	0.185204	0.0714176	0.485639
Lithobates_TG_DN1911_PAX6	1872.53	-0.018077	0.091126	0.780147	0.953462
Lithobates_TG_DN15059_PDE6B	519.761	0.0461212	0.117733	0.471826	0.862477
Lithobates_TG_DN894_RBP3	7931.2	-0.173714	0.19382	0.046677	0.417636
Lithobates_DN15927_UNC119	314.541	0.10218	0.136698	0.162175	0.724793
Lithobates_DN22181_BEST1	93.4117	-0.0279841	0.120395	0.596722	0.953462
Lithobates_TG_DN922_RARA	161.092	-0.0097593	0.106204	0.874666	0.953462
Lithobates_DN5882_MYO3A	424.123	0.0814603	0.1294	0.22127	0.77916
Lithobates_THRB_DN3392_c0_g1_i1	96.9558	-0.0136862	0.110292	0.813711	0.953462
Lithobates_DN1518_c0_g1_i7_RP1L1	440.031	-0.0108812	0.10787	0.854796	0.953462
Lithobates_DN2624_NXNL2	378.629	-0.0282728	0.11476	0.626735	0.953462
Lithobates_DN96093_VAOP	6.44294	-0.0278554	0.132319	0.253396	0.77916
Lithobates_DN3997_NEUR3	22.2637	-0.0398775	0.127854	0.406869	0.834837
Lithobates_TG_DN23174_c0_g1_i3_GNGT1	8857.5	0.0179231	0.108859	0.772978	0.953462
Lithobates_TG_DN159_RGS9	278.025	-0.0148883	0.114376	0.780626	0.953462
Lithobates_DN31869_CIB2	14.2157	-0.0333554	0.129644	0.400152	0.834837
Lithobates_TG_DN3426_AWAT2_partial	4.36891	-0.00413828	0.130524	0.641432	0.953462
Lithobates_CRYG4_DN1611_c0_g1_i1_partial	197273	-0.0165784	0.11845	0.74591	0.953462
Lithobates_TG_DN6027_RLBP1	2029.71	-0.0112036	0.114225	0.836772	0.953462
Lithobates_TG_DN5817_RDH10	401.533	0.0421396	0.112581	0.510058	0.903228
Lithobates_TG_DN5986_GNGT2	1897.64	-0.0192188	0.11194	0.737435	0.953462
Lithobates_TG_DN23787_MERTK	80.6438	-0.240087	0.246264	0.0236324	0.267834
Lithobates_TG_DN21852_GUCA1A	1408.13	0.145566	0.162032	0.0772547	0.486418
Lithobates_CRYG2_DN33465_c0_g1_i2	7859.62	0.0426642	0.122443	0.448537	0.856756
Lithobates_TG_DN67403_ANXA2	572.551	0.102317	0.164312	0.104139	0.610471
Lithobates_TG_DN141_AIPL1	510.299	0.247047	0.243471	0.0219593	0.266649
Lithobates_TG_DN4898_RARB	81.6495	0.021082	0.10749	0.737072	0.953462
Lithobates_DN6403_CRYG7_partial	298330	-0.0551972	0.131179	0.308267	0.784292
Lithobates_DN18799_OPN4x	24.8789	-0.0337456	0.12689	0.457012	0.862477
Lithobates_DN6369_CRYZL1	28.0557	-0.0422867	0.127028	0.404231	0.834837
Lithobates_TG_DN3384_c2_g1_i5_SWS2	6629.88	-0.0954946	0.144458	0.163407	0.724793
Lithobates_DN6425_CRYL1	132.927	-0.0910036	0.155898	0.125662	0.689114
Lithobates_TG_DN9151_GAS6	302.782	-0.0788393	0.11056	0.264402	0.77916
Lithobates_TG_DN338_c0_g1_i1_LWS	6452.11	-0.666213	0.279523	0.00044642	0.00948642
Lithobates_DN1691_CRYAA	356043	-0.05962	0.133651	0.270944	0.77916
Lithobates_DN3321_CABP4	2237.58	0.246953	0.167302	0.0165128	0.233931
Lithobates_TG_DN7811_PPEF2	506.896	-0.501087	0.145057	3.7307e-05	0.00211406
Lithobates_DN785_CACNA2D4	846.09	-0.0127297	0.0938549	0.840819	0.953462
Lithobates_DN1284_REEP6	957.013	0.0131395	0.10196	0.838934	0.953462
Lithobates_DN128970_MYO3B	61.0586	-0.045174	0.129921	0.350004	0.819874
Lithobates_TG_DN105613_RDH13	47.4782	-0.0152898	0.117407	0.773363	0.953462
Lithobates_TG_DN1286_CNGA3	618.236	0.264251	0.185799	0.0143472	0.221729
Lithobates_DN841_RGR	7330.74	-0.00557726	0.108617	0.854546	0.953462
Lithobates_TG_DN7429_DEGS1	26.8812	0.0543099	0.13163	0.307197	0.784292
Lithobates_DN7407_ATP8A2	119.512	0.0279649	0.112121	0.642061	0.953462
Lithobates_TG_DN1687_c0_g1_i2_RH1	201354	-0.0292836	0.113194	0.625435	0.953462
Lithobates_TG_DN4721_CALM1	1913.99	-0.0475783	0.0944295	0.471705	0.862477
Lithobates_DN51936_TMT3_partial	3.43982	0.00443869	0.128978	0.833692	0.953462
Lithobates_DN79_ENO1	15994.4	-0.153513	0.151327	0.0748799	0.486418
Lithobates_TG_DN590_CNGB1	748.181	-0.0835444	0.126064	0.226712	0.77916
Lithobates_TG_DN22913_SLC24A2	807.591	0.00165014	0.0847126	0.981111	0.992791
Lithobates_TG_DN18258_GUCA1C	5.46762	0.0590151	0.147988	0.0337939	0.35906
Lithobates_DN62819_SLITRK6	60.8682	-0.0118359	0.125003	0.748268	0.953462
Lithobates_TG_DN111160_RDH5	687.945	0.103306	0.141792	0.145759	0.724793
Lithobates_TG_DN8969_CNGB3	258.262	-0.0733584	0.133611	0.237376	0.77916
Lithobates_DN1611_CRYG3	50630.9	-0.00875879	0.119527	0.853861	0.953462
Lithobates_DN26234_TMT1	9.67225	-0.0652627	0.152656	0.0215989	0.266649
Lithobates_DN22339_CRYBB3	213900	-0.101893	0.150444	0.141321	0.724793
Lithobates_DN14866_RGS11	45.1744	0.000273334	0.120664	0.998731	0.998731
Lithobates_DN13152_CACNB2	50.9478	0.0758736	0.135787	0.227068	0.77916
Lithobates_DN285_c1_g1_i3_PROM1	1625.38	-0.10096	0.104967	0.166276	0.724793
Lithobates_DN2674_SRC	34.0712	-0.0280117	0.123659	0.559127	0.94185
Lithobates_DN19185_c0_g1_i6_RORB	50.2369	-0.0248295	0.116711	0.654305	0.953462
Lithobates_DN975_STAT3	158.23	-0.037029	0.111326	0.550473	0.94185
Lithobates_DN19447_CRYBA1	204154	-0.0592197	0.121983	0.351676	0.819874
Lithobates_DN239189_DN327567_NEUR5	2.72689	-0.017328	0.130928	0.361709	0.819874
Lithobates_DN12596_ASL	59.8275	0.0163395	0.113342	0.777159	0.953462
Lithobates_CRYGD2_DN31442_c0_g1_i2_partial	830237	0.030495	0.124691	0.523806	0.913169
Lithobates_TG_DN271_GNB5	206.761	-0.175974	0.166167	0.0499825	0.424851
Lithobates_DN6938_CRYBA2	80580.9	-0.0457434	0.12297	0.422312	0.834837
Lithobates_DN116568_GNA11	5.99214	0.0310376	0.134101	0.145804	0.724793
Lithobates_TG_DN876_c1_g1_i6_SWS1	863.759	-0.122971	0.18147	0.068141	0.485639
Lithobates_DN6364_c0_g1_i4_RP1	824.325	-0.0684093	0.122899	0.294884	0.784292
Lithobates_CRYG5_DN654_c1_g1_i1_partial	15051.4	0.0594864	0.123823	0.317841	0.784292
Lithobates_TG_DN15059_PDE6C	1407.08	0.0574906	0.102316	0.400199	0.834837
Lithobates_TG_DN1519_OTX2_partial	646.811	-0.0549346	0.0948419	0.414789	0.834837
Lithobates_TG_DN57119_NRL	243.75	-0.0571083	0.119177	0.376246	0.82775
Lithobates_TG_DN2794_DN9021_IMPG2	488.067	0.00165071	0.102921	0.979824	0.992791
Lithobates_DN4127_C2orf71	309.313	0.00300262	0.113211	0.965534	0.988799
Lithobates_TG_DN1942_PDE6G	574.511	0.0629562	0.132507	0.256221	0.77916
Lithobates_DN19006_FAM16A	62.3619	0.0600397	0.127617	0.31833	0.784292
Lithobates_CRYGB2_DN40796_c0_g1_i4	31325	0.0102323	0.111285	0.864425	0.953462
Lithobates_TG_DN3519_CDHR1	567.188	0.0224397	0.107872	0.717506	0.953462
Lithobates_DN26702_CRYAB	31633.1	-0.056929	0.135655	0.253729	0.77916
Lithobates_TG_DN6987_PDC	851.402	0.0525431	0.108029	0.426937	0.834837
Lithobates_TG_DN868_RGS9BP	15.5967	0.0311767	0.130669	0.379791	0.82775
Lithobates_TG_DN11158_RDH8	47.0615	-0.010698	0.123146	0.798919	0.953462
Lithobates_TG_DN25397_DHRS3	1099.41	0.0868779	0.12682	0.221287	0.77916
Lithobates_TG_DN4586_GUCA1A2	1517.21	0.0166764	0.121431	0.774493	0.953462
Lithobates_CRYG6_DN26905_c1_g1_i1_partial	2510.12	-0.00778088	0.120005	0.874942	0.953462
Lithobates_THRA_DN21540_c5_g1_i4	11.5987	-0.0139759	0.128035	0.639639	0.953462
Lithobates_DN36716_NEUR4	668.86	0.118928	0.153085	0.114074	0.64642
Lithobates_Rho-Crystallin_DN749_c4_g1_i1	176240	-0.0675076	0.130529	0.274998	0.77916
Lithobates_DN17369_IHH	15.6042	0.00473483	0.123105	0.909944	0.974055
Lithobates_TG_DN10685_CRABP1	61.7659	0.0325644	0.12268	0.526415	0.913169
Lithobates_TG_DN4452_SAG	19578	0.0980726	0.135761	0.162886	0.724793
Lithobates_TG_DN5368_SLC24A1	2402.22	0.380635	0.203252	0.0039499	0.0746093
Lithobates_TG_DN610_DN8881_GNAT1	16665	0.0233978	0.114239	0.69107	0.953462
Lithobates_DN41_SIX6	349.688	0.0642125	0.109564	0.347416	0.819874
Lithobates_DN2313_CRYGD	267337	0.0185289	0.119275	0.722983	0.953462
Lithobates_DN764_CRYBB2	135156	-0.0606196	0.134486	0.264775	0.77916
Lithobates_TG_DN13547_CRX	2505.77	-0.0263297	0.0760302	0.671636	0.953462
Lithobates_TG_DN4284_PDE6A	983.131	0.462444	0.166964	0.000369035	0.00896228
Lithobates_DN9455_RGS16	182.659	0.090406	0.141413	0.174858	0.743147
Lithobates_DN11982_PIN	329.687	-0.00754239	0.128688	0.74022	0.953462
Lithobates_TG_DN8679_PDE6H	1624.1	-0.00545417	0.111889	0.916758	0.974055
Lithobates_DN229_CRYBA4	75608.9	-0.0464338	0.121274	0.432151	0.834837
Lithobates_TG_DN31_GRK7	594.441	0.770909	0.137006	9.65612e-10	1.64154e-07
Lithobates_CRYG1_DN449_c0_g1_i2	146181	-0.00825071	0.117605	0.868862	0.953462
Lithobates_DN461_RS1	1144.18	0.0341799	0.097543	0.598862	0.953462
Lithobates_DN1450_CRYBB1	208428	-0.0387224	0.119658	0.499268	0.893428
Lithobates_TG_DN2216_GUCY2F	1370.16	-0.00541279	0.11207	0.913165	0.974055
Lithobates_TG_DN4198_ARR3	21499.1	-0.071132	0.119965	0.316249	0.784292
Lithobates_DN36816_TMT2	45.9955	-0.0210231	0.12041	0.675119	0.953462
Lithobates_TG_DN8881_GNAT2	993.99	0.429195	0.137042	0.000135019	0.00459065
Lithobates_DN223_MYO7A	219.858	0.0614906	0.11521	0.360759	0.819874
Lithobates_DN4566_RRH	362.822	0.0410961	0.120543	0.477406	0.863393
Lithobates_TG_DN3372_PPP2R1A	1445.1	0.00284573	0.0875333	0.964507	0.988799
Lithobates_TG_DN2719_MFGE8	823.51	-0.100903	0.13895	0.164122	0.724793
Lithobates_DN7126_CRYM	73.6791	-0.0391585	0.127137	0.416178	0.834837
Lithobates_TG__DN1286_CNGA1	2114.65	-0.00851313	0.11189	0.872239	0.953462
Lithobates_DN1651_c1_g2_i1_ROM1	9111.75	-0.259718	0.134456	0.00662807	0.112677
Lithobates_TG_DN8156_NOTCH1	240.328	-0.00335778	0.114137	0.949241	0.988799
Lithobates_TG_DN17037_NR2E3	750.275	0.153313	0.140492	0.0690676	0.485639
Lithobates_DN311_CRYZ	250.816	0.178869	0.15878	0.0465366	0.417636
Lithobates_DN4161_USH1C	281.912	-0.00385047	0.109106	0.945935	0.988799
Lithobates_TG_DN12875_STRA6	842.207	0.023476	0.113122	0.678872	0.953462
Lithobates_TG_DN3487_GNB3	663.226	-0.162068	0.180052	0.0618117	0.485639
Lithobates_DN9320_OPN4m	286.611	0.0702518	0.114365	0.308354	0.784292
Lithobates_TG_DN178_GUCA1B	101.622	0.663174	0.227771	0.000172695	0.00489302
Lithobates_TG_DN1399_RDH14	67.773	0.0100935	0.122763	0.816381	0.953462
Lithobates_TG_DN6004_PRPH2	7626.23	-0.00856133	0.09736	0.889542	0.963198
Lithobates_TG_DN21530_RARG	77.6704	0.0219582	0.115185	0.700927	0.953462
Lithobates_DN3126_RPGRIP1	602.302	0.0854316	0.132878	0.213246	0.77916
Lithobates_DN654_CRYGB	143830	0.00266626	0.117653	0.963419	0.988799
Lithobates_TG_DN423_MAFA	72.9018	0.0740971	0.125827	0.271178	0.77916
Lithobates_DN41474_CRYGN_partial	80165.9	-0.0763664	0.133816	0.234708	0.77916
Lithobates_TG_DN13423_GUCY2F2	233.066	0.0689737	0.122644	0.29944	0.784292
Lithobates_DN11626_CYP27C1	25.7533	1.77483	0.58834	9.12951e-05	0.00388004
Lithobates_TG_DN8071_ARRB2	106.694	-0.0721264	0.12968	0.261738	0.77916
Lithobates_TG_DN37678_RDH11	4.10833	0.0284616	0.13413	0.102794	0.610471
Lithobates_DN4581_GAPDH	28606.5	-0.0880256	0.13938	0.189324	0.766312
Lithobates_DN776_KERA	174.417	-0.0105995	0.117252	0.836294	0.953462
Lithobates_TG_DN4129_GUCY2D	635.163	-0.0607049	0.0968129	0.378448	0.82775
Lithobates_TG_DN16139_RPE65	4338.64	-0.0831216	0.135092	0.209259	0.77916
Lithobates_TG_DN34268_RGS9BP2	12.8639	-0.0369974	0.133147	0.284847	0.784292
Lithobates_DN15347_NEUR1	41.1398	-0.0138048	0.119578	0.780643	0.953462
Lithobates_TG_DN19811_RBP1	3391.35	0.0308347	0.111366	0.618744	0.953462
Lithobates_TG_DN17811_RBP4	11.9172	-0.00668142	0.128974	0.759446	0.953462
Lithobates_DN12563_MYO5A	524.686	0.0963948	0.128689	0.185324	0.766312
Lithobates_DN235_CACNA1F	494.793	0.016188	0.111155	0.786195	0.953462
Lithobates_DN7840_c1_g1_i10_PTK2	141.427	0.0250416	0.104748	0.697267	0.953462
Lithobates_TG_DN1361_ABCA4	3709.74	-0.149978	0.126098	0.0673895	0.485639
Lithobates_TG_DN3821_GRK1	1216.01	0.648732	0.15805	1.89016e-06	0.000160663
Lithobates_TG_DN4604_RCVRN	1490.07	-0.0156027	0.110941	0.811278	0.953462
Lithobates_DN5443_NEUR6	104.789	0.185762	0.205332	0.0441522	0.417636
Lithobates_TG_DN11698_IMPG1	2666.08	-0.0280343	0.10198	0.657252	0.953462
Lithobates_TG_DN3487_GNB1	3067.15	0.0262771	0.114248	0.651264	0.953462
Lithobates_DN41_SIX3	50.2548	0.0256855	0.119758	0.629782	0.953462
Lithobates_DN2899_MYO9A	477.355	0.0376621	0.103091	0.566673	0.944454
Lithobates_DN1057_POSMG2	173.062	-0.0117982	0.106855	0.848595	0.953462
Lithobates_DN2313_CRYGB3_partial	1606.53	0.00981963	0.125133	0.722323	0.953462
Lithobates_DN4754_GNAQ	82.892	-0.0491091	0.118687	0.430001	0.834837
Lithobates_DN2704_RAX	277.927	-0.0484356	0.10716	0.468726	0.862477
Lithobates_DN7814_c0_g1_i1_RP2	59.6302	0.0447342	0.129572	0.358552	0.819874

## Sheet: DESeq2_LFC_Treatment+Age
Gene	baseMean	log2FoldChange	lfcSE	pvalue	padj
Lithobates_TG_DN12454_RCVRN2	3166.66	0.61346	0.195514	0.000893848	0.00162188
Lithobates_DN1059_CABP1	115.593	-0.58156	0.168569	0.000458001	0.000884775
Lithobates_TG_DN54253_PGK1	3215.29	0.843504	0.20524	2.44246e-05	5.53623e-05
Lithobates_TG_DN1039_LRAT	53.5908	-2.11873	0.285333	2.60015e-14	1.26293e-13
Lithobates_TG_DN13553_PDCL	547.718	0.285857	0.13477	0.0298219	0.0440846
Lithobates_DN2167_TRIB2	73.8127	-0.0883561	0.216271	0.672461	0.708023
Lithobates_TG_DN1911_PAX6	1872.53	0.685105	0.125209	2.20847e-08	7.08376e-08
Lithobates_TG_DN15059_PDE6B	519.761	-2.11576	0.205724	2.23494e-25	3.45399e-24
Lithobates_TG_DN894_RBP3	7931.2	-1.7113	0.202272	1.50403e-18	1.21755e-17
Lithobates_DN15927_UNC119	314.541	-1.01299	0.181393	1.30168e-08	4.25548e-08
Lithobates_DN22181_BEST1	93.4117	0.991429	0.264861	9.64667e-05	0.000202461
Lithobates_TG_DN922_RARA	161.092	-1.36681	0.180477	1.18336e-14	6.28661e-14
Lithobates_DN5882_MYO3A	424.123	0.278482	0.189469	0.129361	0.161702
Lithobates_THRB_DN3392_c0_g1_i1	96.9558	0.460769	0.19938	0.0165328	0.0253205
Lithobates_DN1518_c0_g1_i7_RP1L1	440.031	-2.30309	0.18899	9.07392e-36	2.57094e-34
Lithobates_DN2624_NXNL2	378.629	0.984468	0.216596	3.19413e-06	7.86961e-06
Lithobates_DN96093_VAOP	6.44294	-1.04645	0.639994	0.0326203	0.0478056
Lithobates_DN3997_NEUR3	22.2637	0.357115	0.302912	0.211236	0.252889
Lithobates_TG_DN23174_c0_g1_i3_GNGT1	8857.5	0.410118	0.18805	0.026713	0.0398352
Lithobates_TG_DN159_RGS9	278.025	-1.39572	0.229299	2.07777e-10	7.84934e-10
Lithobates_DN31869_CIB2	14.2157	-0.0827944	0.369085	0.804921	0.819359
Lithobates_TG_DN3426_AWAT2_partial	4.36891	-0.727051	1.32073	0.0399207	0.0575128
Lithobates_CRYG4_DN1611_c0_g1_i1_partial	197273	0.277406	0.258449	0.274626	0.317594
Lithobates_TG_DN6027_RLBP1	2029.71	-0.743346	0.228599	0.000762966	0.00140983
Lithobates_TG_DN5817_RDH10	401.533	-1.01733	0.185136	2.63146e-08	8.28421e-08
Lithobates_TG_DN5986_GNGT2	1897.64	1.57631	0.209259	3.22901e-15	1.82977e-14
Lithobates_TG_DN23787_MERTK	80.6438	-0.706492	0.211363	0.000531539	0.0010153
Lithobates_TG_DN21852_GUCA1A	1408.13	-0.262898	0.179349	0.136316	0.169151
Lithobates_CRYG2_DN33465_c0_g1_i2	7859.62	2.57085	0.245227	9.62197e-27	1.63573e-25
Lithobates_TG_DN67403_ANXA2	572.551	-1.2015	0.268898	3.70608e-06	8.92737e-06
Lithobates_TG_DN141_AIPL1	510.299	-0.184331	0.202804	0.340907	0.383803
Lithobates_TG_DN4898_RARB	81.6495	-0.244352	0.178541	0.168272	0.202881
Lithobates_DN6403_CRYG7_partial	298330	0.116542	0.266411	0.654511	0.695418
Lithobates_DN18799_OPN4x	24.8789	0.0325125	0.315082	0.91381	0.91381
Lithobates_DN6369_CRYZL1	28.0557	-1.81117	0.299128	3.13271e-10	1.15774e-09
Lithobates_TG_DN3384_c2_g1_i5_SWS2	6629.88	-1.13061	0.217333	1.02281e-07	3.10497e-07
Lithobates_DN6425_CRYL1	132.927	0.0623299	0.27335	0.80972	0.819359
Lithobates_TG_DN9151_GAS6	302.782	0.749183	0.1451	2.03239e-07	6.06151e-07
Lithobates_TG_DN338_c0_g1_i1_LWS	6452.11	0.781601	0.244535	0.000608626	0.00114963
Lithobates_DN1691_CRYAA	356043	-0.394102	0.270278	0.125899	0.158814
Lithobates_DN3321_CABP4	2237.58	0.533804	0.152866	0.000382677	0.000756454
Lithobates_TG_DN7811_PPEF2	506.896	0.918163	0.137941	1.53622e-11	6.52892e-11
Lithobates_DN785_CACNA2D4	846.09	-0.218571	0.132721	0.0964309	0.126102
Lithobates_DN1284_REEP6	957.013	0.159482	0.159018	0.308312	0.351766
Lithobates_DN128970_MYO3B	61.0586	0.989159	0.313202	0.000743702	0.00138933
Lithobates_TG_DN105613_RDH13	47.4782	1.66119	0.264139	1.03243e-10	4.08169e-10
Lithobates_TG_DN1286_CNGA3	618.236	1.51371	0.167448	3.54319e-20	3.54319e-19
Lithobates_DN841_RGR	7330.74	0.627438	0.193298	0.000896802	0.00162188
Lithobates_TG_DN7429_DEGS1	26.8812	-0.420934	0.272982	0.107304	0.138194
Lithobates_DN7407_ATP8A2	119.512	-1.12427	0.198872	5.26673e-09	1.79069e-08
Lithobates_TG_DN1687_c0_g1_i2_RH1	201354	-0.052882	0.201285	0.785929	0.804867
Lithobates_TG_DN4721_CALM1	1913.99	-0.24076	0.124106	0.0479588	0.0685126
Lithobates_DN51936_TMT3_partial	3.43982	0.306313	0.627717	0.522192	0.569055
Lithobates_DN79_ENO1	15994.4	0.716995	0.163177	8.82558e-06	2.05527e-05
Lithobates_TG_DN590_CNGB1	748.181	-1.5382	0.180617	2.55528e-18	1.97454e-17
Lithobates_TG_DN22913_SLC24A2	807.591	0.511809	0.110901	3.72849e-06	8.92737e-06
Lithobates_TG_DN18258_GUCA1C	5.46762	-0.358045	0.543269	0.422877	0.466812
Lithobates_DN62819_SLITRK6	60.8682	1.00599	0.401549	0.0045579	0.00752276
Lithobates_TG_DN111160_RDH5	687.945	0.673603	0.191826	0.000297742	0.000609832
Lithobates_TG_DN8969_CNGB3	258.262	-0.895981	0.227078	3.97746e-05	8.78142e-05
Lithobates_DN1611_CRYG3	50630.9	-2.33908	0.293118	3.17903e-16	1.93013e-15
Lithobates_DN26234_TMT1	9.67225	0.213285	0.541399	0.630775	0.674414
Lithobates_DN22339_CRYBB3	213900	-0.248937	0.217902	0.240942	0.282484
Lithobates_DN14866_RGS11	45.1744	-2.48497	0.319416	5.78323e-16	3.39017e-15
Lithobates_DN13152_CACNB2	50.9478	-1.06042	0.229093	1.96968e-06	4.99769e-06
Lithobates_DN285_c1_g1_i3_PROM1	1625.38	-0.180709	0.121923	0.126117	0.158814
Lithobates_DN2674_SRC	34.0712	-1.01682	0.303617	0.000397239	0.000776215
Lithobates_DN19185_c0_g1_i6_RORB	50.2369	-1.08626	0.235626	1.68602e-06	4.40958e-06
Lithobates_DN975_STAT3	158.23	-0.972958	0.185693	7.57023e-08	2.33989e-07
Lithobates_DN19447_CRYBA1	204154	0.556325	0.202264	0.00504932	0.0082537
Lithobates_DN239189_DN327567_NEUR5	2.72689	-0.449517	0.701734	0.37205	0.416109
Lithobates_DN12596_ASL	59.8275	0.435825	0.216469	0.0395993	0.0575128
Lithobates_CRYGD2_DN31442_c0_g1_i2_partial	830237	0.556455	0.300816	0.0494162	0.0700063
Lithobates_TG_DN271_GNB5	206.761	-2.02597	0.170626	1.76467e-33	3.74993e-32
Lithobates_DN6938_CRYBA2	80580.9	0.375916	0.23556	0.0996877	0.129366
Lithobates_DN116568_GNA11	5.99214	0.237612	0.59159	0.591307	0.636216
Lithobates_TG_DN876_c1_g1_i6_SWS1	863.759	0.0497112	0.252603	0.842738	0.847725
Lithobates_DN6364_c0_g1_i4_RP1	824.325	0.553449	0.190498	0.00265832	0.00443054
Lithobates_CRYG5_DN654_c1_g1_i1_partial	15051.4	0.348423	0.207392	0.0864106	0.116489
Lithobates_TG_DN15059_PDE6C	1407.08	1.32235	0.139269	7.9184e-22	9.6152e-21
Lithobates_TG_DN1519_OTX2_partial	646.811	1.87814	0.124201	1.82008e-52	7.73536e-51
Lithobates_TG_DN57119_NRL	243.75	-0.779183	0.193811	4.27014e-05	9.30672e-05
Lithobates_TG_DN2794_DN9021_IMPG2	488.067	-1.48622	0.166675	1.13583e-19	1.07273e-18
Lithobates_DN4127_C2orf71	309.313	-1.61534	0.226407	2.04127e-13	9.37879e-13
Lithobates_TG_DN1942_PDE6G	574.511	0.383816	0.246872	0.0953099	0.125602
Lithobates_DN19006_FAM16A	62.3619	-0.265093	0.224736	0.224687	0.265255
Lithobates_CRYGB2_DN40796_c0_g1_i4	31325	0.0681448	0.204997	0.73589	0.767492
Lithobates_TG_DN3519_CDHR1	567.188	-0.334489	0.17986	0.0549207	0.0765288
Lithobates_DN26702_CRYAB	31633.1	-3.16003	0.317378	3.00504e-24	4.25714e-23
Lithobates_TG_DN6987_PDC	851.402	1.13105	0.158678	3.32818e-13	1.48892e-12
Lithobates_TG_DN868_RGS9BP	15.5967	-0.239104	0.412558	0.520603	0.569055
Lithobates_TG_DN11158_RDH8	47.0615	-3.17011	0.365086	3.11767e-19	2.65002e-18
Lithobates_TG_DN25397_DHRS3	1099.41	-1.13549	0.176616	8.69852e-11	3.52083e-10
Lithobates_TG_DN4586_GUCA1A2	1517.21	1.37025	0.306948	5.58279e-07	1.53076e-06
Lithobates_CRYG6_DN26905_c1_g1_i1_partial	2510.12	-2.27862	0.300685	6.41939e-15	3.52031e-14
Lithobates_THRA_DN21540_c5_g1_i4	11.5987	-0.780602	0.513059	0.0763424	0.103826
Lithobates_DN36716_NEUR4	668.86	0.875174	0.195491	5.07399e-06	1.19802e-05
Lithobates_Rho-Crystallin_DN749_c4_g1_i1	176240	0.566785	0.225613	0.00991177	0.0155226
Lithobates_DN17369_IHH	15.6042	0.862033	0.361968	0.00995275	0.0155226
Lithobates_TG_DN10685_CRABP1	61.7659	-1.3288	0.273986	3.4618e-07	9.80844e-07
Lithobates_TG_DN4452_SAG	19578	1.70813	0.186323	1.36282e-21	1.54452e-20
Lithobates_TG_DN5368_SLC24A1	2402.22	-1.01143	0.177687	5.92621e-09	1.9754e-08
Lithobates_TG_DN610_DN8881_GNAT1	16665	-0.583945	0.215575	0.00551518	0.00892933
Lithobates_DN41_SIX6	349.688	1.81118	0.155061	1.49287e-32	2.81987e-31
Lithobates_DN2313_CRYGD	267337	0.0752586	0.261901	0.770275	0.798456
Lithobates_DN764_CRYBB2	135156	-1.29547	0.28149	1.75021e-06	4.50813e-06
Lithobates_TG_DN13547_CRX	2505.77	1.64297	0.0924699	2.24359e-71	3.8141e-69
Lithobates_TG_DN4284_PDE6A	983.131	-0.565297	0.15291	0.000177016	0.000366983
Lithobates_DN9455_RGS16	182.659	1.92109	0.219853	2.30243e-19	2.06007e-18
Lithobates_DN11982_PIN	329.687	5.70799	0.718517	1.75311e-17	1.24179e-16
Lithobates_TG_DN8679_PDE6H	1624.1	0.839259	0.214721	6.06227e-05	0.000128823
Lithobates_DN229_CRYBA4	75608.9	0.216831	0.221947	0.319032	0.361569
Lithobates_TG_DN31_GRK7	594.441	0.635897	0.132586	1.22665e-06	3.31002e-06
Lithobates_CRYG1_DN449_c0_g1_i2	146181	-0.426418	0.259491	0.0870243	0.116489
Lithobates_DN461_RS1	1144.18	0.87445	0.138061	1.21575e-10	4.69721e-10
Lithobates_DN1450_CRYBB1	208428	0.693177	0.230751	0.00196452	0.00333969
Lithobates_TG_DN2216_GUCY2F	1370.16	0.17619	0.212373	0.383267	0.425852
Lithobates_TG_DN4198_ARR3	21499.1	0.708037	0.176937	3.50227e-05	7.83402e-05
Lithobates_DN36816_TMT2	45.9955	0.28496	0.272583	0.274197	0.317594
Lithobates_TG_DN8881_GNAT2	993.99	0.955291	0.129178	8.58971e-14	4.05625e-13
Lithobates_DN223_MYO7A	219.858	-2.38935	0.173297	8.33676e-44	2.8345e-42
Lithobates_DN4566_RRH	362.822	0.707456	0.230429	0.00155137	0.00274722
Lithobates_TG_DN3372_PPP2R1A	1445.1	0.378992	0.117257	0.00091856	0.00164374
Lithobates_TG_DN2719_MFGE8	823.51	-1.24943	0.191199	3.38154e-11	1.4021e-10
Lithobates_DN7126_CRYM	73.6791	0.506651	0.299175	0.0712872	0.0977325
Lithobates_TG__DN1286_CNGA1	2114.65	1.04055	0.214709	3.0211e-07	8.70488e-07
Lithobates_DN1651_c1_g2_i1_ROM1	9111.75	0.0368114	0.126366	0.779356	0.802973
Lithobates_TG_DN8156_NOTCH1	240.328	-0.497049	0.229494	0.0261153	0.0392885
Lithobates_TG_DN17037_NR2E3	750.275	1.24079	0.149944	5.5078e-17	3.74531e-16
Lithobates_DN311_CRYZ	250.816	0.737523	0.159511	2.46272e-06	6.1568e-06
Lithobates_DN4161_USH1C	281.912	0.697155	0.196657	0.000301647	0.000610476
Lithobates_TG_DN12875_STRA6	842.207	-0.731035	0.208881	0.000332153	0.000664305
Lithobates_TG_DN3487_GNB3	663.226	-1.83381	0.194889	1.57125e-21	1.66946e-20
Lithobates_DN9320_OPN4m	286.611	2.74773	0.165926	6.20138e-63	3.51411e-61
Lithobates_TG_DN178_GUCA1B	101.622	-0.628115	0.204168	0.00169932	0.0029782
Lithobates_TG_DN1399_RDH14	67.773	-0.596699	0.333776	0.0555386	0.0767606
Lithobates_TG_DN6004_PRPH2	7626.23	0.582007	0.144624	4.41829e-05	9.50772e-05
Lithobates_TG_DN21530_RARG	77.6704	0.090332	0.221594	0.674704	0.708023
Lithobates_DN3126_RPGRIP1	602.302	-0.196426	0.193273	0.292138	0.335563
Lithobates_DN654_CRYGB	143830	-1.33269	0.270023	2.57234e-07	7.53961e-07
Lithobates_TG_DN423_MAFA	72.9018	-0.578068	0.190042	0.00195269	0.00333969
Lithobates_DN41474_CRYGN_partial	80165.9	0.558697	0.218874	0.0089301	0.014188
Lithobates_TG_DN13423_GUCY2F2	233.066	-1.15425	0.188324	3.48171e-10	1.25934e-09
Lithobates_DN11626_CYP27C1	25.7533	5.00059	0.679877	1.64503e-14	8.4744e-14
Lithobates_TG_DN8071_ARRB2	106.694	-0.395087	0.209339	0.0527155	0.0740631
Lithobates_TG_DN37678_RDH11	4.10833	4.51639	1.44295	1.75773e-05	4.03802e-05
Lithobates_DN4581_GAPDH	28606.5	1.85887	0.21792	3.45149e-18	2.5511e-17
Lithobates_DN776_KERA	174.417	-0.128752	0.251831	0.586655	0.635232
Lithobates_TG_DN4129_GUCY2D	635.163	-0.181633	0.123992	0.139116	0.17077
Lithobates_TG_DN16139_RPE65	4338.64	-1.20357	0.211191	4.35053e-09	1.50937e-08
Lithobates_TG_DN34268_RGS9BP2	12.8639	-1.30919	0.480226	0.00224708	0.00378222
Lithobates_DN15347_NEUR1	41.1398	0.844349	0.283593	0.00185555	0.00321881
Lithobates_TG_DN19811_RBP1	3391.35	1.59094	0.193709	6.13031e-17	4.00828e-16
Lithobates_TG_DN17811_RBP4	11.9172	-3.52687	0.811595	1.66832e-06	4.40958e-06
Lithobates_DN12563_MYO5A	524.686	-1.65651	0.170234	7.23449e-23	9.46049e-22
Lithobates_DN235_CACNA1F	494.793	-1.4462	0.204943	4.05901e-13	1.76931e-12
Lithobates_DN7840_c1_g1_i10_PTK2	141.427	0.370759	0.165467	0.0230435	0.0349768
Lithobates_TG_DN1361_ABCA4	3709.74	-1.64119	0.134354	4.26247e-35	1.03517e-33
Lithobates_TG_DN3821_GRK1	1216.01	-0.745184	0.149775	3.68445e-07	1.02681e-06
Lithobates_TG_DN4604_RCVRN	1490.07	0.499952	0.201948	0.010478	0.0161933
Lithobates_DN5443_NEUR6	104.789	1.66309	0.206874	2.68386e-16	1.68984e-15
Lithobates_TG_DN11698_IMPG1	2666.08	1.15727	0.155482	2.54926e-14	1.26293e-13
Lithobates_TG_DN3487_GNB1	3067.15	-0.30411	0.210775	0.139629	0.17077
Lithobates_DN41_SIX3	50.2548	-0.417541	0.254749	0.0881066	0.117017
Lithobates_DN2899_MYO9A	477.355	-0.942248	0.15267	4.50529e-10	1.59562e-09
Lithobates_DN1057_POSMG2	173.062	0.485282	0.181752	0.00632614	0.0101457
Lithobates_DN2313_CRYGB3_partial	1606.53	-6.72714	0.417525	9.41585e-64	8.00347e-62
Lithobates_DN4754_GNAQ	82.892	-0.306758	0.202544	0.122769	0.156922
Lithobates_DN2704_RAX	277.927	-0.224416	0.157638	0.146698	0.178133
Lithobates_DN7814_c0_g1_i1_RP2	59.6302	0.346757	0.296407	0.220203	0.261779

## Sheet: PCA_rld
Sample	PC1	PC2	group	Age	Treatment	name
MKF944	-7.16491	2.33383	Juv:Light	Juv	Light	JL_rep1
MKF945	-7.16596	-2.79025	Juv:Light	Juv	Light	JL_rep2
MKF946	-6.90136	-2.18	Juv:Light	Juv	Light	JL_rep3
MKF943	-7.37486	1.20397	Juv:Dark	Juv	Dark	JD_rep1
MKF955	-8.42097	1.28798	Juv:Dark	Juv	Dark	JD_rep2
MKF939	6.03005	-1.39399	Tad:Light	Tad	Light	TL_rep1
MKF940	6.06982	0.507549	Tad:Light	Tad	Light	TL_rep2
MKF941	6.37477	1.19441	Tad:Light	Tad	Light	TL_rep3
MKF948	7.04296	0.507734	Tad:Dark	Tad	Dark	TD_rep1
MKF949	5.60648	1.66376	Tad:Dark	Tad	Dark	TD_rep2
MKF950	5.904	-2.33498	Tad:Dark	Tad	Dark	TD_rep3

## Sheet: salmon.isoform.counts
Gene	JL_rep1	JL_rep2	JL_rep3	JD_rep1	JD_rep2	TL_rep1	TL_rep2	TL_rep3	TD_rep1	TD_rep2	TD_rep3
Lithobates_TG_DN12454_RCVRN2	2308	3415	4171	2400	2229	2537	2652	2213	3593	4718	5602
Lithobates_DN1059_CABP1	108	178	213	179	172	76	64	81	91	96	102
Lithobates_TG_DN54253_PGK1	2101	1885	2698	4507	2009	2917	3244	3770	3181	4257	4767
Lithobates_TG_DN1039_LRAT	69	109	132	128	117	25	20	21	13	13	17
Lithobates_TG_DN13553_PDCL	568	553	611	647	494	395	514	476	469	734	710
Lithobates_DN2167_TRIB2	51	125	114	81	91	58	61	81	52	68	59
Lithobates_TG_DN1911_PAX6	1455	1813	1665	1763	1524	1380	1738	1966	2061	2928	2492
Lithobates_TG_DN15059_PDE6B	807	1148	1275	999	1132	132	237	142	115	186	304
Lithobates_TG_DN894_RBP3	10237	15316	19972	15766	14624	2280	2443	2299	3712	4345	8059
Lithobates_DN15927_UNC119	357	643	671	559	411	186	167	180	121	205	293
Lithobates_DN22181_BEST1	60	72	56	59	97	97	85	94	142	78	165
Lithobates_TG_DN922_RARA	271	309	264	307	275	73	67	68	64	126	117
Lithobates_DN5882_MYO3A	516	542	446	317	411	361	323	366	394	485	575
Lithobates_THRB_DN3392_c0_g1_i1	89	104	110	75	91	82	68	76	115	145	132
Lithobates_DN1518_c0_g1_i7_RP1L1	737	1117	1102	883	808	67	113	149	167	171	204
Lithobates_DN2624_NXNL2	220	221	288	462	258	318	421	491	440	367	633
Lithobates_DN96093_VAOP	11	7	16	10	11	3	0	1	2	12	7
Lithobates_DN3997_NEUR3	24	12	23	26	25	21	18	14	22	34	30
Lithobates_TG_DN23174_c0_g1_i3_GNGT1	8639	7495	8502	12933	6450	7397	8989	8520	6946	11878	10994
Lithobates_TG_DN159_RGS9	527	501	543	325	564	108	95	115	121	221	230
Lithobates_DN31869_CIB2	12	16	22	17	20	4	17	6	13	14	26
Lithobates_TG_DN3426_AWAT2_partial	2	32	0	21	0	0	0	0	1	2	0
Lithobates_CRYG4_DN1611_c0_g1_i1_partial	249982	131055	172805	241766	214096	110508	168215	225384	204460	319088	154975
Lithobates_TG_DN6027_RLBP1	2027	2871	4415	3039	3449	1091	1661	746	1053	1481	2513
Lithobates_TG_DN5817_RDH10	547	555	844	793	589	238	171	273	255	223	291
Lithobates_TG_DN5986_GNGT2	1172	1259	871	1032	811	1716	1855	1904	2922	3108	3802
Lithobates_TG_DN23787_MERTK	79	115	139	109	159	33	42	38	81	73	93
Lithobates_TG_DN21852_GUCA1A	1343	2047	2465	1424	2050	1171	1128	1097	846	990	1647
Lithobates_CRYG2_DN33465_c0_g1_i2	3392	2022	1722	2757	2047	8036.02	10976	12831	11483	13242.7	11911
Lithobates_TG_DN67403_ANXA2	431	1007	1847	924	963	258	483	261	190	358	323
Lithobates_TG_DN141_AIPL1	546	869	1038	439	497	385	431	325	334	374	687
Lithobates_TG_DN4898_RARB	66	109	133	121	108	60	60	69	60	73	86
Lithobates_DN6403_CRYG7_partial	298303	220671	311032	276809	544178	130124	237480	342435	296064	463872	248125
Lithobates_DN18799_OPN4x	9	40	41	30	28	18	16	15	24	37	34
Lithobates_DN6369_CRYZL1	45	42	69	67	53	9	11	6	12	13	21
Lithobates_TG_DN3384_c2_g1_i5_SWS2	7829	10298	10199	17467	10792	2112	4232	3166	2487	5208	6929
Lithobates_DN6425_CRYL1	117	80	172	215	181	66	137	86	165	208	88
Lithobates_TG_DN9151_GAS6	191	240	306	309	257	261	228	327	368	378	499
Lithobates_TG_DN338_c0_g1_i1_LWS	3839	3743	5851	7246	3710	3294	4729	3254	9417	12395	16815
Lithobates_DN1691_CRYAA	572011	299755	386463	504286	588841	147284	198966	298966	288918	565918	249210
Lithobates_DN3321_CABP4	1626	3138	2607	1879	1667	2300	1859	2308	2118	2699	2594
Lithobates_TG_DN7811_PPEF2	220	387	384	535	449	425	351	431	654	899	954
Lithobates_DN785_CACNA2D4	791	1182	1211	1177	1104	553	514	764	611	968	935
Lithobates_DN1284_REEP6	1094	1067	969	1129	989	749	838	739	804	992	1419
Lithobates_DN128970_MYO3B	21	41	74	73	22	54	64	38	87	110	99
Lithobates_TG_DN105613_RDH13	10	31	30	34	23	37	67	61	51	89	81
Lithobates_TG_DN1286_CNGA3	280	472	516	254	343	770	684	785	797	749	873
Lithobates_DN841_RGR	6573	5605	6275	7610	6624	7082	7111	6263	8803	6370	12079
Lithobates_TG_DN7429_DEGS1	27	42	49	37	34	20	25	15	24	19	18
Lithobates_DN7407_ATP8A2	156	259	252	233	128	52	58	57	75	87	91
Lithobates_TG_DN1687_c0_g1_i2_RH1	207290	183119	213652	379994	233039	140776	144405	212486	148838	232659	195712
Lithobates_TG_DN4721_CALM1	2140	2358	2855	2803	2209	1139	1380	1333	1374	2459	2225
Lithobates_DN51936_TMT3_partial	2	4	2	2	6	8	1	2	4	3	2
Lithobates_DN79_ENO1	9176	10016	15554	20742	14935	12852	15849	15787	15444	20249	28377
Lithobates_TG_DN590_CNGB1	1081	1360	1678	1626	1196	282	255	263	281	665	545
Lithobates_TG_DN22913_SLC24A2	551	770	901	889	793	700	722	840	782	1011	1048
Lithobates_TG_DN18258_GUCA1C	4	8	12	6	7	5	8	7	2	0	2
Lithobates_DN62819_SLITRK6	7	62	88	33	38	48	49	54	93	77	138
Lithobates_TG_DN111160_RDH5	534	591	969	480	553	708	763	518	848	704	883
Lithobates_TG_DN8969_CNGB3	323	488	415	373	434	142	92	115	128	281	315
Lithobates_DN1611_CRYG3	132891	59262.4	81918.5	162061	87300.2	8237.06	19639.6	14669.1	13811	22709.3	15615.9
Lithobates_DN26234_TMT1	1	3	16	5	22	5	4	3	9	35	13
Lithobates_DN22339_CRYBB3	230406	181810	256406	357653	358006	105157	167593	170934	187589	302682	146851
Lithobates_DN14866_RGS11	76	112	130	73	102	10	8	10	5	25	22
Lithobates_DN13152_CACNB2	50	98	126	92	71	27	27	34	27	32	32
Lithobates_DN285_c1_g1_i3_PROM1	1540	2121	2349	2419	1880	1012	1046	1190	1402	1647	2313
Lithobates_DN2674_SRC	31	64	73	80	41	12	25	11	27	28	23
Lithobates_DN19185_c0_g1_i6_RORB	52	90	123	79	86	16	25	27	29	41	47
Lithobates_DN975_STAT3	165	331	288	219	290	72	80	79	103	144	132
Lithobates_DN19447_CRYBA1	151503	146591	190539	226711	234415	139143	187913	238421	234321	334815	176930
Lithobates_DN239189_DN327567_NEUR5	0	3	6	10	3	1	2	1	5	1	1
Lithobates_DN12596_ASL	39	57	63	76	61	65	54	59	54	57	77
Lithobates_CRYGD2_DN31442_c0_g1_i2_partial	1.17628e+06	564736	634148	491357	821391	398280	858731	1.08164e+06	928703	1.23752e+06	852755
Lithobates_TG_DN271_GNB5	256	448	478	431	485	51	58	61	74	114	138
Lithobates_DN6938_CRYBA2	74322	56533	95238	90061	85815	46711	59099	91458	89951	152946	63964
Lithobates_DN116568_GNA11	4	8	21	2	2	1	9	5	8	2	8
Lithobates_TG_DN876_c1_g1_i6_SWS1	985	778	964	1396	673	516	563	461	783	945	1991
Lithobates_DN6364_c0_g1_i4_RP1	593	889	833	725	763	443	645	869	1129	962	1427
Lithobates_CRYG5_DN654_c1_g1_i1_partial	17823	17520.2	13760	14885	12467	8219.06	16750	15308	15968.1	19457	14810
Lithobates_TG_DN15059_PDE6C	802	922	1159	929	791	1634	1246	1636	1777	1900	2330
Lithobates_TG_DN1519_OTX2_partial	208	338	372	356	283	572	771	799	855	1119	1279
Lithobates_TG_DN57119_NRL	291	315	372	548	361	140	133	154	136	275	165
Lithobates_TG_DN2794_DN9021_IMPG2	585	1152	1064	804	913	173	236	184	274	282	309
Lithobates_DN4127_C2orf71	480	798	509	496	614	120	78	149	117	226	179
Lithobates_TG_DN1942_PDE6G	493	805	966	392	376	447	468	410	722	555	881
Lithobates_DN19006_FAM16A	71	102	80	55	99	49	45	49	45	56	60
Lithobates_CRYGB2_DN40796_c0_g1_i4	33009	33540	44158	26704	42331	17005	27683	29256	36544	36773	26495
Lithobates_TG_DN3519_CDHR1	604	828	1024	767	632	277	391	471	485	405	753
Lithobates_DN26702_CRYAB	69906	36076	42277	159796	55099	4668	6268	4819	6266	6676	6496
Lithobates_TG_DN6987_PDC	445	813	721	597	507	865	878	864	1113	1001	1446
Lithobates_TG_DN868_RGS9BP	14	20	25	17	26	20	3	19	12	8	11
Lithobates_TG_DN11158_RDH8	52	147	146	93	119	2	11	7	10	7	18
Lithobates_TG_DN25397_DHRS3	1670	1876	1825	2412	1507	553	758	572	436	719	771
Lithobates_TG_DN4586_GUCA1A2	677	1394	1585	643	535	1050	1217	1602	2474	2228	3421
Lithobates_CRYG6_DN26905_c1_g1_i1_partial	7330	3339	2878	7423	4404	549	936	622	731	1102	890
Lithobates_THRA_DN21540_c5_g1_i4	5	23	21	23	24	6	12	1	8	14	3
Lithobates_DN36716_NEUR4	436	585	639	670	395	786	789	686	704	532	993
Lithobates_Rho-Crystallin_DN749_c4_g1_i1	118599	118443	192182	165946	220049	112837	155840	199397	203189	332151	146620
Lithobates_DN17369_IHH	11	16	9	17	8	16	11	20	18	18	26
Lithobates_TG_DN10685_CRABP1	111	144	106	121	69	34	18	26	25	37	54
Lithobates_TG_DN4452_SAG	9857	12668	15098	9019	6504	18946	21245	23030	28108	27130	38352
Lithobates_TG_DN5368_SLC24A1	4289	4835	4701	3584	2503	1453	998	1656	1131	1757	1475
Lithobates_TG_DN610_DN8881_GNAT1	21349	19578	27595	33189	20281	10303	10328	13601	6187	15571	18179
Lithobates_DN41_SIX6	147	234	194	173	132	393	403	388	493	554	597
Lithobates_DN2313_CRYGD	380431	212336	273281	269178	355524	129601	244393	311641	225208	382785	200992
Lithobates_DN764_CRYBB2	222772	154564	188736	203269	401523	37083	61149	83084	82710	111445	58784
Lithobates_TG_DN13547_CRX	1019	1415	1633	1433	1382	2326	2811	3159	3229	4097	4416
Lithobates_TG_DN4284_PDE6A	1096	1661	2135	1394	1015	762	807	640	449	778	777
Lithobates_DN9455_RGS16	56	115	134	52	83	240	190	219	254	270	311
Lithobates_DN11982_PIN	4	3	16	41	2	505	702	499	386	430	634
Lithobates_TG_DN8679_PDE6H	1218	1269	1114	1645	1311	1828	1581	1493	1493	1515	3300
Lithobates_DN229_CRYBA4	73414.3	66304.3	70328.1	116982	79048.5	40202.6	73029.9	76931.6	63855.3	129414	65740
Lithobates_TG_DN31_GRK7	528	665	853	411	356	638	719	674	428	478	735
Lithobates_CRYG1_DN449_c0_g1_i2	247398	125042	179097	214256	221019	61197.4	102404	132969	122155	173191	92155.9
Lithobates_DN461_RS1	763	945	1044	1006	881	983	1184	1340	1496	1268	1538
Lithobates_DN1450_CRYBB1	173455	123470	196191	218788	187173	117765	185467	275937	247924	377457	201468
Lithobates_TG_DN2216_GUCY2F	1388	1430	2291	1494	998	999	914	942	1311	1583	2452
Lithobates_TG_DN4198_ARR3	16630	19307	20839	21817	13792	15112	14547	22585	27932	34672	33368
Lithobates_DN36816_TMT2	21	60	62	46	56	36	46	30	42	42	86
Lithobates_TG_DN8881_GNAT2	686	887	1101	717	593	1037	1178	1224	853	983	1516
Lithobates_DN223_MYO7A	311	551	591	513	410	59	68	58	44	86	89
Lithobates_DN4566_RRH	278	237	318	430	300	384	496	345	307	296	544
Lithobates_TG_DN3372_PPP2R1A	1171	1372	1813	1675	1336	1177	1124	1473	1355	1981	1785
Lithobates_TG_DN2719_MFGE8	903	1188	1490	1824	1831	342	302	519	409	460	733
Lithobates_DN7126_CRYM	62	49	91	84	58	43	95	35	54	160	112
Lithobates_TG__DN1286_CNGA1	1441	1797	1982	1404	1161	1878	1577	1996	3404	2569	4011
Lithobates_DN1651_c1_g2_i1_ROM1	6892	9570	11234	15235	10467	6412	6087	6896	9814	10244	11943
Lithobates_TG_DN8156_NOTCH1	201	314	459	394	372	113	191	194	103	313	200
Lithobates_TG_DN17037_NR2E3	560	489	530	516	427	779	851	962	891	927	1047
Lithobates_DN311_CRYZ	196	203	338	210	164	270	222	266	233	306	355
Lithobates_DN4161_USH1C	183	239	208	338	265	328	289	264	286	327	339
Lithobates_TG_DN12875_STRA6	1143	1056	1605	1456	1185	625	488	427	551	440	923
Lithobates_TG_DN3487_GNB3	834	1122	1404	1839	1354	199	209	234	171	499	428
Lithobates_DN9320_OPN4m	60	100	115	88	57	330	433	334	413	506	541
Lithobates_TG_DN178_GUCA1B	153	171	219	107	115	71	85	77	29	63	94
Lithobates_TG_DN1399_RDH14	95	106	103	66	127	19	30	80	47	34	86
Lithobates_TG_DN6004_PRPH2	6134	8398	6487	7065	6990	6513	5976	7755	7818	9479	12271
Lithobates_TG_DN21530_RARG	48	99	146	83	82	64	53	65	59	108	92
Lithobates_DN3126_RPGRIP1	523	1069	792	672	829	452	472	535	310	716	563
Lithobates_DN654_CRYGB	344533	164048	237513	205134	286931	43950.5	70287	74352	73472.6	127328	68178.3
Lithobates_TG_DN423_MAFA	92	113	108	116	100	50	45	61	44	62	54
Lithobates_DN41474_CRYGN_partial	57133	58489	74904	91753	89481	42563	74234	98196	85597	149799	74399
Lithobates_TG_DN13423_GUCY2F2	244	453	566	416	359	126	98	145	99	135	195
Lithobates_DN11626_CYP27C1	7	0	0	0	1	56	47	67	24	16	14
Lithobates_TG_DN8071_ARRB2	129	135	140	182	136	65	39	90	84	117	129
Lithobates_TG_DN37678_RDH11	0	0	0	1	0	6	17	5	2	5	2
Lithobates_DN4581_GAPDH	7270	9481	19884	21204	11956	24491	28720	41383	43624	53306	45467
Lithobates_DN776_KERA	135	264	251	297	160	102	203	74	120	197	235
Lithobates_TG_DN4129_GUCY2D	550	744	965	1005	801	426	525	432	493	672	756
Lithobates_TG_DN16139_RPE65	6591	4859	9712	8514	7567	2099	1493	1871	2932	2423	4345
Lithobates_TG_DN34268_RGS9BP2	16	20	24	35	23	1	9	4	1	14	14
Lithobates_DN15347_NEUR1	11	47	36	40	35	35	36	53	40	51	74
Lithobates_TG_DN19811_RBP1	1401	1365	2281	2000	2386	4069	4920	4155	3243	4658	5259
Lithobates_TG_DN17811_RBP4	2	16	55	22	55	3	0	2	1	2	1
Lithobates_DN12563_MYO5A	681	1298	1167	828	1052	228	212	216	169	303	285
Lithobates_DN235_CACNA1F	635	1079	1187	813	855	185	164	263	164	307	447
Lithobates_DN7840_c1_g1_i10_PTK2	103	144	189	138	153	116	122	141	137	202	142
Lithobates_TG_DN1361_ABCA4	4745	7219	8173	8215	6830	1284	1172	1443	1529	2466	2875
Lithobates_TG_DN3821_GRK1	1887	2383	2765	1563	995	839	719	852	627	752	910
Lithobates_TG_DN4604_RCVRN	1202	1719	1459	1343	1366	1329	1149	1209	1294	1555	3195
Lithobates_DN5443_NEUR6	45	68	74	65	36	126	148	133	81	146	191
Lithobates_TG_DN11698_IMPG1	1432	2015	2406	1966	1585	2516	2481	2530	3689	3341	5271
Lithobates_TG_DN3487_GNB1	3677	3412	4236	6369	2741	2141	2551	2404	1662	2717	3561
Lithobates_DN41_SIX3	76	53	83	89	47	34	42	27	27	52	54
Lithobates_DN2899_MYO9A	519	821	988	826	750	262	258	296	210	431	374
Lithobates_DN1057_POSMG2	150	197	158	145	177	160	126	148	189	259	217
Lithobates_DN2313_CRYGB3_partial	2996	2492	2752	4819	7371.01	47	39	23	12	19	28
Lithobates_DN4754_GNAQ	67	130	101	139	117	50	64	59	47	96	101
Lithobates_DN2704_RAX	283	402	370	389	342	159	187	213	176	345	380
Lithobates_DN7814_c0_g1_i1_RP2	38	70	88	95	24	45	58	72	34	70	85

## Sheet: Normalized_counts
Gene	JL_rep1	JL_rep2	JL_rep3	JD_rep1	JD_rep2	TL_rep1	TL_rep2	TL_rep3	TD_rep1	TD_rep2	TD_rep3
Lithobates_TG_DN12454_RCVRN2	2446.46	2819.46	3017.55	1897.05	1947.43	3645.52	3312.95	2715.34	4142.16	4167.04	4722.27
Lithobates_DN1059_CABP1	114.479	146.959	154.097	141.488	150.273	109.208	79.9506	99.3866	104.909	84.7893	85.9821
Lithobates_TG_DN54253_PGK1	2227.05	1556.28	1951.89	3562.5	1755.22	4191.56	4052.5	4625.77	3667.19	3759.87	4018.4
Lithobates_TG_DN1039_LRAT	73.1395	89.9915	95.4966	101.176	102.221	35.9235	24.9846	25.7669	14.9869	11.4819	14.3304
Lithobates_TG_DN13553_PDCL	602.076	456.562	442.033	511.412	431.598	567.592	642.103	584.05	540.683	648.285	598.503
Lithobates_DN2167_TRIB2	54.0597	103.201	82.4743	64.0254	79.5049	83.3426	76.2029	99.3866	59.9477	60.0591	49.7348
Lithobates_TG_DN1911_PAX6	1542.29	1496.83	1204.56	1393.54	1331.49	1982.98	2171.16	2412.27	2376.01	2586.07	2100.66
Lithobates_TG_DN15059_PDE6B	855.415	947.801	922.41	789.646	989.006	189.676	296.067	174.233	132.577	164.279	256.26
Lithobates_TG_DN894_RBP3	10851.2	12645	14448.9	12462	12776.7	3276.23	3051.87	2820.86	4279.35	3837.6	6793.43
Lithobates_DN15927_UNC119	378.418	530.867	485.441	441.854	359.083	267.271	208.621	220.859	139.494	181.06	246.988
Lithobates_DN22181_BEST1	63.5996	59.4439	40.5137	46.6358	84.747	139.383	106.184	115.338	163.703	68.8913	139.089
Lithobates_TG_DN922_RARA	287.258	255.114	190.993	242.664	240.262	104.897	83.6983	83.4357	73.7818	111.286	98.6266
Lithobates_DN5882_MYO3A	546.957	447.481	322.663	250.568	359.083	518.736	403.501	449.08	454.219	428.363	484.703
Lithobates_THRB_DN3392_c0_g1_i1	94.3394	85.8635	79.5805	59.2827	79.5049	117.829	84.9475	93.2517	132.577	128.067	111.271
Lithobates_DN1518_c0_g1_i7_RP1L1	781.215	922.207	797.252	697.955	705.934	96.275	141.163	182.822	192.524	151.031	171.964
Lithobates_DN2624_NXNL2	233.199	182.46	208.356	365.182	225.41	456.947	525.925	602.455	507.25	324.142	533.595
Lithobates_DN96093_VAOP	11.6599	5.77927	11.5753	7.90437	9.61048	4.31082	0	1.227	2.30568	10.5987	5.90073
Lithobates_DN3997_NEUR3	25.4398	9.90732	16.6396	20.5513	21.842	30.1758	22.4861	17.1779	25.3625	30.0295	25.2889
Lithobates_TG_DN23174_c0_g1_i3_GNGT1	9157.28	6187.95	6150.85	10222.7	5635.24	10629.1	11229.3	10454	8007.64	10490.9	9267.52
Lithobates_TG_DN159_RGS9	558.617	413.631	392.838	256.892	492.756	155.19	118.677	141.104	139.494	195.192	193.881
Lithobates_DN31869_CIB2	12.7199	13.2098	15.9161	13.4374	17.4736	5.74776	21.2369	7.36197	14.9869	12.3651	21.917
Lithobates_TG_DN3426_AWAT2_partial	2.11999	26.4195	0	16.5992	0	0	0	0	1.15284	1.76644	0
Lithobates_CRYG4_DN1611_c0_g1_i1_partial	264979	108200	125017	191101	187051	158793	210139	276545	235710	281825	130638
Lithobates_TG_DN6027_RLBP1	2148.61	2370.33	3194.07	2402.14	3013.32	1567.7	2074.97	915.339	1213.94	1308.05	2118.36
Lithobates_TG_DN5817_RDH10	579.816	458.214	610.599	626.816	514.598	341.992	213.618	334.97	293.975	196.958	245.302
Lithobates_TG_DN5986_GNGT2	1242.31	1039.44	630.133	815.73	708.555	2465.79	2317.32	2336.2	3368.6	2745.05	3204.94
Lithobates_TG_DN23787_MERTK	83.7395	94.9452	100.561	86.1576	138.915	47.4191	52.4676	46.6258	93.3801	64.4752	78.3955
Lithobates_TG_DN21852_GUCA1A	1423.57	1690.02	1783.33	1125.58	1791.04	1682.66	1409.13	1346.01	975.304	874.39	1388.36
Lithobates_CRYG2_DN33465_c0_g1_i2	3595.5	1669.38	1245.8	2179.23	1788.42	11547.3	13711.5	15743.6	13238.1	11696.5	10040.5
Lithobates_TG_DN67403_ANXA2	456.857	831.389	1336.23	730.363	841.354	370.731	603.377	320.246	219.04	316.193	272.277
Lithobates_TG_DN141_AIPL1	578.756	717.455	750.95	347.002	434.219	553.222	538.417	398.774	385.049	330.325	579.115
Lithobates_TG_DN4898_RARB	69.9596	89.9915	96.22	95.6428	94.3575	86.2165	74.9537	84.6627	69.1705	64.4752	72.4947
Lithobates_DN6403_CRYG7_partial	316199	182188	225019	218800	475438	186981	296667	420166	341315	409702	209160
Lithobates_DN18799_OPN4x	9.53994	33.0244	29.6618	23.7131	24.463	25.8649	19.9877	18.4049	27.6682	32.6792	28.6607
Lithobates_DN6369_CRYZL1	47.6997	34.6756	49.9187	52.9592	46.3051	12.9325	13.7415	7.36197	13.8341	11.4819	17.7022
Lithobates_TG_DN3384_c2_g1_i5_SWS2	8298.69	8502.13	7378.56	13806.6	9428.76	3034.82	5286.73	3884.67	2867.12	4599.82	5840.88
Lithobates_DN6425_CRYL1	124.019	66.0488	124.435	169.944	158.136	94.8381	171.144	105.522	190.219	183.71	74.1807
Lithobates_TG_DN9151_GAS6	202.459	198.146	221.378	244.245	224.536	375.042	284.824	401.227	424.246	333.858	420.638
Lithobates_TG_DN338_c0_g1_i1_LWS	4069.31	3090.26	4232.96	5727.5	3241.35	4733.28	5907.6	3992.64	10856.3	10947.5	14174.4
Lithobates_DN1691_CRYAA	606328	247481	279590	398606	514459	211638	248554	366830	333077	499831	210075
Lithobates_DN3321_CABP4	1723.55	2590.76	1886.06	1485.23	1456.43	3304.96	2322.32	2831.91	2441.72	2383.82	2186.64
Lithobates_TG_DN7811_PPEF2	233.199	319.511	277.808	422.884	392.282	610.7	438.479	528.835	753.958	794.016	804.186
Lithobates_DN785_CACNA2D4	838.455	975.871	876.109	930.344	964.543	794.628	642.103	937.424	704.386	854.959	788.169
Lithobates_DN1284_REEP6	1159.63	880.926	701.032	892.403	864.07	1076.27	1046.85	906.75	926.884	876.156	1196.16
Lithobates_DN128970_MYO3B	22.2599	33.85	53.536	57.7019	19.221	77.5948	79.9506	46.6258	100.297	97.1544	83.4532
Lithobates_TG_DN105613_RDH13	10.5999	25.5939	21.7038	26.8748	20.0946	53.1668	83.6983	74.8467	58.7949	78.6067	68.2799
Lithobates_TG_DN1286_CNGA3	296.798	389.688	373.305	200.771	299.672	1106.44	854.472	963.191	918.814	661.533	735.906
Lithobates_DN841_RGR	6967.34	4627.55	4539.7	6015.22	5787.26	10176.4	8883.26	7684.67	10148.5	5626.12	10182.1
Lithobates_TG_DN7429_DEGS1	28.6198	34.6756	35.4495	29.2462	29.7051	28.7388	31.2307	18.4049	27.6682	16.7812	15.1733
Lithobates_DN7407_ATP8A2	165.359	213.833	182.312	184.172	111.831	74.7209	72.4553	69.9387	86.4631	76.8403	76.7095
Lithobates_TG_DN1687_c0_g1_i2_RH1	219726	151185	154568	300361	203602	202287	180395	260719	171587	205489	164978
Lithobates_TG_DN4721_CALM1	2268.39	1946.79	2065.48	2215.59	1929.96	1636.68	1723.94	1635.58	1584	2171.84	1875.59
Lithobates_DN51936_TMT3_partial	2.11999	3.30244	1.44692	1.58087	5.24208	11.4955	1.24923	2.45399	4.61137	2.64967	1.68592
Lithobates_DN79_ENO1	9726.5	8269.31	11252.7	16395.2	13048.4	18467.6	19799	19370.6	17804.5	17884.4	23920.7
Lithobates_TG_DN590_CNGB1	1145.85	1122.83	1213.96	1285.25	1044.92	405.217	318.553	322.7	323.948	587.342	459.414
Lithobates_TG_DN22913_SLC24A2	584.056	635.72	651.836	702.698	692.829	1005.86	901.943	1030.68	901.522	892.937	883.424
Lithobates_TG_DN18258_GUCA1C	4.23997	6.60488	8.68151	4.74262	6.11576	7.18471	9.99383	8.58897	2.30568	0	1.68592
Lithobates_DN62819_SLITRK6	7.41995	51.1878	63.6644	26.0844	33.1999	68.9732	61.2122	66.2578	107.214	68.0081	116.329
Lithobates_TG_DN111160_RDH5	566.036	487.936	701.032	379.41	483.145	1017.35	953.161	635.584	977.609	621.788	744.335
Lithobates_TG_DN8969_CNGB3	342.378	402.898	300.235	294.833	379.177	204.046	114.929	141.104	147.564	248.185	265.533
Lithobates_DN1611_CRYG3	140864	48927.3	59265	128099	76272.3	11836.1	24534.8	17998.8	15921.9	20057.1	13163.7
Lithobates_DN26234_TMT1	1.05999	2.47683	11.5753	3.95218	19.221	7.18471	4.99691	3.68099	10.3756	30.9128	10.9585
Lithobates_DN22339_CRYBB3	244229	150104	185499	282702	312783	151104	209362	209735	216260	267335	123790
Lithobates_DN14866_RGS11	80.5595	92.4683	94.0497	57.7019	89.1154	14.3694	9.99383	12.27	5.76421	22.0805	18.5452
Lithobates_DN13152_CACNB2	52.9997	80.9098	91.1558	72.7202	62.0313	38.7974	33.7292	41.7178	31.1267	28.2631	26.9748
Lithobates_DN285_c1_g1_i3_PROM1	1632.39	1751.12	1699.4	1912.07	1642.52	1454.18	1306.69	1460.12	1616.28	1454.67	1949.77
Lithobates_DN2674_SRC	32.8598	52.8391	52.8125	63.2349	35.8209	17.2433	31.2307	13.4969	31.1267	24.7302	19.3881
Lithobates_DN19185_c0_g1_i6_RORB	55.1197	74.3049	88.9854	62.4445	75.1365	22.9911	31.2307	33.1289	33.4324	36.2121	39.6192
Lithobates_DN975_STAT3	174.899	273.277	208.356	173.106	253.367	103.46	99.9383	96.9326	118.743	127.184	111.271
Lithobates_DN19447_CRYBA1	160592	121027	137847	179201	204804	199940	234746	292541	270135	295716	149145
Lithobates_DN239189_DN327567_NEUR5	0	2.47683	4.34075	7.90437	2.62104	1.43694	2.49846	1.227	5.76421	0.883222	0.842962
Lithobates_DN12596_ASL	41.3397	47.0598	45.5779	60.0732	53.2945	93.4012	67.4583	72.3927	62.2534	50.3436	64.9081
Lithobates_CRYGD2_DN31442_c0_g1_i2_partial	1.24685e+06	466252	458780	388387	717633	572305	1.07275e+06	1.32717e+06	1.07065e+06	1.093e+06	718840
Lithobates_TG_DN271_GNB5	271.358	369.873	345.813	340.678	423.735	73.284	72.4553	74.8467	85.3103	100.687	116.329
Lithobates_DN6938_CRYBA2	78780.8	46674.2	68900.8	71187.5	74974.9	67121	73828.2	112219	103699	135085	53919.2
Lithobates_DN116568_GNA11	4.23997	6.60488	15.1926	1.58087	1.74736	1.43694	11.2431	6.13498	9.22273	1.76644	6.7437
Lithobates_TG_DN876_c1_g1_i6_SWS1	1044.09	642.325	697.414	1103.45	587.987	741.462	703.316	565.645	902.675	834.645	1678.34
Lithobates_DN6364_c0_g1_i4_RP1	628.576	733.967	602.641	573.066	666.618	636.565	805.752	1066.26	1301.56	849.659	1202.91
Lithobates_CRYG5_DN654_c1_g1_i1_partial	18892.3	14464.7	9954.79	11765.6	10892.2	11810.2	20924.6	18782.8	18408.6	17184.8	12484.3
Lithobates_TG_DN15059_PDE6C	850.115	761.213	838.489	734.316	691.081	2347.96	1556.54	2007.36	2048.6	1678.12	1964.1
Lithobates_TG_DN1519_OTX2_partial	220.479	279.056	269.127	281.395	247.252	821.93	963.155	980.369	985.679	988.325	1078.15
Lithobates_TG_DN57119_NRL	308.458	260.067	269.127	433.159	315.399	201.172	166.147	188.957	156.786	242.886	139.089
Lithobates_TG_DN2794_DN9021_IMPG2	620.096	951.103	769.76	635.511	797.67	248.591	294.818	225.767	315.879	249.069	260.475
Lithobates_DN4127_C2orf71	508.797	658.837	368.241	392.057	536.44	172.433	97.4398	182.822	134.882	199.608	150.89
Lithobates_TG_DN1942_PDE6G	522.577	664.616	698.861	309.851	328.504	642.313	584.639	503.068	832.351	490.188	742.65
Lithobates_DN19006_FAM16A	75.2595	84.2122	57.8767	43.474	86.4944	70.4101	56.2153	60.1228	51.8779	49.4604	50.5777
Lithobates_CRYGB2_DN40796_c0_g1_i4	34989.3	27691	31946.5	21107.8	36983.8	24435.2	34582.4	35897	42129.4	32478.7	22334.3
Lithobates_TG_DN3519_CDHR1	640.236	683.605	740.822	606.265	552.166	398.033	488.448	577.915	559.128	357.705	634.75
Lithobates_DN26702_CRYAB	74099.9	29784.7	30585.7	126309	48138.9	6707.64	7830.16	5912.89	7223.7	5896.39	5475.88
Lithobates_TG_DN6987_PDC	471.697	671.221	521.614	471.891	442.956	1242.95	1096.82	1060.12	1283.11	884.105	1218.92
Lithobates_TG_DN868_RGS9BP	14.8399	16.5122	18.0865	13.4374	22.7157	28.7388	3.74769	23.3129	13.8341	7.06577	9.27258
Lithobates_TG_DN11158_RDH8	55.1197	121.365	105.625	73.5106	103.968	2.87388	13.7415	8.58897	11.5284	6.18255	15.1733
Lithobates_TG_DN25397_DHRS3	1770.19	1548.84	1320.31	1906.53	1316.64	794.628	946.915	701.841	502.639	635.036	649.924
Lithobates_TG_DN4586_GUCA1A2	717.616	1150.9	1146.68	508.251	467.419	1508.79	1520.31	1965.65	2852.13	1967.82	2883.77
Lithobates_CRYG6_DN26905_c1_g1_i1_partial	7769.75	2756.71	2082.11	5867.41	3847.69	788.881	1169.28	763.191	842.727	973.31	750.236
Lithobates_THRA_DN21540_c5_g1_i4	5.29997	18.989	15.1926	18.18	20.9683	8.62165	14.9907	1.227	9.22273	12.3651	2.52889
Lithobates_DN36716_NEUR4	462.157	482.982	462.29	529.592	345.104	1129.44	985.641	841.719	811.6	469.874	837.061
Lithobates_Rho-Crystallin_DN749_c4_g1_i1	125714	97787.8	139036	131170	192252	162140	194680	244659	234245	293363	123595
Lithobates_DN17369_IHH	11.6599	13.2098	6.51113	13.4374	6.98944	22.9911	13.7415	24.5399	20.7511	15.898	21.917
Lithobates_TG_DN10685_CRABP1	117.659	118.888	76.6866	95.6428	60.2839	48.856	22.4861	31.9019	28.821	32.6792	45.5199
Lithobates_TG_DN4452_SAG	10448.4	10458.8	10922.8	7128.95	5682.42	27224.3	26539.9	28257.7	32404.1	23961.8	32329.3
Lithobates_TG_DN5368_SLC24A1	4546.31	3991.83	3400.98	2832.92	2186.82	2087.88	1246.73	2031.9	1303.86	1551.82	1243.37
Lithobates_TG_DN610_DN8881_GNAT1	22629.8	16163.8	19963.8	26233.8	17719.1	14804.8	12902	16688.4	7132.63	13752.6	15324.2
Lithobates_DN41_SIX6	155.819	193.193	140.351	136.746	115.326	564.718	503.439	476.074	568.351	489.305	503.248
Lithobates_DN2313_CRYGD	403254	175307	197708	212768	310614	186229	305303	382382	259629	338084	169429
Lithobates_DN764_CRYBB2	236137	127610	136543	160671	350803	53286.1	76389.1	101944	95351.5	98430.6	49552.7
Lithobates_TG_DN13547_CRX	1080.13	1168.24	1181.41	1132.7	1207.43	3342.32	3511.58	3876.08	3722.52	3618.56	3722.52
Lithobates_TG_DN4284_PDE6A	1161.75	1371.34	1544.58	1101.87	886.786	1094.95	1008.13	785.277	517.626	687.147	654.981
Lithobates_DN9455_RGS16	59.3596	94.9452	96.9435	41.1027	72.5155	344.866	237.353	268.712	292.822	238.47	262.161
Lithobates_DN11982_PIN	4.23997	2.47683	11.5753	32.4079	1.74736	725.655	876.958	612.271	444.997	379.785	534.438
Lithobates_TG_DN8679_PDE6H	1291.07	1047.7	805.933	1300.27	1145.39	2626.73	1975.03	1831.9	1721.19	1338.08	2781.77
Lithobates_DN229_CRYBA4	77818.4	54741.3	50879.4	92466.8	69063.6	57769.3	91231.2	94395.2	73614.7	114301	55416.3
Lithobates_TG_DN31_GRK7	559.677	549.031	617.11	324.869	311.03	916.768	898.195	826.995	493.416	422.18	619.577
Lithobates_CRYG1_DN449_c0_g1_i2	262240	103236	129569	169356	193100	87936.5	127926	163152	140825	152966	77684
Lithobates_DN461_RS1	808.775	780.202	755.291	795.179	769.712	1412.51	1479.09	1644.17	1724.65	1119.93	1296.48
Lithobates_DN1450_CRYBB1	183861	101938	141936	172938	163529	169221	231691	338573	285817	333378	169830
Lithobates_TG_DN2216_GUCY2F	1471.27	1180.62	1657.44	1180.91	871.933	1435.5	1141.79	1155.83	1511.37	1398.14	2066.94
Lithobates_TG_DN4198_ARR3	17627.7	15940.1	15076.2	17245	12049.8	21715.1	18172.5	27711.7	32201.2	30623.1	28128
Lithobates_DN36816_TMT2	22.2599	49.5366	44.8545	36.3601	48.9261	51.7299	57.4645	36.8099	48.4193	37.0953	72.4947
Lithobates_TG_DN8881_GNAT2	727.155	732.316	796.528	566.743	518.092	1490.11	1471.59	1501.84	983.374	868.207	1277.93
Lithobates_DN223_MYO7A	329.658	454.911	427.564	405.494	358.209	84.7795	84.9475	71.1657	50.725	75.9571	75.0236
Lithobates_DN4566_RRH	294.678	195.67	230.06	339.888	262.104	551.785	619.617	423.313	353.922	261.434	458.571
Lithobates_TG_DN3372_PPP2R1A	1241.25	1132.74	1311.63	1323.98	1167.24	1691.28	1404.13	1807.36	1562.1	1749.66	1504.69
Lithobates_TG_DN2719_MFGE8	957.174	980.825	1077.95	1441.76	1599.71	491.434	377.267	636.811	471.512	406.282	617.891
Lithobates_DN7126_CRYM	65.7196	40.4549	65.8348	66.3967	50.6735	61.7885	118.677	42.9448	62.2534	141.315	94.4117
Lithobates_TG__DN1286_CNGA1	1527.45	1483.62	1433.9	1109.77	1014.34	2698.58	1970.03	2449.08	3924.27	2269	3381.12
Lithobates_DN1651_c1_g2_i1_ROM1	7305.47	7901.09	8127.34	12042.3	9144.81	9213.67	7604.05	8461.36	11314	9047.72	10067.5
Lithobates_TG_DN8156_NOTCH1	213.059	259.242	332.068	311.432	325.009	162.374	238.603	238.037	118.743	276.448	168.592
Lithobates_TG_DN17037_NR2E3	593.596	403.723	383.433	407.865	373.062	1119.38	1063.09	1180.37	1027.18	818.747	882.581
Lithobates_DN311_CRYZ	207.759	167.599	244.529	165.992	143.284	387.974	277.329	326.381	268.612	270.266	299.252
Lithobates_DN4161_USH1C	193.979	197.321	150.479	267.168	231.525	471.317	361.027	323.927	329.713	288.814	285.764
Lithobates_TG_DN12875_STRA6	1211.57	871.844	1161.15	1150.88	1035.31	898.088	609.623	523.927	635.216	388.618	778.054
Lithobates_TG_DN3487_GNB3	884.035	926.335	1015.74	1453.61	1182.96	285.951	261.089	287.117	197.136	440.728	360.788
Lithobates_DN9320_OPN4m	63.5996	82.561	83.1978	69.5584	49.7998	474.191	540.916	409.816	476.123	446.91	456.042
Lithobates_TG_DN178_GUCA1B	162.179	141.179	158.437	84.5767	100.473	102.023	106.184	94.4786	33.4324	55.643	79.2384
Lithobates_TG_DN1399_RDH14	100.699	87.5147	74.5163	52.1688	110.957	27.3019	37.4769	98.1596	54.1835	30.0295	72.4947
Lithobates_TG_DN6004_PRPH2	6502	6933.47	4693.08	5584.43	6107.03	9358.8	7465.39	9515.35	9012.91	8372.06	10344
Lithobates_TG_DN21530_RARG	50.8797	81.7354	105.625	65.6062	71.6418	91.9642	66.2091	79.7547	68.0176	95.3879	77.5525
Lithobates_DN3126_RPGRIP1	554.377	882.577	572.979	531.173	724.281	649.497	589.636	656.443	357.381	632.387	474.588
Lithobates_DN654_CRYGB	365203	135440	171831	162145	250686	63153.6	87804.5	91229.6	84702.7	112459	57471.5
Lithobates_TG_DN423_MAFA	97.5194	93.294	78.1336	91.6906	87.368	71.8471	56.2153	74.8467	50.725	54.7597	45.5199
Lithobates_DN41474_CRYGN_partial	60560.6	48289.1	54190	72524.9	78177.8	61160.5	92735.2	120486	98679.8	132306	62715.5
Lithobates_TG_DN13423_GUCY2F2	258.638	374.001	409.478	328.822	313.651	181.055	122.424	177.914	114.131	119.235	164.378
Lithobates_DN11626_CYP27C1	7.41995	0	0	0	0.87368	80.4687	58.7137	82.2087	27.6682	14.1315	11.8015
Lithobates_TG_DN8071_ARRB2	136.739	111.457	101.284	143.859	118.821	93.4012	48.7199	110.43	96.8387	103.337	108.742
Lithobates_TG_DN37678_RDH11	0	0	0	0.790437	0	8.62165	21.2369	6.13498	2.30568	4.41611	1.68592
Lithobates_DN4581_GAPDH	7706.15	7827.61	14385.3	16760.4	10445.7	35192.1	35877.8	50776.8	50291.5	47081	38327
Lithobates_DN776_KERA	143.099	217.961	181.588	234.76	139.789	146.568	253.593	90.7977	138.341	173.995	198.096
Lithobates_TG_DN4129_GUCY2D	582.996	614.254	698.138	794.389	699.818	612.137	655.845	530.062	568.351	593.525	637.279
Lithobates_TG_DN16139_RPE65	6986.42	4011.64	7026.23	6729.78	6611.14	3016.14	1865.1	2295.71	3380.13	2140.05	3662.67
Lithobates_TG_DN34268_RGS9BP2	16.9599	16.5122	17.363	27.6653	20.0946	1.43694	11.2431	4.90798	1.15284	12.3651	11.8015
Lithobates_DN15347_NEUR1	11.6599	38.8037	26.0445	31.6175	30.5788	50.2929	44.9722	65.0308	46.1137	45.0443	62.3792
Lithobates_TG_DN19811_RBP1	1485.05	1126.96	1650.21	1580.87	2084.6	5846.91	6146.2	5098.17	3738.66	4114.05	4433.14
Lithobates_TG_DN17811_RBP4	2.11999	13.2098	39.7902	17.3896	48.0524	4.31082	0	2.45399	1.15284	1.76644	0.842962
Lithobates_DN12563_MYO5A	721.856	1071.64	844.277	654.481	919.112	327.623	264.836	265.031	194.83	267.616	240.244
Lithobates_DN235_CACNA1F	673.096	890.833	858.746	642.625	746.997	265.834	204.873	322.7	189.066	271.149	376.804
Lithobates_DN7840_c1_g1_i10_PTK2	109.179	118.888	136.734	109.08	133.673	166.685	152.406	173.006	157.939	178.411	119.701
Lithobates_TG_DN1361_ABCA4	5029.67	5960.08	5912.83	6493.44	5967.24	1845.03	1464.1	1770.55	1762.69	2178.02	2423.52
Lithobates_TG_DN3821_GRK1	2000.21	1967.43	2000.36	1235.45	869.312	1205.59	898.195	1045.4	722.831	664.183	767.095
Lithobates_TG_DN4604_RCVRN	1274.11	1419.22	1055.53	1061.56	1193.45	1909.69	1435.36	1483.44	1491.78	1373.41	2693.26
Lithobates_DN5443_NEUR6	47.6997	56.1415	53.536	51.3784	31.4525	181.055	184.886	163.19	93.3801	128.95	161.006
Lithobates_TG_DN11698_IMPG1	1517.91	1663.6	1740.64	1554	1384.78	3615.34	3099.34	3104.3	4252.83	2950.84	4443.25
Lithobates_TG_DN3487_GNB1	3897.6	2816.98	3064.57	5034.29	2394.76	3076.49	3186.78	2949.7	1916.02	2399.71	3001.79
Lithobates_DN41_SIX3	80.5595	43.7573	60.0471	70.3488	41.063	48.856	52.4676	33.1289	31.1267	45.9275	45.5199
Lithobates_DN2899_MYO9A	550.137	677.826	714.777	652.901	655.26	376.479	322.301	363.191	242.097	380.669	315.268
Lithobates_DN1057_POSMG2	158.999	162.645	114.307	114.613	154.641	229.911	157.403	181.595	217.887	228.754	182.923
Lithobates_DN2313_CRYGB3_partial	3175.74	2057.42	1990.96	3809.11	6439.9	67.5362	48.7199	28.2209	13.8341	16.7812	23.6029
Lithobates_DN4754_GNAQ	71.0196	107.329	73.0693	109.871	102.221	71.8471	79.9506	72.3927	54.1835	84.7893	85.1392
Lithobates_DN2704_RAX	299.978	331.895	267.68	307.48	298.799	228.474	233.606	261.35	202.9	304.712	320.326
Lithobates_DN7814_c0_g1_i1_RP2	40.2798	57.7927	63.6644	75.0915	20.9683	64.6623	72.4553	88.3437	39.1966	61.8255	71.6518
