# Supplementary material for: Transcriptomic evidence for visual adaptation during the aquatic to terrestrial metamorphosis in leopard frogs
Source: BMC Biol. 2022 Jun 28;20:138. doi: 10.1186/s12915-022-01341-z (PMC9238225; doi:10.1186/s12915-022-01341-z)
Supplement: Supplementary file 7 — Additional file 7. Results MSP measurements and curve-fitting on each individual photoreceptor cell. [file 12915_2022_1341_MOESM7_ESM.xlsx]

## Sheet: Sheet1
Additional File 7: Results MSP measurements and curve-fitting on each individual photoreceptor cell
Transcriptomic and spectral visual adaptation in southern leopard frogs during the ontogenetic transition from aquatic to terrestrial light environments
Ryan K Schott, Rayna C Bell, Ellis R Loew, Kate N Thomas, David J Gower, Jeffrey W Streicher, Matthew K Fujita
Genus	Species	Specimen	Stage	Prep#	Specimen#	Class	Cell_type	Data_file	Left	Right	Baseline	Normalize	GA1_lambda	GA1_fit	GA2_lambda	GA2_fit	Best_fit	Comments
Lithobates	sphenocephalus	RCB1461	adult	1	1	G	R	2019 Jun 07 - 1.xls	0.5	0.3	680	505	506	0.983526	506	0.889795	A1
Lithobates	sphenocephalus	RCB1461	adult	1	1	G	R	2019 Jun 07 - 2.xls	0.5	0.3	670	507	508	0.988045	508	0.869022	A1
Lithobates	sphenocephalus	RCB1461	adult	1	1	G	R	2019 Jun 07 - 3.xls	0.5	0.3	683	505	505	0.97644	505	0.864143	A1
Lithobates	sphenocephalus	RCB1461	adult	1	1	G	R	2019 Jun 07 - 5.xls	0.5	0.3	680	501	502	0.988141	502	0.848237	A1	mislabeled in raw file as BR
Lithobates	sphenocephalus	RCB1461	adult	1	1	G	R	2019 Jun 07 - 6.xls	0.5	0.3	650	501	501	0.981673	500	0.931511	A1	mislabeled in raw file as BR
Lithobates	sphenocephalus	RCB1461	adult	1	1	G	R	2019 Jun 07 - 7.xls	0.5	0.3	680	507	506	0.984148	505	0.91646	A1	mislabeled in raw file as BR
Lithobates	sphenocephalus	RCB1461	adult	1	1	G	R	2019 Jun 07 - 8.xls	0.5	0.3	680	504	505	0.937101	503	0.956702	A2	mislabeled in raw file as BR; A1 also fit well on right side
Lithobates	sphenocephalus	RCB1461	adult	1	1	G	R	2019 Jun 07 - 12.xls	0.5	0.3	680	505	505	0.991835	503	0.89973	A1	mislabeled in raw file as BR
Lithobates	sphenocephalus	RCB1461	adult	1	1	G	R	2019 Jun 07 - 13.xls	0.5	0.3	680	507	507	0.983604	505	0.925248	A1	mislabeled in raw file as BR
Lithobates	sphenocephalus	RCB1461	adult	1	1	G	R	2019 Jun 07 - 14.xls	0.5	0.3	660	503	504	0.987278	503	0.848855	A1
Lithobates	sphenocephalus	RCB1461	adult	1	1	G	R	2019 Jun 07 - 16.xls	0.5	0.3	680	504	503	0.975936	502	0.855955	A1
Lithobates	sphenocephalus	RCB1461	adult	1	1	G	R	2019 Jun 07 - 18.xls	0.5	0.3	680	507	507	0.961072	505	0.901383	A1
Lithobates	sphenocephalus	RCB1461	adult	1	1	G	R	2019 Jun 07 - 20.xls	0.5	0.3	650	502	503	0.939387	504	0.752002	A1
Lithobates	sphenocephalus	RCB1461	adult	1	1	G	R	2019 Jun 07 - 21.xls	0.5	0.3	680	500	502	0.968447	500	0.944227	A1
Lithobates	sphenocephalus	RCB1461	adult	1	1	G	R	2019 Jun 07 - 22.xls	0.5	0.3	680	499	502	0.894908	498	0.983125	A2	A2 genuinely looks like much better fit (curve is wide)
Lithobates	sphenocephalus	RCB1461	adult	1	1	G	R	2019 Jun 07 - 23.xls	0.5	0.3	680	499	504	0.755673	497	0.956802	A2	A2 genuinely looks like much better fit (curve is wide)
Lithobates	sphenocephalus	RCB1461	adult	1	1	G	R	2019 Jun 07 - 24.xls	0.5	0.3	680	506	505	0.964607	505	0.815244	A1
Lithobates	sphenocephalus	RCB1461	adult	1	1	G	R	2019 Jun 07 - 25.xls	0.5	0.3	680	505	505	0.985307	503	0.917497	A1
Lithobates	sphenocephalus	RCB1461	adult	1	1	G	R	2019 Jun 07 - 28.xls	0.5	0.3	680	505	507	0.958179	505	0.961422	A2	not clear which pigent best fit. Halfway between fits.
Lithobates	sphenocephalus	RCB1461	adult	1	1	G	R	2019 Jun 07 - 32.xls	0.5	0.3	720	500	502	0.974034	502	0.86616	A1
Lithobates	sphenocephalus	RCB1461	adult	1	1	G	R	2019 Jun 07 - 33.xls	0.5	0.3	680	503	504	0.974183	502	0.914565	A1
Lithobates	sphenocephalus	RCB1461	adult	1	1	G	R	2019 Jun 07 - 34.xls	0.5	0.3	680	505	508	0.96161	506	0.913855	A1
Lithobates	sphenocephalus	RCB1461	adult	1	1	B	R	2019 Jun 07 - 4.xls	0.5	0.3	580	436	438	0.833251	444	0.248128	A1
Lithobates	sphenocephalus	RCB1461	adult	1	1	B	R	2019 Jun 07 - 9.xls	0.5	0.3	565	438	438	0.85401	444	0.215513	A1
Lithobates	sphenocephalus	RCB1461	adult	1	1	B	R	2019 Jun 07 - 10.xls	0.5	0.3	520	438	435	0.945521	439	0.463888	A1
Lithobates	sphenocephalus	RCB1461	adult	1	1	B	R	2019 Jun 07 - 11.xls	0.5	0.3	530	441	439	0.854692	445	0.234358	A1
Lithobates	sphenocephalus	RCB1461	adult	1	1	B	R	2019 Jun 07 - 15.xls	0.5	0.3	560	436	436	0.960917	440	0.521334	A1
Lithobates	sphenocephalus	RCB1461	adult	1	1	B	R	2019 Jun 07 - 17.xls	0.5	0.3	530	437	436	0.950209	438	0.571807	A1
Lithobates	sphenocephalus	RCB1461	adult	1	1	B	R	2019 Jun 07 - 19.xls	0.5	0.3	540	436	439	0.845096	441	0.584159	A1	messier curve but still ok fit
Lithobates	sphenocephalus	RCB1461	adult	1	1	B	R	2019 Jun 07 - 19.xls	0.5	0.3	530	441	438	0.923811	442	0.51749	A1
Lithobates	sphenocephalus	RCB1461	adult	1	1	Y	C	2019 Jun 07 - 26.xls	0.9	0.3	495	584	579	0.368379	579	0.0639211	A1	mislabeled in raw file as YR. Changed weight to favor right side of cuve. Looks like partial bleach with big peak for photoproduct.
Lithobates	sphenocephalus	RCB1461	adult	1	1	R	C	2019 Jun 07 - 30.xls	0.99	0.3	730	605	603	0.794052	596	0.783041	A1	Changed weight to favor right side of curve. Fits wider than data; A1 looks like better fit when you see left side too.
Lithobates	sphenocephalus	RCB1461	adult	1	1	R	C	2019 Jun 07 - 31.xls	0.6	0.3	520	605	603	0.556346	600	0.334218	A1	Changed weight to favor right side of curve. Fits wider than data; A1 looks like better fit when you see left side too.
Lithobates	sphenocephalus	none	tadpole	1	1	G	R	2019 Apr 10 - 1.xls	0.5	0.3	680	525	531	0.637558	523	0.848771	A2
Lithobates	sphenocephalus	none	tadpole	1	1	G	R	2019 Apr 10 - 2.xls	0.5	0.3	710	530	549	0.199636	536	0.446595	A2	Poor fit but clearly A2 is better.
Lithobates	sphenocephalus	none	tadpole	1	1	G	R	2019 Apr 10 - 3.xls	0.5	0.3	700	518	531	0.590392	521	0.833303	A2
Lithobates	sphenocephalus	none	tadpole	1	1	G	R	2019 Apr 10 - 4.xls	0.5	0.3	650	514	523	0.715811	518	0.854793	A2
Lithobates	sphenocephalus	none	tadpole	1	1	G	R	2019 Apr 10 - 5.xls	0.5	0.3	650	516	522	0.752508	518	0.927774	A2
Lithobates	sphenocephalus	none	tadpole	1	1	G	R	2019 Apr 10 - 6.xls	0.5	0.3	650	524	539	0.602427	530	0.817751	A2
Lithobates	sphenocephalus	none	tadpole	1	1	G	R	2019 Apr 10 - 7.xls	0.7	0.3	660	515	529	0.784503	520	0.899481	A2	Changed weight to favor right side of curve. Rod looks partially bleached, very messy on left side.
Lithobates	sphenocephalus	none	tadpole	1	1	G	R	2019 Apr 10 - 8.xls	0.5	0.3	660	526	541	0.587809	534	0.777564	A2	Looks partially bleached but right side of curve fitting well.
Lithobates	sphenocephalus	none	tadpole	1	1	G	R	2019 Apr 10 - 12.xls	0.5	0.3	660	526	530	0.695941	523	0.0887739	A2
Lithobates	sphenocephalus	none	tadpole	1	1	G	R	2019 Apr 10 - 13.xls	0.5	0.3	680	530	532	0.69189	527	0.884587	A2
Lithobates	sphenocephalus	none	tadpole	1	1	G	R	2019 Apr 10 - 14.xls	0.5	0.3	660	528	532	0.735667	526	0.923833	A2
Lithobates	sphenocephalus	none	tadpole	1	1	G	R	2019 Apr 10 - 15.xls	0.5	0.3	660	531	532	0.735908	525	0.915426	A2
Lithobates	sphenocephalus	none	tadpole	1	1	G	R	2019 Apr 10 - 16.xls	0.5	0.3	670	534	538	0.675111	530	0.897706	A2
Lithobates	sphenocephalus	none	tadpole	1	1	G	R	2019 Apr 10 - 17.xls	0.5	0.3	690	526	532	0.734372	525	0.920765	A2
Lithobates	sphenocephalus	none	tadpole	1	1	G	R	2019 Apr 10 - 18.xls	0.5	0.3	690	513	530	0.495257	520	0.699474	A2	data narrower than A2 fit but clearly not A1. Mix? Looks different than the typical A2 fits that are yielding a higher lambda max in this tadpole.
Lithobates	sphenocephalus	none	tadpole	1	1	G	R	2019 Apr 10 - 20.xls	0.5	0.3	660	523	538	0.664485	529	0.908502	A2
Lithobates	sphenocephalus	none	tadpole	1	1	G	R	2019 Apr 10 - 21.xls	0.5	0.3	650	519	528	0.801592	523	0.957643	A2	bleached scan of this rod (file 22)
Lithobates	sphenocephalus	none	tadpole	1	1	G	R	2019 Apr 10 - 23.xls	0.5	0.3	680	519	529	0.706337	525	0.901735	A2
Lithobates	sphenocephalus	none	tadpole	1	1	G	R	2019 Apr 10 - 24.xls	0.5	0.3	680	528	533	0.873618	529	0.96338	A2
Lithobates	sphenocephalus	none	tadpole	1	1	G	R	2019 Apr 10 - 25.xls	0.5	0.3	660	530	533	0.845573	528	0.957363	A2
Lithobates	sphenocephalus	none	tadpole	1	1	G	R	2019 Apr 10 - 26.xls	0.5	0.3	660	528	533	0.885127	529	0.96175	A2
Lithobates	sphenocephalus	none	tadpole	1	1	G	R	2019 Apr 10 - 27.xls	0.5	0.3	680	531	536	0.78576	530	0.95634	A2	bleached scan of this rod (file 28)
Lithobates	sphenocephalus	none	tadpole	1	1	G	R	2019 Apr 10 - 29.xls	0.5	0.3	690	530	538	0.688904	533	0.942784	A2
Lithobates	sphenocephalus	none	tadpole	1	1	G	R	2019 Apr 10 - 31.xls	0.5	0.3	730	519	533	0.564437	525	0.836974	A2	data wider than A2 fit. Bit bleached?
Lithobates	sphenocephalus	none	tadpole	1	1	G	R	2019 Apr 10 - 32.xls	0.5	0.3	680	526	533	0.737297	527	0.939301	A2	data bit wider than A2 fit
Lithobates	sphenocephalus	none	tadpole	1	1	G	R	2019 Apr 10 - 33.xls	0.5	0.3	680	515	523	0.780014	517	0.955808	A2
Lithobates	sphenocephalus	none	tadpole	1	1	G	R	2019 Apr 10 - 34.xls	0.5	0.3	680	528	531	0.885921	527	0.959935	A2
Lithobates	sphenocephalus	none	tadpole	1	1	G	R	2019 Apr 10 - 35.xls	0.5	0.3	680	535	539	0.777361	531	0.911263	A2
Lithobates	sphenocephalus	none	tadpole	1	1	G	R	2019 Apr 10 - 36.xls	0.5	0.3	690	524	537	0.617665	529	0.880308	A2
Lithobates	sphenocephalus	none	tadpole	1	1	G	R	2019 Apr 10 - 37.xls	0.5	0.3	680	525	532	0.681596	526	0.84699	A2	bleached scan of this rod (file 38)
Lithobates	sphenocephalus	none	tadpole	1	1	G	R	2019 Apr 10 - 39.xls	0.5	0.3	680	532	536	0.786492	530	0.941273	A2	great fit
Lithobates	sphenocephalus	none	tadpole	1	1	G	R	2019 Apr 10 - 42.xls	0.5	0.3	680	524	529	0.858096	525	0.967155	A2
Lithobates	sphenocephalus	none	tadpole	1	1	G	R	2019 Apr 10 - 43.xls	0.5	0.3	680	520	530	0.779905	523	0.930821	A2
Lithobates	sphenocephalus	none	tadpole	1	1	G	R	2019 Apr 10 - 44.xls	0.5	0.3	690	518	531	0.65252	522	0.907397	A2
Lithobates	sphenocephalus	none	tadpole	1	1	G	R	2019 Apr 10 - 45.xls	0.5	0.3	680	523	531	0.784695	525	0.956324	A2
Lithobates	sphenocephalus	none	tadpole	1	1	G	R	2019 Apr 10 - 46.xls	0.5	0.3	680	516	528	0.653561	521	0.894947	A2	bleached scan of this rod (file 47)
Lithobates	sphenocephalus	none	tadpole	1	1	G	R	2019 Apr 10 - 48.xls	0.5	0.3	680	526	533	0.731978	529	0.952913	A2	bleached scan of this rod (file 49)
Lithobates	sphenocephalus	none	tadpole	1	1	G	R	2019 Apr 10 - 50.xls	0.5	0.3	680	528	533	0.770889	529	0.973252	A2
Lithobates	sphenocephalus	none	tadpole	1	1	B	R	2019 Apr 10 - 9.xls	0.8	0.1	510	433	433	0.613736	431	0.561722	A1	had to play with L/R weighting to get good fit to template. Very messy in long wavelength
Lithobates	sphenocephalus	none	tadpole	1	1	R	C	2019 Apr 10 - 40.xls	0.5	0.3	735	637	637	0.448305	626	0.312121	A1	very messy scan/poor fit.
Lithobates	sphenocephalus	none	tadpole	1	1	R	C	2019 Apr 10 - 41.xls	0.5	0.9	680	634	632	0.0665766	626	0.0285864	A1	very messy scan/poor fit.
Lithobates	sphenocephalus	none	tadpole	1	1	B	R	2019 Apr 10 - 9.xls	0.9	0.1	514	433	436	0.624411	431	0.599267	A1
Lithobates	sphenocephalus	none	tadpole	1	1	R	C	2019 Apr 10 - 40.xls	0.9	0.2	736	638	636	0.623907	622	0.610613	A1
Lithobates	sphenocephalus	none	tadpole	1	1	R	C	2019 Apr 10 - 41.xls	0.5	0.9	681	634	632	0.0665078	626	-0.0280475	A1
