# Supplementary material for: Transcriptomic evidence for visual adaptation during the aquatic to terrestrial metamorphosis in leopard frogs
Source: BMC Biol. 2022 Jun 28;20:138. doi: 10.1186/s12915-022-01341-z (PMC9238225; doi:10.1186/s12915-022-01341-z)
Supplement: Supplementary file 8 — Additional file 8. Cross-normalized expression values for the visual gene dataset and dn/dc calculations for the lens crystallins. [file 12915_2022_1341_MOESM8_ESM.xlsx]

## Sheet: salmon.TMM.EXPR
Additional File 8: Cross-normalized expression values for the visual gene dataset and dn/dc calculations for the lens crystallins
Transcriptomic and spectral visual adaptation in southern leopard frogs during the ontogenetic transition from aquatic to terrestrial light environments
Ryan K Schott, Rayna C Bell, Ellis R Loew, Kate N Thomas, David J Gower, Jeffrey W Streicher, Matthew K Fujita
	JL_rep1	JL_rep2	JL_rep3	JD_rep1	JD_rep2	TL_rep1	TL_rep2	TL_rep3	TD_rep1	TD_rep2	TD_rep3
ABCA4	70.469	93.859	84.518	87.413	78.193	27.215	19.165	25.074	26.838	36.025	36.027
AIPL1	68.849	98.385	92.297	39.709	49.162	70.781	60.04	47.671	50.906	46.093	74.841
ANXA2	52.045	109.042	157.175	80.031	91.143	45.375	64.421	36.671	27.701	42.264	33.658
ARR3	1711.87	1774.95	1508.66	1610.57	1109.64	2257.9	1653.13	2707.61	3459.01	3492.96	2952.79
ARRB2	12.561	11.724	9.581	12.708	10.341	9.176	4.191	10.209	9.828	11.153	10.785
ASL	3.251	4.225	3.685	4.543	3.962	7.835	4.967	5.734	5.394	4.656	5.495
ATP8A2	4.766	6.951	5.37	5.101	3.022	2.274	1.952	2.036	2.716	2.612	2.353
AWAT2	0.276	3.969	0	2.076	0	0	0	0	0.167	0.269	0
BEST1	3.357	3.559	2.192	2.366	4.21	7.806	5.242	6.14	9.467	4.282	7.856
C2orf71	12.565	18.334	9.289	9.303	12.412	4.493	2.249	4.561	3.628	5.815	3.963
CABP1	10.456	15.369	14.493	12.428	13.003	10.667	6.839	9.136	10.586	9.099	8.478
CABP4	256.025	446.824	290.495	212.298	206.931	531.221	323.667	422.035	405.687	414.607	355.258
CACNA1F	11.02	16.402	14.347	10.109	11.442	4.584	3.134	5.339	3.365	5.24	6.549
CACNA2D4	25.462	33.439	27.196	27.15	27.469	25.489	18.227	28.748	23.326	30.62	25.488
CACNB2	3.299	5.727	5.823	4.352	3.641	2.568	1.965	2.618	2.127	2.071	1.801
CALM1	791.876	822.153	765.017	747.71	666.623	632.205	568.265	567.409	645.809	877.757	748.676
CDHR1	24.464	29.529	28.963	22.264	19.812	16.09	17.451	22.29	23.336	16.112	25.873
CIB2	3.152	3.888	4.138	3.208	4.212	1.568	4.953	1.82	4.244	3.566	6.075
CNGA1	74.973	82.538	72.106	52.358	46.836	140.441	90.442	121.268	210.88	131.195	177.466
CNGA3	14.328	21.318	18.461	9.316	13.607	56.625	38.581	46.91	48.553	37.623	37.983
CNGB1	29.053	32.085	31.445	31.314	24.825	10.841	7.549	8.265	8.947	17.568	12.39
CNGB3	14.761	19.66	13.252	12.217	15.363	9.316	4.634	6.139	6.956	12.609	12.226
CRABP1	47.08	57.976	32.744	37.098	24.065	21.564	8.511	12.669	13.61	15.105	21.05
CRX	149.437	187.194	169.266	150.778	159.505	499.316	455.684	538.306	574.773	586.534	561.969
CRYAA	168309	82101.6	81696.4	106677	139599	64918.3	64996.1	101469	106339	161204	65653.6
CRYAB	20569.2	9881.06	8937.15	33803.2	13062.6	2057.51	2047.56	1635.57	2306.26	1901.68	1711.35
CRYBA1	32754.2	29040.7	29346.8	35193.6	40330.4	44610.1	45000.6	59679.5	62371.6	70382.3	33693
CRYBA2	18260.7	12807.7	16725.1	15894.7	16858.3	17097.7	16097.8	25978.5	27373.5	36477.7	13929.7
CRYBA4	15972.8	13222.7	10902.6	18275.6	13689.5	12973.7	17600.8	19378	17109.9	27375.5	12602.2
CRYBB1	32560	21104.5	26151.8	29479.4	27833.2	32614.3	38530.9	60058	56965.6	69004.9	33109.4
CRYBB2	51412.2	32790	31080.7	33689.9	73914.1	12721.2	15638.2	22183.8	23571.1	24987	11986.2
CRYBB3	46300.5	33365.8	36643.8	51596.1	57111.6	31251.8	37287.4	39800.5	46267.3	59192.1	25908.9
CRYG1	71568.1	33642	37203.7	44554.5	51474.4	26507.8	32883.6	44378.1	44157.8	48515.7	23844.8
CRYG2	941.507	520.81	342.794	549.973	456.584	3335.92	3380.61	4111.07	3973.43	3561.7	2949.89
CRYG3	38443.3	15944.2	17016.9	33700.4	20331.9	3567.9	6306.58	4895.77	4992.54	6361.51	4040.52
CRYG4	84106.5	41339.2	41954.3	58553.5	58428.3	55802	62910.8	87322.4	86792.4	103722	47091
CRYG5	5244.24	4798.72	2908.8	3148.77	2955.61	3622.71	5471.71	5195.54	5877.18	5542.41	3901.65
CRYG6	2523.53	1079.06	715.563	1840.17	1231.38	283.671	358.291	246.522	318.015	366.411	277.165
CRYG7	93367.5	64498	70075.4	62321.4	137638	61065.9	82568.2	123535	116358	140428	69802.7
CRYGB	99667.6	44136.2	49338.6	42657.5	66825.2	19037.3	22570.2	24814.8	26559.6	35668.1	17640.8
CRYGB2	9548.96	9023.75	9172.93	5553.08	9858.73	7365.76	8889.43	9764.12	13210.3	10301.1	6855.43
CRYGB3	1184.41	931.515	789.906	1374.88	2385.42	27.834	17.171	10.453	6.056	7.238	10.116
CRYGD	110052	57127.9	56768.5	55975.4	82800.3	56137.1	78478.4	104010	81410.1	107229	52005.5
CRYGD2	397046	178745	154481	119395	224933	201769	322216	420418	395595	403556	260019
CRYGN	12122.1	11361.4	11316.8	13977.5	15098.8	13382.4	17444.2	24127	22341.8	30910.5	13892.5
CRYL1	15.318	9.415	15.888	20.193	18.604	12.61	19.818	13.094	26.137	26.609	9.964
CRYM	8.212	5.835	8.505	7.981	6.032	8.314	13.903	5.391	8.656	20.704	12.833
CRYZ	24.624	22.896	29.942	18.925	16.162	49.452	30.811	38.874	35.379	37.575	38.528
CRYZL1	5.161	4.313	5.572	5.511	4.759	1.501	1.393	0.801	1.659	1.458	2.075
CYP27C1	0.581	0	0	0	0.065	6.717	4.302	6.48	2.385	1.301	0.994
DEGS1	3.469	4.847	4.44	3.41	3.428	3.748	3.548	2.241	3.728	2.385	1.999
DHRS3	232.918	235.642	179.76	241.346	165.23	112.742	116.837	92.734	73.702	97.935	93.168
ENO1	831.859	808.661	990.303	1348.34	1056.18	1687.11	1585.6	1667.87	1680.14	1797.81	2205.71
FAM16A	4.086	5.188	3.221	2.269	4.421	4.057	2.855	3.292	3.087	3.162	2.94
GAPDH	900.13	1053.41	1735.58	1883.18	1160.83	4419.1	3928.07	5960.82	6525.49	6451.5	4861.09
GAS6	10.651	11.825	11.936	12.351	11.118	20.934	14.016	21.289	24.452	20.685	23.681
GNA11	0.453	0.81	1.673	0.162	0.177	0.165	1.125	0.659	1.091	0.221	0.78
GNAQ	7.582	13.169	8.047	11.281	10.365	8.229	7.998	7.771	6.412	10.625	9.847
GNAT1	2490.02	2045.74	2267.09	2776.45	1852.81	1748.81	1330.37	1846.17	870.535	1775.97	1828.07
GNAT2	78.934	91.403	89.22	59.173	53.432	173.596	149.691	163.92	118.367	110.618	150.345
GNB1	444.01	369.467	360.473	551.645	259.423	376.543	340.247	337.766	242.312	320.759	371.066
GNB3	100.708	121.495	119.477	159.283	128.15	34.999	27.876	32.877	24.931	58.91	44.599
GNB5	25.885	40.438	33.984	31.252	38.318	7.482	6.474	7.184	8.998	11.282	11.99
GNGT1	5760.38	4840.39	4231.19	6342.27	3637.03	7152.52	6756.05	6539.43	6145.76	7582.21	6979.31
GNGT2	1796.92	1906.2	1029.71	1078.6	1017.02	3423.95	3249.58	3501.39	5699.41	4587.87	5286.24
GRK1	128.739	144.053	132.147	76.444	52.768	82.529	54.097	67.82	51.101	50.311	52.978
GRK7	36.385	40.611	41.181	20.304	19.072	63.398	54.643	54.19	35.239	32.301	43.227
GUCA1A	309.943	434.261	405.932	236.014	377.373	401.708	288.475	292.904	241.097	221.968	335.827
GUCA1A2	176.467	336.065	295.776	120.423	111.768	408.489	351.843	482.415	801.179	563.276	792.864
GUCA1B	37.324	38.451	38.178	18.749	22.424	25.797	22.987	21.718	8.759	14.92	20.317
GUCA1C	1.043	1.929	2.239	1.124	1.462	1.945	2.313	2.108	0.648	0	0.464
GUCY2D	18.433	21.921	22.567	24.137	20.755	20.449	19.385	16.923	19.601	22.13	21.463
GUCY2F	44.975	40.726	51.793	34.691	24.997	46.354	32.627	35.68	50.383	50.405	67.287
GUCY2F2	7.847	12.803	12.699	9.587	8.924	5.802	3.472	5.451	3.776	4.266	5.311
IHH	1.033	1.339	0.594	1.145	0.586	2.177	1.14	2.188	2.029	1.655	2.095
IMPG1	44.422	54.922	52.066	43.704	37.999	111.735	84.784	91.75	135.689	101.854	138.436
IMPG2	15.003	25.927	19.024	14.775	18.08	6.345	6.666	5.518	8.323	7.11	6.702
KERA	15.692	27.489	20.55	24.761	14.567	17.253	26.06	10.011	16.826	22.393	23.549
LRAT	13.866	20.004	18.865	18.466	18.665	7.43	4.45	4.89	3.206	2.542	2.999
LWS	425.961	371.589	456.998	576.626	322.146	531.314	579.4	420.315	1259.05	1345.35	1606.63
MAFA	13.55	15.016	11.244	12.258	11.593	10.781	7.326	10.439	7.867	8.914	6.902
MERTK	3.017	3.866	3.707	2.984	4.699	1.807	1.768	1.696	3.674	2.739	3.012
MFGE8	74.729	87.4	86.522	108.228	118.056	40.921	27.574	50.074	40.553	37.299	51.923
MYO3A	11.184	10.3	6.736	4.923	6.874	11.181	7.71	9.278	10.106	10.336	10.53
MYO3B	0.579	0.993	1.424	1.443	0.469	2.132	1.945	1.226	2.844	2.983	2.311
MYO5A	13.176	22.007	15.73	11.478	15.701	6.301	4.517	4.888	3.868	5.765	4.657
MYO7A	5.015	7.781	6.637	5.927	5.098	1.358	1.207	1.094	0.839	1.364	1.211
MYO9A	6.832	9.458	9.055	7.791	7.609	4.921	3.74	4.56	3.266	5.582	4.153
NEUR1	1.319	5.053	3.042	3.44	3.289	6.111	4.768	7.395	5.79	5.979	7.656
NEUR3	2.78	1.245	1.877	2.16	2.268	3.54	2.303	1.888	3.074	3.852	2.996
NEUR4	42.942	51.405	44.24	47.321	30.385	112.266	85.777	78.706	83.339	51.293	83.995
NEUR5	0	0.252	0.397	0.675	0.22	0.136	0.208	0.11	0.565	0.092	0.081
NEUR6	4.432	5.975	5.123	4.591	2.769	17.997	16.09	15.259	9.589	14.077	16.156
NOTCH1	2.781	3.802	4.421	3.906	3.967	2.231	2.91	3.141	1.684	4.26	2.334
NR2E3	54.839	42.717	36.481	36.235	32.656	110.617	91.985	109.743	104.859	88.867	88.045
NRL	47.801	46.866	43.277	64.598	46.801	33.778	24.163	29.367	27.214	44.054	23.609
NXNL2	75.74	71.421	71.606	114.53	72.138	164.312	161.154	194.602	191.418	122.026	197.13
OPN4m	3.929	5.798	5.273	4.131	2.9	31.139	31.266	25.521	32.288	32.497	30.211
OPN4x	0.615	2.423	1.963	1.47	1.488	1.774	1.206	1.196	1.96	2.48	1.983
OTX2	11.876	17.057	14.86	14.57	12.539	46.988	48.532	53.258	58.187	62.694	62.168
PAX6	131.209	145.588	105.443	113.999	107.198	180.183	172.957	206.614	223.011	258.599	192.658
PDC	110.126	185.586	127.555	106.128	100.348	318.978	240.897	247.171	341.276	240.442	317.297
PDCL	81.208	71.262	61.717	66.366	55.553	82.607	81.224	79.092	81.328	102.466	88.016
PDE6A	46.311	61.823	63.011	42.215	33.203	46.193	37.577	31.595	22.546	32.286	27.863
PDE6B	34.483	43.214	38.055	30.593	37.45	8.093	11.16	7.089	5.84	7.805	11.025
PDE6C	34.099	34.533	34.42	28.308	26.038	99.675	58.379	81.266	89.79	79.336	84.076
PDE6G	483.777	778.441	724.469	281.806	315.16	611.182	523.915	469.086	941.994	520.492	823.766
PDE6H	1195.21	1227.13	835.464	1182.58	1098.87	2499.42	1769.89	1708.16	1947.92	1420.8	3085.61
PGK1	199.459	159.529	179.974	306.821	148.88	401.327	339.907	417.002	362.709	395.703	388.378
PIN	0.471	0.317	1.328	3.465	0.185	86.624	91.364	68.429	54.887	49.548	64.43
POSMG2	16.698	19.623	12.381	11.576	15.42	25.893	15.488	19.179	25.353	28.203	20.803
PPEF2	10.743	16.672	13.107	18.725	16.992	29.812	18.892	24.582	38.003	43.099	39.59
PPP2R1A	75.236	78.036	81.564	77.146	66.683	108.949	79.633	110.444	103.917	124.843	97.782
PROM1	67.061	81.382	71.457	75.495	63.392	63.239	50.196	60.539	72.571	70.432	85.501
PRPH2	715.432	877.521	532.945	591.027	638.586	1105.5	769.78	1052.65	1100.02	1081.14	1233.96
PTK2	3.344	4.109	4.281	3.21	3.84	5.393	4.363	5.351	5.275	6.444	3.904
RARA	23.04	23.367	15.753	18.715	18.222	8.977	6.285	6.739	6.522	10.495	8.519
RARB	5.754	8.457	8.141	7.564	7.341	7.57	5.772	7.012	6.273	6.235	6.424
RARG	4.081	7.486	8.712	5.06	5.434	7.871	4.972	6.442	6.013	8.996	6.698
RAX	36.493	46.573	33.655	35.983	34.611	29.91	26.641	31.945	27.448	43.474	42.36
RBP1	601.486	556.696	713.623	620.895	843.044	2611.33	2355.35	2049.26	1788.81	1924.61	2077.18
RBP3	300.91	395.422	409.451	332.089	332.123	95.915	79.103	79.007	129.332	125.527	200.491
RBP4	0.491	3.625	9.659	3.883	10.805	1.098	0	0.568	0.304	0.477	0.218
RCVRN	283.132	372.569	245.357	227.202	256.849	465.654	299.957	329.396	376.747	355.751	665.602
RCVRN2	567.07	773.678	732.483	423.572	437.886	928.621	722.371	628.6	1093.4	1125.24	1219.97
RDH10	66.052	60.098	71.822	68.685	55.746	41.858	22.808	38.357	37.178	26.327	30.323
RDH11	0	0	0	0.091	0	1.107	2.377	0.736	0.306	0.618	0.219
RDH13	1.252	3.483	2.648	3.053	2.258	6.751	9.265	8.882	7.715	10.889	8.758
RDH14	12.297	12.328	9.405	6.128	12.902	3.588	4.29	12.043	7.358	4.3	9.624
RDH5	69.648	69.277	89.163	44.91	56.618	134.745	109.951	78.571	133.803	89.72	99.588
RDH8	6.861	17.437	13.592	8.802	12.328	0.385	1.604	1.074	1.597	0.902	2.054
REEP6	257.692	231.257	162.955	190.998	185.962	262.434	218.768	201.343	234.084	226.949	295.615
RGR	943.697	725.416	636.544	783.876	748.1	1487.46	1128.44	1045	1533.1	892.951	1503.87
RGS11	5.144	6.716	6.163	3.542	5.366	0.976	0.597	0.79	0.404	1.659	1.27
RGS16	14.271	27.074	24.432	9.52	16.937	91.224	53.694	64.494	80.324	66.759	70.384
RGS9	28.548	23.971	20.573	12.619	23.697	8.413	5.673	7.274	7.808	11.75	10.6
RGS9BP	2.657	3.458	3.37	2.316	3.91	5.602	0.63	4.181	2.789	1.479	1.829
RGS9BP2	2.654	3.006	2.82	4.166	3.011	0.244	1.651	0.77	0.202	2.264	2.023
RH1	23851.6	18870	17313.4	31360.2	20997.9	23566.1	18349.8	28456.5	20653.6	26181.3	19409.2
Rho-Crystallin	15179	13616.3	17348	15235.3	22099.3	21063	22035.3	29682.4	31444.8	41543.8	16218.4
RLBP1	266.408	339.202	409.42	286.525	355.894	209.274	241.204	114.018	167.461	190.183	285.667
ROM1	820.638	1021.45	942.487	1301.16	976.592	1111.62	800.52	955.487	1410.42	1192.64	1226.71
RORB	4.421	6.806	7.34	4.816	5.699	1.968	2.345	2.676	2.955	3.415	3.422
RP1	11.415	14.996	11.171	10	11.33	12.181	13.673	19.567	25.708	18.211	23.199
RP1L1	12.994	17.252	13.533	11.155	10.987	1.687	2.194	3.073	3.482	2.965	3.037
RP2	4.329	7.139	7.059	7.762	2.141	7.456	7.296	9.547	4.67	7.799	8.343
RPE65	473.276	309.402	488.733	438.29	422.608	217.46	118.243	156.723	251.688	170.583	266.438
RPGRIP1	14.1	25.3	14.888	12.982	17.262	17.432	14.017	16.866	9.902	18.975	12.84
RRH	33.569	25.663	27.061	37.244	28.394	67.535	66.155	48.473	44.759	34.945	56.686
RS1	150.67	170.288	146.558	142.609	138.032	286.896	258.838	306.657	362.325	243.722	266.45
SAG	993.722	1140.02	1070.21	652.043	512.31	2771.17	2364.31	2704.27	3407.49	2677.07	3322.27
SIX3	10.347	6.493	7.977	8.692	5.027	6.762	6.319	4.273	4.452	6.915	6.365
SIX6	26.857	38.884	25.155	22.686	19.089	105.832	81.475	82.214	110.137	98.602	95.387
SLC24A1	225.552	224.496	172.876	135.093	102.069	109.84	57.853	101.691	70.828	90.691	65.972
SLC24A2	29.111	35.92	33.288	33.665	32.489	53.165	42.048	51.821	49.202	52.426	47.093
SLITRK6	0.31	2.419	2.722	1.047	1.303	3.05	2.391	2.793	4.896	3.348	5.188
SRC	2.207	4.041	3.643	4.084	2.271	1.233	1.963	0.914	2.298	1.955	1.398
STAT3	7.922	14.016	9.664	7.536	10.788	4.965	4.233	4.43	5.883	6.788	5.385
STRA6	66.672	54.456	65.51	60.878	53.647	52.464	31.383	29.075	38.318	25.183	45.846
SWS1	115.278	81.58	79.473	117.183	61.698	87.891	72.77	62.788	110.557	108.149	200.916
SWS2	877.217	1032.65	804.535	1403.68	946.465	344.082	523.622	412.945	335.855	570.795	668.715
THRA	0.473	1.941	1.397	1.561	1.774	0.823	1.254	0.11	0.91	1.298	0.244
THRB	9.625	10.057	8.372	5.817	7.698	12.885	8.12	9.57	14.978	15.342	12.286
TMT1	0.1	0.268	1.124	0.358	1.717	0.725	0.441	0.349	1.081	3.424	1.116
TMT2	1.994	5.078	4.136	3.132	4.15	4.953	4.82	3.318	4.789	3.904	7.007
TMT3	0.251	0.451	0.177	0.18	0.591	1.465	0.139	0.292	0.607	0.368	0.217
TRIB2	6.094	13.39	9.598	6.942	8.521	10.091	8.05	11.262	7.5	7.944	6.082
UNC119	71.321	117.283	95.322	80.171	65.17	54.943	36.937	41.669	29.662	39.858	51.379
USH1C	12.844	14.869	10.229	17.007	14.462	33.204	22.37	21.616	23.989	22.504	20.311
VAOP	1.175	0.668	1.202	0.766	0.919	0.465	0	0.124	0.257	1.254	0.643

## Sheet: Crystallins
Gene	JL_rep1	JL_rep2	JL_rep3	JD_rep1	JD_rep2	TL_rep1	TL_rep2	TL_rep3	TD_rep1	TD_rep2	TD_rep3			Tadpole	Juvenile		dn/dc		Tadpole	Juvenile	T scaled dn/dc	J scaled dn/dc
CRYAA	168309	82101.6	81696.4	106677	139599	64918.3	64996.1	101469	106339	161204	65653.6			94096.6	115676		0.1947		0.0952817	0.127734	0.0185514	0.0248699
CRYAB	20569.2	9881.06	8937.15	33803.2	13062.6	2057.51	2047.56	1635.57	2306.26	1901.68	1711.35			1943.32	17250.6		0.1934		0.0019678	0.0190488	0.000380572	0.00368404
													Total Alpha	96039.9	132927	AVG	0.19405
CRYBA1	32754.2	29040.7	29346.8	35193.6	40330.4	44610.1	45000.6	59679.5	62371.6	70382.3	33693			52622.9	33333.2		0.1983		0.0532856	0.0368077	0.0105665	0.00729897
CRYBA2	18260.7	12807.7	16725.1	15894.7	16858.3	17097.7	16097.8	25978.5	27373.5	36477.7	13929.7			22825.8	16109.3		0.1981		0.0231133	0.0177885	0.00457874	0.0035239
CRYBA4	15972.8	13222.7	10902.6	18275.6	13689.5	12973.7	17600.8	19378	17109.9	27375.5	12602.2			17840	14412.6		0.2001		0.0180647	0.015915	0.00361474	0.00318459
CRYBB1	32560	21104.5	26151.8	29479.4	27833.2	32614.3	38530.9	60058	56965.6	69004.9	33109.4			48380.5	27425.8		0.1952		0.0489899	0.0302845	0.00956282	0.00591154
CRYBB2	51412.2	32790	31080.7	33689.9	73914.1	12721.2	15638.2	22183.8	23571.1	24987	11986.2			18514.6	44577.4		0.1948		0.0187478	0.049224	0.00365207	0.00958883
CRYBB3	46300.5	33365.8	36643.8	51596.1	57111.6	31251.8	37287.4	39800.5	46267.3	59192.1	25908.9			39951.4	45003.6		0.1956		0.0404545	0.0496946	0.00791291	0.00972026
													Total Beta	200135	180862	AVG	0.197017
													Total Alpha+Beta	296175	313789
CRYG4	84106.5	41339.2	41954.3	58553.5	58428.3	55802	62910.8	87322.4	86792.4	103722	47091			73940.1	56876.4		0.2038		0.0748714	0.062805	0.0152588	0.0127997
CRYG2	941.507	520.81	342.794	549.973	456.584	3335.92	3380.61	4111.07	3973.43	3561.7	2949.89			3552.1	562.334		0.2038		0.00359684	0.00062095	0.000733036	0.00012655
CRYG7	93367.5	64498	70075.4	62321.4	137638	61065.9	82568.2	123535	116358	140428	69802.7			98959.5	85580.1		0.2029		0.100206	0.0945007	0.0203318	0.0191742
CRYG3	38443.3	15944.2	17016.9	33700.4	20331.9	3567.9	6306.58	4895.77	4992.54	6361.51	4040.52			5027.47	25087.4		0.2031		0.00509079	0.0277024	0.00103394	0.00562635
CRYGD2	397046	178745	154481	119395	224933	201769	322216	420418	395595	403556	260019			333929	214920		0.2034		0.338135	0.237323	0.0687766	0.0482714
CRYG5	5244.24	4798.72	2908.8	3148.77	2955.61	3622.71	5471.71	5195.54	5877.18	5542.41	3901.65			4935.2	3811.23		0.2022		0.00499736	0.0042085	0.00101047	0.000850958
CRYGB2	9548.96	9023.75	9172.93	5553.08	9858.73	7365.76	8889.43	9764.12	13210.3	10301.1	6855.43			9397.69	8631.49		0.2011		0.00951606	0.00953121	0.00191368	0.00191673
CRYGB	99667.6	44136.2	49338.6	42657.5	66825.2	19037.3	22570.2	24814.8	26559.6	35668.1	17640.8			24381.8	60525		0.1994		0.0246889	0.0668339	0.00492296	0.0133267
CRYG6	2523.53	1079.06	715.563	1840.17	1231.38	283.671	358.291	246.522	318.015	366.411	277.165			308.346	1477.94		0.2023		0.000312229	0.001632	6.3164e-05	0.000330153
CRYG1	71568.1	33642	37203.7	44554.5	51474.4	26507.8	32883.6	44378.1	44157.8	48515.7	23844.8			36714.6	47688.5		0.2029		0.0371771	0.0526594	0.00754322	0.0106846
CRYGD	110052	57127.9	56768.5	55975.4	82800.3	56137.1	78478.4	104010	81410.1	107229	52005.5			79878.2	72544.9		0.2037		0.0808843	0.0801067	0.0164761	0.0163177
CRYGN	12122.1	11361.4	11316.8	13977.5	15098.8	13382.4	17444.2	24127	22341.8	30910.5	13892.5			20349.7	12775.3		0.2007		0.020606	0.014107	0.00413563	0.00283127
CRYGB3	1184.41	931.515	789.906	1374.88	2385.42	27.834	17.171	10.453	6.056	7.238	10.116			13.1447	1333.23		0.1984		1.33102e-05	0.0014722	2.64075e-06	0.000292084
													Total Gamma	691387	591814	AVG	0.202131
													Total	987562	905603						0.201022	0.20033
Rho-Crystallin	15179	13616.3	17348	15235.3	22099.3	21063	22035.3	29682.4	31444.8	41543.8	16218.4			26997.9	16695.6		0.1916
CRYZ	24.624	22.896	29.942	18.925	16.162	49.452	30.811	38.874	35.379	37.575	38.528			38.4365	22.5098		0.1884

## Sheet: Table
	TMM		dn/dc
	Tadpole	Juvenile
CRYAA	94096.6	115676	0.1947
CRYAB	1943.32	17250.6	0.1934
CRYBA1	52622.9	33333.2	0.1983
CRYBA2	22825.8	16109.3	0.1981
CRYBA4	17840	14412.6	0.2001
CRYBB1	48380.5	27425.8	0.1952
CRYBB2	18514.6	44577.4	0.1948
CRYBB3	39951.4	45003.6	0.1956
CRYG1	36714.6	47688.5	0.2029
CRYG2	3552.1	562.334	0.2038
CRYG3	5027.47	25087.4	0.2031
CRYG4	73940.1	56876.4	0.2038
CRYG5	4935.2	3811.23	0.2022
CRYG6	308.346	1477.94	0.2023
CRYG7	98959.5	85580.1	0.2029
CRYGB	24381.8	60525	0.1994
CRYGB2	9397.69	8631.49	0.2011
CRYGB3	13.1447	1333.23	0.1984
CRYGD	79878.2	72544.9	0.2037
CRYGD2	333929	214920	0.2034
CRYGN	20349.7	12775.3	0.2007
Rho-Crystallin	26997.9	16695.6	0.1916
CRYZ	38.4365	22.5098	0.1884
